# Supplementary material for: A very short O—H⋯O hydrogen bond in the structure of clozapinium hydrogen bis­(3,5-di­nitro­benzoate)
Source: Acta Crystallogr E Crystallogr Commun. 2020 Sep 11;76(Pt 10):1629–33. doi: 10.1107/S2056989020012268 (PMC7534239; doi:10.1107/S2056989020012268)
Supplement: Supplementary file 1 [file e-76-01629-sup1.cif]

##############################################################################
#                                                                            #
# This CIF contains the data in a paper accepted for publication in          #
# Acta Crystallographica Section E. It conforms to the requirements of       #
# Notes for Authors for Acta Crystallographica Section E, and has been       #
# peer reviewed under the auspices of the IUCr Commission on Journals.       #
#                                                                            #
# Full details of the Crystallographic Information File format               #
# are given in the paper "The Crystallographic Information File (CIF):       #
# a New Standard Archive File for Crystallography" by S. R. Hall, F. H.      #
# Allen and I. D. Brown [Acta Cryst. (1991), A47, 655-685].                  #
#                                                                            #
# The current version of the core CIF dictionary is obtainable from          #
# ftp://ftp.iucr.org/pub/cif_core.dic.                                       #
#                                                                            #
# Software is freely available for graphical display of the structure(s)     #
# in this CIF. For information consult the CIF software page                 #
# http://www.iucr.org/resources/cif/software.                                #
#                                                                            #
# This file may be used for bona fide research purposes within the           #
# scientific community so long as proper attribution is given to the journal # 
# article from which it was obtained.                                        #
#                                                                            #
##############################################################################
data_global
_audit_creation_method     'from SHELXL-2014'
_journal_date_recd_electronic     2020-08-31
_journal_date_accepted     2020-09-03
_journal_name_full     'Acta Crystallographica, Section E'
_journal_year     2020
_journal_volume     76
_journal_issue     10
_journal_page_first     1629
_journal_page_last     1633
_journal_paper_category     GO
_journal_paper_doi     10.1107/S2056989020012268
_journal_coeditor_code     HB7944
loop_
    _publ_contact_author_name
    _publ_contact_author_address
    _publ_contact_author_email
    'Yathirajan, Hemmige S.'
;  Department of Studies in Chemistry,
University of Mysore,
Manasagangotri, Mysuru-570 006,
India
;
 yathirajan@hotmail.com
_publ_contact_author_fax     ?
_publ_contact_author_phone     ?
_publ_section_title
;
A very short O---H...O hydrogen bond in the structure of clozapinium hydrogen
bis(3,5-dinitrobenzoate)
;
_publ_section_title_footnote     .
loop_
    _publ_author_name
    _publ_author_footnote
    _publ_author_address
    'Shaibah, Mohammed A. E.' .
;
Department of Studies in Chemistry,
University of Mysore,
Manasagangotri, Mysuru 570 006,
India
;
    'Kavitha, Channappa N.' .
;
Department of Chemistry,
Maharani's Science College for Women,
Mysuru 570 001,
India
;
    'Yathirajan, Hemmige S.' .
;  Department of Studies in Chemistry,
University of Mysore,
Manasagangotri, Mysuru 570 006,
India
;
    'Foro, Sabine' .
; Institute of Materials Science,
Darmstadt University of Technology,
Alarich-Weiss-Strasse 2,
D-64287 Darmstadt,
Germany
;
    'Glidewell, Christopher' .
;    School of Chemistry, University of St Andrews,
     St Andrews, Fife KY16 9ST, UK
;
_publ_section_synopsis
;
The title compound features a very short, but asymmetric, O---H...O hydrogen
bond having an O...O distance of 2.452 (3) \%A within the anion.
;
data_I
_audit_creation_method     SHELXL-2014
_chemical_name_systematic
;\
4-[6-Chloro-2,9-diazatricyclo[9.4.0.0^3,8^]pentadeca-1(15),3(8),4,6,9,11,13-\
heptaen-10-yl]-1-methylpiperazin-1-ium
3,5-dinitrobenzoate--3,5-dinitrobenzic acid (1/1)
;
_chemical_name_common
;
Clozapinium hydrogen bis(3,5-dinitrobenzoate)
;
_chemical_formula_moiety     'C18 H20 Cl N4 +, C7 H3 N2 O6 -, C7 H4 N2 O6'
_chemical_formula_sum     'C32 H27 Cl N8 O12'
_chemical_formula_iupac     'C18 H20 Cl N4 +, C7 H3 N2 O6 -, C7 H4 N2 O6'
_chemical_formula_weight     751.07
_chemical_melting_point     ?
_space_group_crystal_system     monoclinic
_space_group_name_H-M_alt     'P 21/n'
_space_group_name_Hall     '-P 2yn'
loop_
    _space_group_symop_operation_xyz
    'x, y, z'
    '-x+1/2, y+1/2, -z+1/2'
    '-x, -y, -z'
    'x-1/2, -y-1/2, z-1/2'
_cell_length_a     7.4102(6)
_cell_length_b     24.629(2)
_cell_length_c     18.4460(10)
_cell_angle_alpha     90
_cell_angle_beta     98.478(6)
_cell_angle_gamma     90
_cell_volume     3329.7(4)
_cell_formula_units_Z     4
_cell_measurement_reflns_used     7183
_cell_measurement_theta_min     2.838
_cell_measurement_theta_max     27.885
_cell_measurement_temperature     296(2)
_exptl_crystal_description     needle
_exptl_crystal_colour     red
_exptl_crystal_size_max     0.360
_exptl_crystal_size_mid     0.240
_exptl_crystal_size_min     0.200
_exptl_crystal_density_diffrn     1.498
_exptl_crystal_density_meas     ?
_exptl_crystal_density_method     ?
_exptl_crystal_F_000     1552
_exptl_absorpt_coefficient_mu     0.193
_exptl_absorpt_correction_type     multi-scan
_exptl_absorpt_process_details
;
(CrysAlis RED; Oxford Diffraction, 2009)
;
_exptl_absorpt_correction_T_min     0.914
_exptl_absorpt_correction_T_max     0.962
_exptl_special_details     ?
_diffrn_ambient_temperature     296(2)
_diffrn_source     'Enhance (Mo) X-ray Source'
_diffrn_radiation_type     MoK\a
_diffrn_radiation_wavelength     0.71073
_diffrn_radiation_monochromator     graphite
_diffrn_measurement_device_type
;
Oxford Diffraction Xcalibur Sapphire CCD detector
;
_diffrn_measurement_method     '\w scans'
_diffrn_detector_area_resol_mean     ?
_diffrn_reflns_number     13700
_diffrn_reflns_av_R_equivalents     0.0363
_diffrn_reflns_av_unetI/netI     0.0608
_diffrn_reflns_theta_min     2.838
_diffrn_reflns_theta_max     26.546
_diffrn_reflns_theta_full     25.242
_diffrn_measured_fraction_theta_max     0.990
_diffrn_measured_fraction_theta_full     0.996
_diffrn_reflns_limit_h_min     -9
_diffrn_reflns_limit_h_max     8
_diffrn_reflns_limit_k_min     -18
_diffrn_reflns_limit_k_max     30
_diffrn_reflns_limit_l_min     -20
_diffrn_reflns_limit_l_max     23
_diffrn_standards_number     0
_diffrn_standards_interval_count     0
_diffrn_standards_interval_time     0
_diffrn_standards_decay_%     0
_refine_special_details     ?
_reflns_number_total     6870
_reflns_number_gt     3811
_reflns_threshold_expression     'I > 2\s(I)'
_refine_ls_structure_factor_coef     Fsqd
_refine_ls_matrix_type     full
_refine_ls_R_factor_all     0.1266
_refine_ls_R_factor_gt     0.0620
_refine_ls_wR_factor_gt     0.1141
_refine_ls_wR_factor_ref     0.1326
_refine_ls_goodness_of_fit_ref     1.044
_refine_ls_restrained_S_all     1.045
_refine_ls_number_reflns     6870
_refine_ls_number_parameters     507
_refine_ls_number_restraints     17
_refine_ls_hydrogen_treatment     mixed
_refine_ls_weighting_scheme     calc
_refine_ls_weighting_details
              'w=1/[\s^2^(Fo^2^)+(0.0452P)^2^+1.0626P] where P=(Fo^2^+2Fc^2^)/3'
_atom_sites_solution_hydrogens     mixed
_atom_sites_solution_primary     dual
_atom_sites_solution_secondary     difmap
_refine_ls_shift/su_max     0.000
_refine_ls_shift/su_mean     0.000
_refine_diff_density_max     0.162
_refine_diff_density_min     -0.195
_refine_ls_extinction_method     none
_refine_ls_extinction_coef     .
loop_
    _atom_type_symbol
    _atom_type_description
    _atom_type_scat_dispersion_real
    _atom_type_scat_dispersion_imag
    _atom_type_scat_source
    'C' 'C' 0.0033 0.0016
                         'International Tables Vol C Tables 4.2.6.8 and 6.1.1.4'
    'H' 'H' 0.0000 0.0000
                         'International Tables Vol C Tables 4.2.6.8 and 6.1.1.4'
    'Cl' 'Cl' 0.1484 0.1585
                         'International Tables Vol C Tables 4.2.6.8 and 6.1.1.4'
    'N' 'N' 0.0061 0.0033
                         'International Tables Vol C Tables 4.2.6.8 and 6.1.1.4'
    'O' 'O' 0.0106 0.0060
                         'International Tables Vol C Tables 4.2.6.8 and 6.1.1.4'
_computing_data_collection
;
CrysAlis CCD (Oxford Diffraction, 2009)
;
_computing_cell_refinement
;
CrysAlis RED (Oxford Diffraction, 2009)
;
_computing_data_reduction
;
CrysAlis RED (Oxford Diffraction, 2009)
;
_computing_structure_solution
;
SHELXT (Sheldrick, 2015a)
;
_computing_structure_refinement
;
SHELXL2014 (Sheldrick, 2015b)
;
_computing_molecular_graphics
;
PLATON (Spek, 2020)
;
_computing_publication_material
;
SHELXL2014 (Sheldrick, 2015b) and PLATON (Spek, 2020)
;
loop_
    _atom_site_type_symbol
    _atom_site_label
    _atom_site_fract_x
    _atom_site_fract_y
    _atom_site_fract_z
    _atom_site_U_iso_or_equiv
    _atom_site_adp_type
    _atom_site_calc_flag
    _atom_site_occupancy
    _atom_site_disorder_assembly
    _atom_site_disorder_group
    C C1 0.3444(4) 0.23128(13) 0.08513(15) 0.0519(8) Uani d 1 . .
    H H1 0.3445 0.1944 0.0957 0.062 Uiso calc 1 . .
    C C2 0.2571(4) 0.24929(16) 0.01823(17) 0.0659(9) Uani d 1 . .
    H H2 0.1993 0.2247 -0.0157 0.079 Uiso calc 1 . .
    C C3 0.2559(4) 0.30335(16) 0.00210(16) 0.0650(9) Uani d 1 . .
    H H3 0.2007 0.3155 -0.0436 0.078 Uiso calc 1 . .
    C C4 0.3359(4) 0.33980(13) 0.05311(15) 0.0525(8) Uani d 1 . .
    H H4 0.3326 0.3767 0.0421 0.063 Uiso calc 1 . .
    C C4A 0.4220(3) 0.32228(11) 0.12132(13) 0.0383(6) Uani d 1 . .
    N N5 0.5009(3) 0.36063(10) 0.17327(12) 0.0437(6) Uani d 1 . .
    H H5 0.492(4) 0.3941(12) 0.1564(15) 0.052 Uiso d 1 . .
    C C5A 0.4443(3) 0.35994(11) 0.24375(13) 0.0374(6) Uani d 1 . .
    C C6 0.3781(4) 0.40729(12) 0.27020(15) 0.0458(7) Uani d 1 . .
    H H6 0.3563 0.4371 0.2391 0.055 Uiso calc 1 . .
    C C7 0.3434(4) 0.41167(13) 0.34144(16) 0.0519(8) Uani d 1 . .
    H H7 0.3007 0.4440 0.3586 0.062 Uiso calc 1 . .
    C C8 0.3733(4) 0.36715(13) 0.38635(15) 0.0487(7) Uani d 1 . .
    Cl Cl8 0.34891(13) 0.37265(4) 0.47895(4) 0.0768(3) Uani d 1 . .
    C C9 0.4298(3) 0.31860(12) 0.36041(14) 0.0463(7) Uani d 1 . .
    H H9 0.4435 0.2884 0.3910 0.056 Uiso calc 1 . .
    C C9A 0.4666(3) 0.31418(11) 0.28869(14) 0.0379(6) Uani d 1 . .
    N N10 0.5458(3) 0.26494(9) 0.27155(11) 0.0410(5) Uani d 1 . .
    C C11 0.5353(3) 0.24542(11) 0.20636(14) 0.0396(6) Uani d 1 . .
    C C11A 0.4322(3) 0.26698(11) 0.13697(13) 0.0391(6) Uani d 1 . .
    N N11 0.6093(3) 0.19388(9) 0.20017(11) 0.0451(6) Uani d 1 . .
    C C12 0.6660(4) 0.16212(12) 0.26609(15) 0.0524(8) Uani d 1 . .
    H H12A 0.6413 0.1241 0.2553 0.063 Uiso calc 1 . .
    H H12B 0.5939 0.1729 0.3035 0.063 Uiso calc 1 . .
    C C13 0.8645(4) 0.16879(12) 0.29558(15) 0.0524(8) Uani d 1 . .
    H H13A 0.8889 0.2062 0.3105 0.063 Uiso calc 1 . .
    H H13B 0.8964 0.1457 0.3382 0.063 Uiso calc 1 . .
    N N14 0.9768(3) 0.15369(10) 0.23769(13) 0.0472(6) Uani d 1 . .
    H H14 0.947(4) 0.1154(12) 0.2223(14) 0.057 Uiso d 1 . .
    C C15 0.9216(4) 0.18776(12) 0.17106(15) 0.0508(7) Uani d 1 . .
    H H15A 0.9913 0.1769 0.1329 0.061 Uiso calc 1 . .
    H H15B 0.9492 0.2255 0.1828 0.061 Uiso calc 1 . .
    C C16 0.7201(4) 0.18191(12) 0.14324(15) 0.0471(7) Uani d 1 . .
    H H16A 0.6868 0.2064 0.1023 0.057 Uiso calc 1 . .
    H H16B 0.6954 0.1451 0.1257 0.057 Uiso calc 1 . .
    C C17 1.1766(4) 0.15711(16) 0.2639(2) 0.0800(11) Uani d 1 . .
    H H17A 1.2074 0.1934 0.2803 0.120 Uiso calc 1 . .
    H H17B 1.2425 0.1480 0.2245 0.120 Uiso calc 1 . .
    H H17C 1.2086 0.1322 0.3037 0.120 Uiso calc 1 . .
    C C21 0.2811(4) 0.54057(11) 0.01705(14) 0.0419(7) Uani d 1 . .
    C C22 0.2657(4) 0.59602(12) 0.00575(16) 0.0492(7) Uani d 1 . .
    H H22 0.3254 0.6201 0.0400 0.059 Uiso calc 1 . .
    C C23 0.1607(4) 0.61492(13) -0.05705(17) 0.0535(8) Uani d 1 . .
    C C24 0.0736(4) 0.58098(14) -0.11005(17) 0.0572(8) Uani d 1 . .
    H H24 0.0046 0.5945 -0.1524 0.069 Uiso calc 1 . .
    C C25 0.0928(4) 0.52651(13) -0.09794(15) 0.0484(7) Uani d 1 . .
    C C26 0.1939(4) 0.50581(12) -0.03532(15) 0.0456(7) Uani d 1 . .
    H H26 0.2033 0.4684 -0.0284 0.055 Uiso calc 1 . .
    C C27 0.3916(4) 0.51740(13) 0.08452(16) 0.0473(7) Uani d 1 . .
    O O21 0.3873(3) 0.46873(9) 0.09583(11) 0.0678(6) Uani d 1 . .
    O O22 0.4857(3) 0.55163(8) 0.12759(12) 0.0570(6) Uani d 1 . .
    H H22A 0.572(5) 0.5330(14) 0.1755(19) 0.085 Uiso d 1 . .
    N N23 0.1434(5) 0.67388(13) -0.0680(2) 0.0740(9) Uani d 1 . .
    O O23 0.2158(4) 0.70360(11) -0.0192(2) 0.1043(10) Uani d 1 . .
    O O24 0.0524(5) 0.68988(11) -0.12377(16) 0.1095(10) Uani d 1 . .
    N N25 -0.0005(4) 0.48816(15) -0.15269(16) 0.0669(8) Uani d 1 . .
    O O25 0.0063(4) 0.44003(12) -0.13688(13) 0.0836(8) Uani d 1 . .
    O O26 -0.0774(3) 0.50674(12) -0.21036(14) 0.0935(9) Uani d 1 . .
    C C31 0.7597(4) 0.47059(12) 0.34692(15) 0.0446(7) Uani d 1 . .
    C C32 0.8228(4) 0.42264(12) 0.32110(15) 0.0463(7) Uani d 1 . .
    H H32 0.8254 0.4179 0.2713 0.056 Uiso calc 1 . .
    C C33 0.8817(4) 0.38203(11) 0.37005(15) 0.0447(7) Uani d 1 . .
    C C34 0.8818(4) 0.38730(12) 0.44445(16) 0.0496(7) Uani d 1 . .
    H H34 0.9216 0.3594 0.4769 0.060 Uiso calc 1 . .
    C C35 0.8204(4) 0.43570(12) 0.46830(15) 0.0503(7) Uani d 1 . .
    C C36 0.7589(4) 0.47737(12) 0.42137(15) 0.0505(7) Uani d 1 . .
    H H36 0.7173 0.5096 0.4394 0.061 Uiso calc 1 . .
    C C37 0.6800(4) 0.51417(14) 0.29415(17) 0.0507(8) Uani d 1 . .
    O O31 0.6202(3) 0.55554(9) 0.31888(12) 0.0689(6) Uani d 1 . .
    O O32 0.6772(3) 0.50299(9) 0.22654(12) 0.0653(6) Uani d 1 . .
    N N33 0.9440(3) 0.33021(11) 0.34261(16) 0.0565(7) Uani d 1 . .
    O O33 0.9549(3) 0.32681(10) 0.27753(13) 0.0774(7) Uani d 1 . .
    O O34 0.9802(4) 0.29336(9) 0.38628(13) 0.0768(7) Uani d 1 . .
    N N35 0.8168(5) 0.44262(13) 0.54739(15) 0.0740(9) Uani d 0.44(3) A 1
    O O35 0.830(4) 0.4023(5) 0.5865(10) 0.086(5) Uani d 0.44(3) A 1
    O O36 0.816(3) 0.4907(3) 0.5686(6) 0.078(3) Uani d 0.44(3) A 1
    N N45 0.8168(5) 0.44262(13) 0.54739(15) 0.0740(9) Uani d 0.56(3) A 2
    O O45 0.900(2) 0.4100(6) 0.5902(8) 0.084(4) Uani d 0.56(3) A 2
    O O46 0.712(3) 0.4787(6) 0.5660(5) 0.098(4) Uani d 0.56(3) A 2
loop_
    _atom_site_aniso_label
    _atom_site_aniso_U_11
    _atom_site_aniso_U_22
    _atom_site_aniso_U_33
    _atom_site_aniso_U_12
    _atom_site_aniso_U_13
    _atom_site_aniso_U_23
    C1 0.0503(18) 0.0489(19) 0.0549(18) 0.0007(16) 0.0026(14) -0.0084(15)
    C2 0.059(2) 0.076(3) 0.057(2) 0.007(2) -0.0099(16) -0.0188(19)
    C3 0.064(2) 0.084(3) 0.0425(17) 0.017(2) -0.0079(15) -0.0011(18)
    C4 0.0569(19) 0.054(2) 0.0453(17) 0.0110(17) 0.0035(14) 0.0052(15)
    C4A 0.0344(15) 0.0427(17) 0.0383(14) 0.0025(13) 0.0067(12) -0.0013(13)
    N5 0.0507(14) 0.0357(14) 0.0448(13) -0.0013(12) 0.0074(11) 0.0039(11)
    C5A 0.0299(14) 0.0396(16) 0.0412(15) -0.0018(13) 0.0000(11) -0.0033(13)
    C6 0.0411(16) 0.0384(17) 0.0571(18) 0.0022(14) 0.0049(13) -0.0026(14)
    C7 0.0440(17) 0.0478(19) 0.064(2) 0.0034(16) 0.0089(15) -0.0175(16)
    C8 0.0429(17) 0.060(2) 0.0429(16) 0.0014(16) 0.0059(13) -0.0100(15)
    Cl8 0.0832(6) 0.0991(7) 0.0497(5) 0.0122(6) 0.0154(4) -0.0144(5)
    C9 0.0409(17) 0.0518(19) 0.0443(16) 0.0026(15) 0.0006(13) -0.0010(14)
    C9A 0.0333(14) 0.0371(16) 0.0411(15) 0.0009(13) -0.0021(11) -0.0010(12)
    N10 0.0389(13) 0.0390(14) 0.0441(13) 0.0087(11) 0.0027(10) -0.0006(11)
    C11 0.0351(15) 0.0352(16) 0.0489(16) 0.0000(13) 0.0069(12) 0.0018(13)
    C11A 0.0324(14) 0.0413(17) 0.0430(15) 0.0024(13) 0.0031(12) -0.0024(13)
    N11 0.0502(14) 0.0387(14) 0.0478(13) 0.0101(12) 0.0113(11) 0.0044(11)
    C12 0.063(2) 0.0390(17) 0.0585(18) 0.0109(16) 0.0202(15) 0.0089(14)
    C13 0.070(2) 0.0381(17) 0.0485(17) 0.0090(16) 0.0081(15) -0.0001(14)
    N14 0.0435(14) 0.0375(14) 0.0601(15) -0.0027(12) 0.0058(12) 0.0006(12)
    C15 0.0501(18) 0.0459(18) 0.0577(18) 0.0016(15) 0.0125(14) 0.0069(15)
    C16 0.0513(18) 0.0410(17) 0.0497(16) 0.0081(15) 0.0095(14) -0.0012(13)
    C17 0.047(2) 0.085(3) 0.102(3) -0.011(2) -0.0084(18) 0.011(2)
    C21 0.0397(16) 0.0394(17) 0.0491(16) 0.0045(14) 0.0143(13) 0.0086(14)
    C22 0.0489(18) 0.0438(18) 0.0572(18) 0.0033(15) 0.0155(14) 0.0068(15)
    C23 0.0553(19) 0.0463(19) 0.063(2) 0.0138(16) 0.0242(16) 0.0188(16)
    C24 0.0485(18) 0.072(2) 0.0536(19) 0.0149(18) 0.0167(15) 0.0165(18)
    C25 0.0393(16) 0.061(2) 0.0470(17) 0.0030(16) 0.0125(13) 0.0008(15)
    C26 0.0447(16) 0.0402(17) 0.0545(17) 0.0030(15) 0.0163(14) 0.0049(14)
    C27 0.0453(17) 0.0438(19) 0.0538(18) 0.0053(16) 0.0106(14) 0.0073(15)
    O21 0.0881(17) 0.0404(14) 0.0693(14) -0.0031(12) -0.0071(12) 0.0128(11)
    O22 0.0648(14) 0.0430(13) 0.0590(12) 0.0008(11) -0.0045(11) 0.0028(11)
    N23 0.081(2) 0.055(2) 0.093(2) 0.0222(19) 0.0367(19) 0.0277(19)
    O23 0.105(2) 0.0486(17) 0.154(3) 0.0056(16) 0.002(2) 0.0118(18)
    O24 0.162(3) 0.081(2) 0.0900(19) 0.050(2) 0.0330(19) 0.0453(16)
    N25 0.0485(16) 0.091(3) 0.0623(19) 0.0074(18) 0.0129(14) -0.0078(19)
    O25 0.094(2) 0.080(2) 0.0763(17) -0.0145(17) 0.0107(14) -0.0151(15)
    O26 0.0714(16) 0.134(3) 0.0680(16) 0.0246(17) -0.0131(13) -0.0087(16)
    C31 0.0415(16) 0.0395(18) 0.0516(17) -0.0065(14) 0.0034(13) 0.0010(14)
    C32 0.0388(15) 0.053(2) 0.0468(16) -0.0075(15) 0.0045(13) -0.0017(15)
    C33 0.0401(16) 0.0412(17) 0.0525(17) -0.0044(14) 0.0055(13) -0.0082(14)
    C34 0.0549(19) 0.0364(17) 0.0552(18) -0.0009(15) 0.0003(14) -0.0012(14)
    C35 0.062(2) 0.0405(18) 0.0459(17) 0.0014(16) 0.0009(14) -0.0030(14)
    C36 0.0569(19) 0.0342(17) 0.0590(19) 0.0008(15) 0.0043(15) -0.0028(14)
    C37 0.0404(17) 0.050(2) 0.061(2) -0.0055(16) 0.0050(14) 0.0099(16)
    O31 0.0908(18) 0.0440(14) 0.0705(14) 0.0092(13) 0.0068(12) 0.0120(12)
    O32 0.0626(14) 0.0772(17) 0.0547(13) 0.0112(13) 0.0042(11) 0.0133(12)
    N33 0.0556(17) 0.0492(17) 0.0646(18) -0.0003(14) 0.0084(14) -0.0133(15)
    O33 0.0948(18) 0.0762(17) 0.0617(15) 0.0086(14) 0.0136(13) -0.0210(13)
    O34 0.106(2) 0.0430(14) 0.0829(16) 0.0133(14) 0.0195(14) 0.0012(13)
    N35 0.116(3) 0.0491(19) 0.0548(17) 0.018(2) 0.0041(17) -0.0039(15)
    O35 0.146(15) 0.058(5) 0.052(5) 0.019(7) 0.012(7) 0.004(4)
    O36 0.116(9) 0.047(4) 0.069(4) 0.013(4) 0.009(6) -0.017(3)
    N45 0.116(3) 0.0491(19) 0.0548(17) 0.018(2) 0.0041(17) -0.0039(15)
    O45 0.122(10) 0.067(5) 0.056(4) 0.025(5) -0.009(5) 0.006(4)
    O46 0.171(10) 0.064(5) 0.062(3) 0.038(7) 0.026(6) -0.007(3)
_geom_special_details
;
 All esds (except the esd in the dihedral angle between two l.s. planes)
 are estimated using the full covariance matrix.  The cell esds are taken
 into account individually in the estimation of esds in distances, angles
 and torsion angles; correlations between esds in cell parameters are only
 used when they are defined by crystal symmetry.  An approximate (isotropic)
 treatment of cell esds is used for estimating esds involving l.s. planes.
;
loop_
    _geom_bond_atom_site_label_1
    _geom_bond_atom_site_label_2
    _geom_bond_site_symmetry_2
    _geom_bond_distance
    _geom_bond_publ_flag
    C1 C2 . 1.380(4) ?
    C1 C11A . 1.388(4) ?
    C1 H1 . 0.9300 ?
    C2 C3 . 1.364(5) ?
    C2 H2 . 0.9300 ?
    C3 C4 . 1.371(4) ?
    C3 H3 . 0.9300 ?
    C4 C4A . 1.393(4) ?
    C4 H4 . 0.9300 ?
    C4A C11A . 1.392(4) ?
    C4A N5 . 1.410(3) ?
    N5 C5A . 1.424(3) ?
    N5 H5 . 0.88(3) ?
    C5A C6 . 1.382(4) ?
    C5A C9A . 1.394(4) ?
    C6 C7 . 1.380(4) ?
    C6 H6 . 0.9300 ?
    C7 C8 . 1.372(4) ?
    C7 H7 . 0.9300 ?
    C8 C9 . 1.376(4) ?
    C8 Cl8 . 1.749(3) ?
    C9 C9A . 1.394(4) ?
    C9 H9 . 0.9300 ?
    C9A N10 . 1.404(3) ?
    N10 C11 . 1.287(3) ?
    C11 N11 . 1.394(3) ?
    C11 C11A . 1.489(4) ?
    N11 C12 . 1.455(3) ?
    N11 C16 . 1.455(3) ?
    C12 C13 . 1.500(4) ?
    C12 H12A . 0.9700 ?
    C12 H12B . 0.9700 ?
    C13 N14 . 1.494(3) ?
    C13 H13A . 0.9700 ?
    C13 H13B . 0.9700 ?
    N14 C17 . 1.490(4) ?
    N14 C15 . 1.495(3) ?
    N14 H14 . 1.00(3) ?
    C15 C16 . 1.512(4) ?
    C15 H15A . 0.9700 ?
    C15 H15B . 0.9700 ?
    C16 H16A . 0.9700 ?
    C16 H16B . 0.9700 ?
    C17 H17A . 0.9600 ?
    C17 H17B . 0.9600 ?
    C17 H17C . 0.9600 ?
    C21 C26 . 1.378(4) ?
    C21 C22 . 1.384(4) ?
    C21 C27 . 1.498(4) ?
    C22 C23 . 1.378(4) ?
    C22 H22 . 0.9300 ?
    C23 C24 . 1.373(4) ?
    C23 N23 . 1.469(4) ?
    C24 C25 . 1.364(4) ?
    C24 H24 . 0.9300 ?
    C25 C26 . 1.379(4) ?
    C25 N25 . 1.478(4) ?
    C26 H26 . 0.9300 ?
    C27 O21 . 1.218(3) ?
    C27 O22 . 1.290(3) ?
    O22 H22A . 1.11(4) ?
    N23 O24 . 1.210(4) ?
    N23 O23 . 1.221(4) ?
    N25 O26 . 1.220(3) ?
    N25 O25 . 1.220(4) ?
    C31 C32 . 1.380(4) ?
    C31 C36 . 1.384(4) ?
    C31 C37 . 1.510(4) ?
    C32 C33 . 1.375(4) ?
    C32 H32 . 0.9300 ?
    C33 C34 . 1.378(4) ?
    C33 N33 . 1.472(4) ?
    C34 C35 . 1.372(4) ?
    C34 H34 . 0.9300 ?
    C35 C36 . 1.376(4) ?
    C35 N35 . 1.473(4) ?
    C36 H36 . 0.9300 ?
    C37 O31 . 1.226(4) ?
    C37 O32 . 1.274(3) ?
    O32 H22A . 1.35(4) ?
    N33 O34 . 1.217(3) ?
    N33 O33 . 1.218(3) ?
    N35 O35 . 1.224(8) ?
    N35 O36 . 1.249(6) ?
loop_
    _geom_angle_atom_site_label_1
    _geom_angle_atom_site_label_2
    _geom_angle_atom_site_label_3
    _geom_angle_site_symmetry_1
    _geom_angle_site_symmetry_3
    _geom_angle
    _geom_angle_publ_flag
    C2 C1 C11A . . 121.5(3) ?
    C2 C1 H1 . . 119.2 ?
    C11A C1 H1 . . 119.2 ?
    C3 C2 C1 . . 119.8(3) ?
    C3 C2 H2 . . 120.1 ?
    C1 C2 H2 . . 120.1 ?
    C2 C3 C4 . . 120.1(3) ?
    C2 C3 H3 . . 120.0 ?
    C4 C3 H3 . . 120.0 ?
    C3 C4 C4A . . 120.8(3) ?
    C3 C4 H4 . . 119.6 ?
    C4A C4 H4 . . 119.6 ?
    C11A C4A C4 . . 119.6(3) ?
    C11A C4A N5 . . 120.7(2) ?
    C4 C4A N5 . . 119.7(3) ?
    C4A N5 C5A . . 117.7(2) ?
    C4A N5 H5 . . 112.6(18) ?
    C5A N5 H5 . . 108.5(18) ?
    C6 C5A C9A . . 119.3(2) ?
    C6 C5A N5 . . 118.7(2) ?
    C9A C5A N5 . . 121.8(2) ?
    C7 C6 C5A . . 121.9(3) ?
    C7 C6 H6 . . 119.1 ?
    C5A C6 H6 . . 119.1 ?
    C8 C7 C6 . . 118.4(3) ?
    C8 C7 H7 . . 120.8 ?
    C6 C7 H7 . . 120.8 ?
    C7 C8 C9 . . 121.0(3) ?
    C7 C8 Cl8 . . 119.8(2) ?
    C9 C8 Cl8 . . 119.2(2) ?
    C8 C9 C9A . . 120.7(3) ?
    C8 C9 H9 . . 119.7 ?
    C9A C9 H9 . . 119.7 ?
    C9 C9A C5A . . 118.6(3) ?
    C9 C9A N10 . . 115.3(2) ?
    C5A C9A N10 . . 125.5(2) ?
    C11 N10 C9A . . 124.3(2) ?
    N10 C11 N11 . . 116.5(2) ?
    N10 C11 C11A . . 128.5(2) ?
    N11 C11 C11A . . 114.4(2) ?
    C1 C11A C4A . . 118.1(2) ?
    C1 C11A C11 . . 119.7(3) ?
    C4A C11A C11 . . 122.2(2) ?
    C11 N11 C12 . . 119.3(2) ?
    C11 N11 C16 . . 120.9(2) ?
    C12 N11 C16 . . 111.7(2) ?
    N11 C12 C13 . . 113.0(2) ?
    N11 C12 H12A . . 109.0 ?
    C13 C12 H12A . . 109.0 ?
    N11 C12 H12B . . 109.0 ?
    C13 C12 H12B . . 109.0 ?
    H12A C12 H12B . . 107.8 ?
    N14 C13 C12 . . 109.5(2) ?
    N14 C13 H13A . . 109.8 ?
    C12 C13 H13A . . 109.8 ?
    N14 C13 H13B . . 109.8 ?
    C12 C13 H13B . . 109.8 ?
    H13A C13 H13B . . 108.2 ?
    C17 N14 C13 . . 112.7(2) ?
    C17 N14 C15 . . 111.9(2) ?
    C13 N14 C15 . . 109.5(2) ?
    C17 N14 H14 . . 108.2(16) ?
    C13 N14 H14 . . 108.3(16) ?
    C15 N14 H14 . . 105.9(15) ?
    N14 C15 C16 . . 111.3(2) ?
    N14 C15 H15A . . 109.4 ?
    C16 C15 H15A . . 109.4 ?
    N14 C15 H15B . . 109.4 ?
    C16 C15 H15B . . 109.4 ?
    H15A C15 H15B . . 108.0 ?
    N11 C16 C15 . . 111.7(2) ?
    N11 C16 H16A . . 109.3 ?
    C15 C16 H16A . . 109.3 ?
    N11 C16 H16B . . 109.3 ?
    C15 C16 H16B . . 109.3 ?
    H16A C16 H16B . . 107.9 ?
    N14 C17 H17A . . 109.5 ?
    N14 C17 H17B . . 109.5 ?
    H17A C17 H17B . . 109.5 ?
    N14 C17 H17C . . 109.5 ?
    H17A C17 H17C . . 109.5 ?
    H17B C17 H17C . . 109.5 ?
    C26 C21 C22 . . 119.2(3) ?
    C26 C21 C27 . . 119.2(3) ?
    C22 C21 C27 . . 121.6(3) ?
    C23 C22 C21 . . 118.9(3) ?
    C23 C22 H22 . . 120.5 ?
    C21 C22 H22 . . 120.5 ?
    C24 C23 C22 . . 122.7(3) ?
    C24 C23 N23 . . 118.8(3) ?
    C22 C23 N23 . . 118.5(3) ?
    C25 C24 C23 . . 117.1(3) ?
    C25 C24 H24 . . 121.4 ?
    C23 C24 H24 . . 121.4 ?
    C24 C25 C26 . . 122.1(3) ?
    C24 C25 N25 . . 119.3(3) ?
    C26 C25 N25 . . 118.5(3) ?
    C21 C26 C25 . . 119.9(3) ?
    C21 C26 H26 . . 120.1 ?
    C25 C26 H26 . . 120.1 ?
    O21 C27 O22 . . 124.3(3) ?
    O21 C27 C21 . . 119.5(3) ?
    O22 C27 C21 . . 116.2(3) ?
    C27 O22 H22A . . 114.6(17) ?
    O24 N23 O23 . . 124.1(3) ?
    O24 N23 C23 . . 117.7(4) ?
    O23 N23 C23 . . 118.1(3) ?
    O26 N25 O25 . . 124.8(3) ?
    O26 N25 C25 . . 117.9(3) ?
    O25 N25 C25 . . 117.3(3) ?
    C32 C31 C36 . . 119.8(3) ?
    C32 C31 C37 . . 120.4(3) ?
    C36 C31 C37 . . 119.7(3) ?
    C33 C32 C31 . . 119.1(3) ?
    C33 C32 H32 . . 120.4 ?
    C31 C32 H32 . . 120.4 ?
    C32 C33 C34 . . 122.6(3) ?
    C32 C33 N33 . . 119.4(3) ?
    C34 C33 N33 . . 118.0(3) ?
    C35 C34 C33 . . 116.7(3) ?
    C35 C34 H34 . . 121.6 ?
    C33 C34 H34 . . 121.6 ?
    C34 C35 C36 . . 122.8(3) ?
    C34 C35 N35 . . 118.3(3) ?
    C36 C35 N35 . . 119.0(3) ?
    C35 C36 C31 . . 119.0(3) ?
    C35 C36 H36 . . 120.5 ?
    C31 C36 H36 . . 120.5 ?
    O31 C37 O32 . . 126.1(3) ?
    O31 C37 C31 . . 118.7(3) ?
    O32 C37 C31 . . 115.2(3) ?
    C37 O32 H22A . . 119.2(14) ?
    O34 N33 O33 . . 124.1(3) ?
    O34 N33 C33 . . 118.0(3) ?
    O33 N33 C33 . . 117.9(3) ?
    O35 N35 O36 . . 126.1(11) ?
    O35 N35 C35 . . 118.6(11) ?
    O36 N35 C35 . . 115.0(7) ?
loop_
    _geom_torsion_atom_site_label_1
    _geom_torsion_atom_site_label_2
    _geom_torsion_atom_site_label_3
    _geom_torsion_atom_site_label_4
    _geom_torsion_site_symmetry_1
    _geom_torsion_site_symmetry_2
    _geom_torsion_site_symmetry_3
    _geom_torsion_site_symmetry_4
    _geom_torsion
    _geom_torsion_publ_flag
    C11A C1 C2 C3 . . . . -0.1(5) ?
    C1 C2 C3 C4 . . . . -2.2(5) ?
    C2 C3 C4 C4A . . . . 1.1(5) ?
    C3 C4 C4A C11A . . . . 2.1(4) ?
    C3 C4 C4A N5 . . . . -179.0(3) ?
    C11A C4A N5 C5A . . . . -56.2(3) ?
    C4 C4A N5 C5A . . . . 125.0(3) ?
    C4A N5 C5A C6 . . . . -125.3(3) ?
    C4A N5 C5A C9A . . . . 59.5(3) ?
    C9A C5A C6 C7 . . . . 3.9(4) ?
    N5 C5A C6 C7 . . . . -171.3(2) ?
    C5A C6 C7 C8 . . . . -1.0(4) ?
    C6 C7 C8 C9 . . . . -2.5(4) ?
    C6 C7 C8 Cl8 . . . . 174.8(2) ?
    C7 C8 C9 C9A . . . . 3.2(4) ?
    Cl8 C8 C9 C9A . . . . -174.1(2) ?
    C8 C9 C9A C5A . . . . -0.3(4) ?
    C8 C9 C9A N10 . . . . 172.0(2) ?
    C6 C5A C9A C9 . . . . -3.2(4) ?
    N5 C5A C9A C9 . . . . 171.9(2) ?
    C6 C5A C9A N10 . . . . -174.5(2) ?
    N5 C5A C9A N10 . . . . 0.6(4) ?
    C9 C9A N10 C11 . . . . 155.9(2) ?
    C5A C9A N10 C11 . . . . -32.5(4) ?
    C9A N10 C11 N11 . . . . -174.9(2) ?
    C9A N10 C11 C11A . . . . -4.2(4) ?
    C2 C1 C11A C4A . . . . 3.3(4) ?
    C2 C1 C11A C11 . . . . -175.9(3) ?
    C4 C4A C11A C1 . . . . -4.2(4) ?
    N5 C4A C11A C1 . . . . 176.9(2) ?
    C4 C4A C11A C11 . . . . 174.9(2) ?
    N5 C4A C11A C11 . . . . -3.9(4) ?
    N10 C11 C11A C1 . . . . -141.2(3) ?
    N11 C11 C11A C1 . . . . 29.6(3) ?
    N10 C11 C11A C4A . . . . 39.7(4) ?
    N11 C11 C11A C4A . . . . -149.5(2) ?
    N10 C11 N11 C12 . . . . 9.7(4) ?
    C11A C11 N11 C12 . . . . -162.3(2) ?
    N10 C11 N11 C16 . . . . -136.6(3) ?
    C11A C11 N11 C16 . . . . 51.4(3) ?
    C11 N11 C12 C13 . . . . -94.0(3) ?
    C16 N11 C12 C13 . . . . 55.2(3) ?
    N11 C12 C13 N14 . . . . -57.1(3) ?
    C12 C13 N14 C17 . . . . -177.7(3) ?
    C12 C13 N14 C15 . . . . 57.1(3) ?
    C17 N14 C15 C16 . . . . 177.5(3) ?
    C13 N14 C15 C16 . . . . -56.8(3) ?
    C11 N11 C16 C15 . . . . 95.5(3) ?
    C12 N11 C16 C15 . . . . -53.1(3) ?
    N14 C15 C16 N11 . . . . 54.9(3) ?
    C26 C21 C22 C23 . . . . 1.2(4) ?
    C27 C21 C22 C23 . . . . -179.4(2) ?
    C21 C22 C23 C24 . . . . -1.6(4) ?
    C21 C22 C23 N23 . . . . 179.2(2) ?
    C22 C23 C24 C25 . . . . 0.8(4) ?
    N23 C23 C24 C25 . . . . -179.9(3) ?
    C23 C24 C25 C26 . . . . 0.3(4) ?
    C23 C24 C25 N25 . . . . 179.0(2) ?
    C22 C21 C26 C25 . . . . -0.1(4) ?
    C27 C21 C26 C25 . . . . -179.6(2) ?
    C24 C25 C26 C21 . . . . -0.7(4) ?
    N25 C25 C26 C21 . . . . -179.4(2) ?
    C26 C21 C27 O21 . . . . -7.7(4) ?
    C22 C21 C27 O21 . . . . 172.9(3) ?
    C26 C21 C27 O22 . . . . 172.8(2) ?
    C22 C21 C27 O22 . . . . -6.7(4) ?
    C24 C23 N23 O24 . . . . -0.1(4) ?
    C22 C23 N23 O24 . . . . 179.2(3) ?
    C24 C23 N23 O23 . . . . 177.3(3) ?
    C22 C23 N23 O23 . . . . -3.4(4) ?
    C24 C25 N25 O26 . . . . 6.9(4) ?
    C26 C25 N25 O26 . . . . -174.3(3) ?
    C24 C25 N25 O25 . . . . -173.5(3) ?
    C26 C25 N25 O25 . . . . 5.3(4) ?
    C36 C31 C32 C33 . . . . 0.8(4) ?
    C37 C31 C32 C33 . . . . -175.0(2) ?
    C31 C32 C33 C34 . . . . -0.5(4) ?
    C31 C32 C33 N33 . . . . 178.2(2) ?
    C32 C33 C34 C35 . . . . -0.3(4) ?
    N33 C33 C34 C35 . . . . -179.0(3) ?
    C33 C34 C35 C36 . . . . 0.8(5) ?
    C33 C34 C35 N35 . . . . 179.4(3) ?
    C34 C35 C36 C31 . . . . -0.4(5) ?
    N35 C35 C36 C31 . . . . -179.1(3) ?
    C32 C31 C36 C35 . . . . -0.4(4) ?
    C37 C31 C36 C35 . . . . 175.5(3) ?
    C32 C31 C37 O31 . . . . 177.8(3) ?
    C36 C31 C37 O31 . . . . 1.9(4) ?
    C32 C31 C37 O32 . . . . -0.2(4) ?
    C36 C31 C37 O32 . . . . -176.1(3) ?
    C32 C33 N33 O34 . . . . -173.7(3) ?
    C34 C33 N33 O34 . . . . 5.0(4) ?
    C32 C33 N33 O33 . . . . 5.9(4) ?
    C34 C33 N33 O33 . . . . -175.4(3) ?
    C34 C35 N35 O35 . . . . -15.5(15) ?
    C36 C35 N35 O35 . . . . 163.2(15) ?
    C34 C35 N35 O36 . . . . 158.5(11) ?
    C36 C35 N35 O36 . . . . -22.8(11) ?
loop_
    _geom_hbond_atom_site_label_D
    _geom_hbond_atom_site_label_H
    _geom_hbond_atom_site_label_A
    _geom_hbond_site_symmetry_A
    _geom_hbond_distance_DH
    _geom_hbond_distance_HA
    _geom_hbond_distance_DA
    _geom_hbond_angle_DHA
    _geom_hbond_publ_flag
    N5 H5 O21 . 0.88(3) 2.23(3) 3.079(3) 162(3) y
    O22 H22A O32 . 1.11(4) 1.35(4) 2.453(3) 169(3) y
    C4 H4 O21 . 0.93 2.48 3.280(4) 144 y
    C13 H13A O34 . 0.97 2.60 3.539(4) 164 y
    N14 H14 O31 2_645 1.00(3) 1.70(3) 2.689(3) 169(3) y
    C1 H1 O35 4_565 0.93 2.39 3.292(13) 164 y
    C7 H7 O36 3_666 0.93 2.34 3.242(13) 163 y
    C7 H7 O46 3_666 0.93 2.37 3.253(14) 159 y
_shelx_space_group_comment
;
The symmetry employed for this shelxl refinement is uniquely defined
by the following loop, which should always be used as a source of
symmetry information in preference to the above space-group names.
They are only intended as comments.
;
_shelx_estimated_absorpt_T_min     0.934
_shelx_estimated_absorpt_T_max     0.962
_shelx_hkl_file
;
   0   0   3 0.33486 7.67348   0
   0   0   4 21.5408 9.52715   0
   0   0   5-5.71852 9.98689   0
   0   0   6-0.01051 6.00501   1
   0   0   6 11.3093 10.0544   0
   0   0   7-0.66111 6.51125   1
   0   0   7 4.99171 10.1529   0
   0   0   8 4872.34 37.2425   0
   0   0   8 4735.98 23.5928   1
   0   0   9 14.4305 14.6686   0
   0   0   9 16.4497 8.67815   1
   0   0  10 22.1947 8.94928   1
   0   0  10 59.6400 15.6369   0
   0   0  11 18.3735 13.0948   0
   0   0  12 389.759 20.0213   0
   0   0  13 1.38303 16.3931   0
   0   0  14 428.421 23.4414   0
   0   0  15 11.3992 19.3471   0
   0   0  16 161.282 22.4472   0
   0   0  17-7.10140 22.0730   0
   0   0  18 9.84622 24.3969   0
   0   0  19-20.5833 25.3944   0
   0   0  20 49.1696 27.5265   0
   0   0  21-9.87048 29.8893   0
   0   0  22-46.0308 27.6851   0
   0   0  23 3.80509 32.6953   0
   0  -1   3 156.682 7.63227   0
   0   1   3 145.328 9.17436   0
   0  -1   4 5276.61 27.3440   0
   0   1   4 5206.40 28.5631   0
   0  -1   5 2088.97 20.3216   0
   0   1   5 1866.08 15.3644   1
   0   1   5 2073.18 21.3870   0
   0  -1   6 355.941 12.7516   0
   0   1   6 354.685 13.6446   0
   0   1   6 311.146 9.61311   1
   0  -1   7 617.078 15.7010   0
   0   1   7 632.112 17.0221   0
   0   1   7 584.221 11.4344   1
   0   1   8-1.30390 8.13499   1
   0  -1   8 0.17730 6.34651   1
   0  -1   8 5.81352 12.3374   0
   0   1   8 10.7511 11.9771   0
   0  -1   9 4229.06 21.4662   1
   0   1   9 4075.00 27.2222   1
   0  -1   9 4592.87 39.4521   0
   0   1   9 4684.42 40.3255   0
   0   1  10 4804.13 28.9923   1
   0   1  10 4946.13 42.9383   0
   0  -1  10 4309.08 23.3385   1
   0  -1  10 4881.86 42.6879   0
   0   1  11 47.2676 9.87276   1
   0   1  11 56.2083 13.7045   0
   0  -1  11 75.0680 14.7374   0
   0   1  12 113.691 16.8058   0
   0  -1  12 137.766 16.1768   0
   0  -1  13-1.13375 18.6798   0
   0   1  13 18.1681 15.6473   0
   0   1  14 499.228 25.0977   0
   0  -1  14 586.936 24.3200   0
   0   1  15-5.74853 20.0497   0
   0   1 -15 5.63654 17.2093   2
   0  -1  15-6.85157 19.4141   0
   0   1  16-8.75167 21.9660   0
   0  -1  16-19.8932 21.3825   0
   0  -1  17 30.8596 23.3370   0
   0   1  17 37.7663 22.3338   0
   0   1  18 14.3150 23.6216   0
   0  -1  18-10.1904 24.1600   0
   0  -1  19 54.0952 25.5608   0
   0   1  19 143.533 29.1522   0
   0   1  20 106.642 29.5868   0
   0  -1  20 54.3914 27.9048   0
   0  -1  21 48.5257 28.7471   0
   0   1  21-6.81990 28.4811   0
   0  -1  22-25.1921 29.3785   0
   0   1  22-10.6359 31.3439   0
   0  -1  23-33.6796 30.9086   0
   0   2   3 21201.5 51.2825   0
   0  -2   3 21404.6 45.7541   0
   0   2   3 20971.6 169.439   1
   0   2   4 3166.12 19.9403   1
   0   2  -4 3145.87 20.2170   2
   0  -2   4 3357.15 22.5443   0
   0   2   4 3133.35 23.3655   0
   0   2   5 176.894 10.9600   0
   0   2  -5 194.591 10.5264   2
   0  -2   5 190.551 10.7448   0
   0   2   5 193.207 9.14137   1
   0   2   6 981.480 17.6843   0
   0   2  -6 1016.79 15.6600   2
   0  -2   6 1081.30 17.0124   0
   0   2   6 1054.42 13.9871   1
   0   2   7 805.809 14.0006   1
   0  -2   7 808.290 16.4850   0
   0   2  -7 791.792 15.7756   2
   0   2   7 814.885 18.0975   0
   0   2   8 3894.24 35.1832   0
   0   2  -8 3815.39 30.4074   2
   0  -2   8 3827.93 32.9697   0
   0   2   8 3826.09 26.0879   1
   0   2  -9 4114.91 33.7175   2
   0   2   9 4084.18 38.7951   0
   0   2   9 4016.40 27.9611   1
   0  -2   9 3976.19 36.4309   0
   0  -2  10 286.319 16.7011   0
   0   2  10 257.293 12.7275   1
   0   2 -10 321.943 16.0868   2
   0   2  10 276.574 17.3525   0
   0  -2  11 479.731 19.5602   0
   0   2  11 477.317 19.7717   0
   0   2  11 482.349 13.8665   1
   0   2 -11 548.919 18.2751   2
   0   2 -12 306.594 17.2961   2
   0  -2  12 282.876 18.3042   0
   0   2  12 318.286 18.8821   0
   0   2 -13 68.4596 15.1517   2
   0  -2  13 54.7662 17.4746   0
   0   2  13 84.4585 18.0613   0
   0   2  14 102.246 19.2585   0
   0  -2  14 89.6498 20.2038   0
   0   2 -14 117.177 16.3140   2
   0   2  15 0.63041 21.4305   0
   0  -2  15 5.10179 19.5810   0
   0   2  16 256.941 24.6697   0
   0  -2  16 279.639 25.1769   0
   0  -2  17 25.2765 23.8823   0
   0   2  17 61.1976 23.4799   0
   0   2  18 43.0845 23.9143   0
   0  -2  18 43.9238 22.4426   0
   0   2  19 429.164 28.7197   0
   0  -2  19 390.577 28.8349   0
   0   2  20 2.44390 25.9756   0
   0  -2  20-29.6714 26.6815   0
   0  -2  21-31.2887 28.1157   0
   0   2  21 24.0905 28.7688   0
   0   2  22-15.1689 28.0489   0
   0  -2  22 22.0820 30.4801   0
   0  -2  23 13.0640 31.6441   0
   0   3   2 8979.41 30.1267   1
   0   3   2 9065.63 31.7110   0
   0  -3   3 13769.2 37.8748   0
   0   3   3 13549.7 38.8305   1
   0   3   3 13419.2 43.0391   0
   0   3   4 416.005 13.2137   0
   0  -3   4 430.113 11.6150   0
   0   3  -4 416.380 11.2818   2
   0   3   4 505.697 12.9709   1
   0   3  -5 4.25755 9.04658   2
   0  -3   5 1.39081 9.69071   0
   0   3   5 1.86137 8.95259   1
   0   3   5 0.65589 10.6348   0
   0  -3   6 59.7846 10.6068   0
   0   3   6 62.3678 11.1522   0
   0   3   6 68.1731 9.15335   1
   0   3  -6 59.0378 9.92731   2
   0   3  -7 1090.33 17.0649   2
   0   3   7 1099.50 20.4500   0
   0   3   7 1088.37 16.3684   1
   0  -3   7 1085.55 18.7894   0
   0  -3   8 10225.8 53.6215   0
   0   3   8 10331.2 45.2578   1
   0   3  -8 10701.3 48.5160   2
   0   3   8 10404.1 56.0269   0
   0   3  -9 8480.76 46.6184   2
   0  -3   9 8355.73 50.8601   0
   0   3   9 8422.42 41.8161   1
   0   3   9 8518.03 54.0987   0
   0   3 -10 4294.25 35.9154   2
   0   3  10 4289.18 41.8391   0
   0   3  10 4178.86 31.7076   1
   0  -3  10 4167.73 39.3858   0
   0   3  11 455.835 19.8061   0
   0   3 -11 479.013 17.5394   2
   0   3  11 394.061 14.7139   1
   0  -3  11 393.695 19.3246   0
   0   3  12 109.814 16.0157   0
   0  -3  12 115.781 17.9015   0
   0   3  12 110.993 12.6019   1
   0   3 -12 132.288 15.1513   2
   0   3 -13 95.4582 15.5805   2
   0   3  13 119.040 17.5161   0
   0  -3  13 107.657 18.9047   0
   0  -3  14 73.7380 19.6743   0
   0   3 -14 108.109 16.7434   2
   0   3  14 84.2061 20.2300   0
   0   3  15 687.759 28.1788   0
   0  -3  15 726.165 28.4018   0
   0   3  16 1247.93 34.4682   0
   0  -3  16 1267.71 35.1712   0
   0   3  17 866.217 33.0591   0
   0  -3  17 1038.69 34.5596   0
   0  -3  18 194.465 26.5057   0
   0   3  18 232.663 26.0273   0
   0   3  19 63.4729 27.0174   0
   0  -3  19 29.5414 25.2542   0
   0   3  20-8.78210 23.8459   0
   0  -3  20-17.1074 26.0719   0
   0   3  21 45.9855 28.3464   0
   0  -3  21 43.3972 27.3910   0
   0  -3  22 4.59054 28.5098   0
   0   3  22-42.0943 31.5203   0
   0  -3  23-15.5095 31.0359   0
   0   4   0 124.422 8.05753   1
   0   4   1 772.503 12.0093   1
   0   4   2 12.6060 9.96798   1
   0  -4   2 28.8674 7.14328   0
   0  -4   3 16678.9 42.6745   0
   0   4   3 16315.2 50.0191   0
   0   4   3 16359.6 47.4907   1
   0   4   4 2767.17 22.5997   1
   0  -4   4 2804.27 21.2860   0
   0   4   4 2651.20 23.6308   0
   0   4   5 671.100 13.5104   1
   0   4   5 648.187 15.9233   0
   0  -4   5 677.878 13.8767   0
   0   4  -6 738.699 14.2413   2
   0   4   6 688.690 14.7370   1
   0   4   6 703.172 17.5243   0
   0  -4   6 699.746 15.8748   0
   0  -4   7 30.1142 11.2166   0
   0   4   7 47.2396 10.4502   1
   0   4  -7 16.6219 9.96728   2
   0   4   7 26.7880 11.4595   0
   0   4   8 1316.33 23.2801   0
   0   4  -8 1241.55 20.3472   2
   0  -4   8 1259.48 21.9275   0
   0   4   8 1340.35 20.0301   1
   0   4   9 2414.78 32.0070   0
   0   4  -9 2386.92 27.4724   2
   0   4   9 2407.98 26.0844   1
   0  -4   9 2342.77 29.8636   0
   0  -4  10 2527.36 32.1171   0
   0   4  10 2484.27 26.6984   1
   0   4 -10 2568.24 29.3172   2
   0   4  10 2487.94 33.4158   0
   0   4  11 425.079 15.3995   1
   0   4 -11 443.307 17.4209   2
   0  -4  11 453.919 19.9469   0
   0   4  11 407.068 19.4703   0
   0   4 -12 180.529 16.4415   2
   0  -4  12 204.079 18.2112   0
   0   4  12 166.343 14.1279   1
   0   4  12 177.997 19.3117   0
   0   4 -13 967.310 23.3887   2
   0   4  13 860.194 27.6489   0
   0  -4  13 880.764 26.1408   0
   0  -4  14 1039.72 29.5022   0
   0   4  14 1089.30 30.4972   0
   0   4 -14 1166.01 26.8741   2
   0   4  15 41.3872 21.8359   0
   0  -4  15 4.70263 20.1927   0
   0   4  16 423.515 27.7659   0
   0  -4  16 450.686 27.6303   0
   0   4  17 212.802 26.6856   0
   0  -4  17 184.540 26.7987   0
   0  -4  18 66.3999 24.7949   0
   0   4  18 22.5136 25.8389   0
   0  -4  19 128.025 27.7126   0
   0   4  19 186.043 25.7408   0
   0   4  20 74.5548 27.3788   0
   0  -4  20 21.5814 25.3079   0
   0  -4  21-0.94862 26.1332   0
   0   4  21 59.3670 25.8464   0
   0  -4  22 30.3738 29.8357   0
   0   4  22 46.3291 31.0539   0
   0  -4  23 116.724 31.4037   0
   0   5   0 6.81680 9.01326   1
   0   5  -1 11768.1 34.9916   1
   0   5   1 11569.8 39.6850   1
   0  -5   2 83.4096 8.01133   0
   0   5  -2 96.3633 8.25079   1
   0   5   2 86.2464 12.2496   1
   0   5   3 5938.68 33.5755   0
   0  -5   3 6401.73 29.0439   0
   0   5   3 6103.00 33.3157   1
   0   5   4 164.435 12.0003   0
   0  -5   4 163.225 9.68374   0
   0   5   4 200.377 11.3314   1
   0   5   5 512.235 13.8645   1
   0   5   5 465.648 15.2159   0
   0  -5   5 504.334 13.3489   0
   0  -5   6 4449.65 31.6684   0
   0   5   6 4267.52 30.7479   1
   0   5   6 4421.61 34.9307   0
   0   5   7 188.496 12.9971   1
   0  -5   7 196.767 13.3731   0
   0   5   7 165.769 15.0084   0
   0   5  -8 2242.67 25.5368   2
   0   5   8 2192.88 28.9960   0
   0   5   8 2234.12 25.3889   1
   0  -5   8 2303.35 27.6684   0
   0  -5   9 910.603 21.4814   0
   0   5   9 964.292 19.6654   1
   0   5  -9 926.320 19.9487   2
   0   5   9 984.576 23.3450   0
   0   5 -10 166.627 14.4717   2
   0   5  10 200.648 17.8543   0
   0  -5  10 219.705 16.2307   0
   0   5  10 230.277 14.4196   1
   0   5  11 34.8700 15.9620   0
   0   5  11 23.9255 12.4582   1
   0  -5  11 44.2165 15.4023   0
   0   5 -11 25.1748 12.3705   2
   0   5  12 1556.73 31.7866   0
   0   5 -12 1685.51 27.1627   2
   0   5  12 1616.78 25.6249   1
   0  -5  12 1583.04 29.7201   0
   0   5  13 51.3054 18.9264   0
   0  -5  13 48.4170 18.4605   0
   0   5 -13 33.8071 14.8868   2
   0   5  14 48.5182 20.1182   0
   0  -5  14 48.8020 20.2410   0
   0   5  15 468.912 26.5621   0
   0  -5  15 468.825 26.4481   0
   0  -5  16 285.916 25.3223   0
   0   5  16 261.512 25.9198   0
   0   5  17 26.4688 22.9915   0
   0  -5  17 41.0483 25.1216   0
   0   5  18 188.798 25.7541   0
   0  -5  18 147.877 26.4158   0
   0  -5  19 107.518 26.9822   0
   0   5  19 135.176 26.2223   0
   0   5  20 119.321 24.9009   0
   0  -5  20 79.8930 27.4439   0
   0   5  21 9.18874 28.2055   0
   0  -5  21 16.8645 26.2905   0
   0  -5  22 58.6538 31.3415   0
   0   5  22 20.5527 27.4208   0
   0  -5  23 56.0210 32.6769   0
   0   6   0 37560.6 285.355   1
   0   6  -1 2639.11 20.5432   1
   0   6   1 2652.12 22.7010   1
   0   6   2 11385.6 44.3623   1
   0   6  -2 11558.7 35.9724   1
   0   6  -3 631.434 10.8554   1
   0  -6   3 614.460 12.3784   0
   0   6   3 632.925 15.8328   1
   0   6   3 607.831 14.7502   0
   0   6   4 950.731 17.4337   1
   0  -6   4 886.593 14.9152   0
   0   6   4 884.346 17.3346   0
   0   6   5 30.9271 11.7423   1
   0   6   5 27.3541 11.0069   0
   0  -6   5 20.7625 9.45181   0
   0   6   6 2243.44 26.9275   0
   0  -6   6 2106.40 23.5369   0
   0   6   6 2221.11 24.8517   1
   0   6   7 12401.7 54.8769   1
   0   6   7 11309.5 59.8941   0
   0  -6   7 11606.3 52.9789   0
   0   6   8 59.6031 13.1613   1
   0  -6   8 46.6457 13.4887   0
   0   6   8 52.6416 14.7197   0
   0   6   9 340.838 16.3459   1
   0  -6   9 358.105 16.8526   0
   0   6   9 332.990 18.2946   0
   0   6  10 247.948 17.1718   0
   0  -6  10 264.029 16.6112   0
   0   6  10 230.171 15.2657   1
   0   6  11-10.6462 16.2382   0
   0   6  11 1.05811 12.8486   1
   0  -6  11 11.0678 14.7665   0
   0   6 -12 49.6972 14.7461   2
   0  -6  12 56.8140 16.6804   0
   0   6  12 62.3641 14.6409   1
   0   6  12 53.4355 17.1910   0
   0   6  13 0.70725 14.2288   1
   0   6  13 5.34590 17.2588   0
   0  -6  13 8.61863 18.0940   0
   0   6 -13 3.02928 14.5693   2
   0  -6  14 439.051 24.7715   0
   0   6  14 463.327 25.2204   0
   0   6  15 51.6437 22.7813   0
   0  -6  15 66.4754 22.2373   0
   0   6  16 61.8218 24.0297   0
   0  -6  16 45.2916 22.5832   0
   0   6  17 389.947 27.8081   0
   0  -6  17 404.083 28.9206   0
   0  -6  18 28.3157 24.1712   0
   0   6  18 34.5938 24.6269   0
   0  -6  19 50.8549 27.1050   0
   0   6  19 79.6788 23.8978   0
   0   6  20 42.5085 26.3455   0
   0  -6  20 57.2620 25.4010   0
   0   6  21 89.4235 28.9961   0
   0  -6  21 106.945 28.5860   0
   0   6  22 58.4401 27.2159   0
   0  -6  22 89.7660 30.3022   0
   0  -6  23 36.4943 33.6492   0
   0   7   0 23.8277 11.1298   1
   0   7  -1 128.769 10.8256   1
   0   7   1 118.439 11.4394   1
   0   7   2 148.333 12.3835   1
   0   7  -2 140.769 10.2613   1
   0   7  -3 11479.0 37.1334   1
   0   7   3 11530.5 49.0739   1
   0   7   4 3056.06 28.1095   1
   0  -7   4 2990.08 24.1657   0
   0   7  -4 2983.83 18.8113   1
   0   7   4 2933.44 28.4964   0
   0   7   5 2678.84 28.4506   0
   0   7  -5 2828.10 16.6312   1
   0   7   5 2879.98 28.2688   1
   0  -7   5 2820.50 25.3454   0
   0   7   6 420.831 15.9575   1
   0   7   6 372.768 16.5599   0
   0  -7   6 364.903 14.0065   0
   0  -7   7 13054.2 56.8311   0
   0   7   7 12532.4 57.6991   1
   0   7   7 12792.9 64.9590   0
   0   7   8 213.309 15.7913   1
   0   7   8 205.382 16.1055   0
   0  -7   8 193.647 14.6124   0
   0   7   9 1535.18 25.0122   1
   0  -7   9 1526.34 25.1008   0
   0   7   9 1525.15 27.5205   0
   0   7  10 2.62401 14.2739   0
   0  -7  10 4.96631 14.4248   0
   0   7  10 8.20988 12.3655   1
   0   7  11 3.24235 16.3415   0
   0  -7  11 14.4747 14.9738   0
   0   7  11 7.60684 13.9349   1
   0   7  12 509.381 22.6550   0
   0  -7  12 528.987 21.6006   0
   0   7  12 533.429 20.1880   1
   0   7  13 4.34474 18.5094   0
   0  -7  13 2.89974 17.9536   0
   0   7  13 1.15326 15.7489   1
   0   7  14 197.854 22.5768   0
   0  -7  14 191.404 21.4314   0
   0  -7  15 1173.24 33.0347   0
   0   7  15 1204.61 34.0106   0
   0   7  16 432.778 27.5719   0
   0  -7  16 438.221 28.3909   0
   0   7  17 21.5438 22.2921   0
   0  -7  17 0.94468 23.1080   0
   0   7  18 140.654 24.3476   0
   0  -7  18 123.184 26.0106   0
   0  -7  19 4.09066 27.2724   0
   0   7  19 54.2172 25.8360   0
   0   7  20 28.1103 27.8261   0
   0  -7  20 11.8307 27.2276   0
   0   7  21 90.5578 29.5054   0
   0  -7  21 125.076 27.5221   0
   0   7  22 65.8306 30.2632   0
   0  -7  22 30.0316 31.0337   0
   0  -7  23 125.833 33.6446   0
   0   8   0 1106.87 18.3455   1
   0   8   1 4148.78 30.8171   1
   0   8  -1 4156.70 28.1351   1
   0   8  -2 1359.47 17.4838   1
   0   8   2 1291.66 20.6753   1
   0   8  -3 4625.70 26.6961   1
   0   8   3 4509.10 34.1662   1
   0   8   4 10655.3 52.6821   0
   0  -8   4 11167.2 45.4176   0
   0   8   4 11086.0 52.3801   1
   0   8  -4 11042.4 37.1735   1
   0  -8   5 89.3793 11.5049   0
   0   8   5 121.594 14.3055   1
   0   8   5 115.332 13.4195   0
   0   8  -5 137.279 8.68315   1
   0   8   6 3954.25 36.3183   0
   0   8   6 3988.64 34.5464   1
   0  -8   6 4028.94 32.3583   0
   0   8  -6 3874.96 20.0464   1
   0  -8   7 2.02484 11.6224   0
   0   8   7 0.80016 13.5396   0
   0   8   7 21.5151 13.3370   1
   0   8   8 278.442 15.5030   1
   0   8   8 289.554 17.4672   0
   0  -8   8 249.513 14.7280   0
   0   8   9 2957.16 33.2734   1
   0  -8   9 2902.90 32.4080   0
   0   8   9 3045.72 37.2483   0
   0  -8  10 10.3387 13.8040   0
   0   8  10-1.66599 14.5522   1
   0   8  10 10.5404 14.4018   0
   0   8  11 16.8800 15.1019   1
   0  -8  11 28.5067 15.1906   0
   0   8  11 17.2427 15.8291   0
   0   8  12 439.867 20.6865   1
   0  -8  12 402.653 20.8880   0
   0   8  12 395.439 22.9218   0
   0   8  13 411.141 21.4065   1
   0   8  13 344.695 23.9107   0
   0  -8  13 373.603 19.8631   0
   0  -8  14 0.87171 19.6638   0
   0   8  14-6.09856 21.1911   0
   0   8  14-26.2915 17.8137   1
   0  -8  15 121.980 22.7928   0
   0   8  15 176.693 24.3067   0
   0  -8  16 213.642 22.9441   0
   0   8  16 223.055 26.2503   0
   0   8  17 28.5775 22.8391   0
   0  -8  17 32.7208 22.9022   0
   0  -8  18 54.5425 25.4181   0
   0   8  18 48.0651 24.5653   0
   0  -8  19 65.7164 24.4279   0
   0   8  19 13.8922 24.4042   0
   0  -8  20 91.5938 26.9401   0
   0   8  20 73.6821 26.7369   0
   0  -8  21 33.2377 28.2163   0
   0   8  21 159.286 28.5091   0
   0  -8  22 61.2705 30.4360   0
   0   9   0 3.60987 12.1749   1
   0   9   1 1754.34 23.1944   1
   0   9  -1 1730.07 21.0141   1
   0   9  -2 86.1325 10.9711   1
   0   9   2 75.4387 13.4812   1
   0   9  -3 170.767 11.2442   1
   0   9   3 167.241 14.4355   1
   0   9   4 2166.97 27.0392   0
   0   9   4 2283.85 27.7561   1
   0   9  -4 2298.79 20.5317   1
   0   9   5 7746.50 48.2267   1
   0   9   5 7681.18 48.9042   0
   0  -9   5 7900.01 43.0972   0
   0   9  -5 7856.01 32.4833   1
   0   9   6 1767.15 26.0957   1
   0   9   6 1755.76 26.7969   0
   0  -9   6 1732.76 23.7999   0
   0   9  -6 1645.60 16.1104   1
   0   9  -7 283.186 8.40058   1
   0   9   7 324.953 16.4872   1
   0  -9   7 314.102 15.0211   0
   0   9   7 303.136 16.9087   0
   0   9   8 1122.63 24.6841   0
   0   9   8 1149.94 23.9621   1
   0  -9   8 1136.83 21.9608   0
   0   9   9 1414.93 28.6449   0
   0   9   9 1432.57 26.6559   1
   0  -9   9 1322.74 24.1132   0
   0   9  10 286.413 18.1991   1
   0   9  10 245.952 19.0916   0
   0  -9  10 252.934 16.5616   0
   0  -9  11 12.5404 15.5325   0
   0   9  11 1.08610 15.8238   1
   0   9  11 4.53669 15.8832   0
   0   9  12 214.603 20.6862   0
   0  -9  12 217.336 19.9856   0
   0   9  12 222.764 18.9544   1
   0   9  13 87.8612 20.6811   0
   0  -9  13 105.811 19.6078   0
   0   9  13 123.625 18.8878   1
   0   9  14 62.1702 22.6975   0
   0   9  14 73.1825 18.9757   1
   0  -9  14 43.4205 20.7903   0
   0   9  15 211.700 25.1673   0
   0  -9  15 182.114 23.6372   0
   0   9  16 115.873 22.2969   0
   0  -9  16 91.6397 23.1634   0
   0  -9  17 11.8254 22.4065   0
   0   9  17 2.59028 22.6444   0
   0  -9  18 131.012 25.8449   0
   0   9  18 125.702 25.9031   0
   0   9  19 79.5416 24.8311   0
   0  -9  19 76.5791 25.9294   0
   0   9  20 8.54637 25.7627   0
   0  -9  20 1.52135 29.2293   0
   0   9  21 97.3089 29.7199   0
   0  -9  21 49.9772 28.2741   0
   0  -9  22-24.8327 31.3192   0
   0  10   0 885.182 19.2047   1
   0  10  -1 708.460 16.5876   1
   0  10   1 701.975 17.8748   1
   0  10  -2 1573.26 20.7393   1
   0  10   2 1497.40 23.3117   1
   0  10  -3 642.552 15.5487   1
   0  10   3 581.513 18.0352   1
   0  10  -4 462.402 13.7524   1
   0  10   4 493.189 18.5816   1
   0  10   5 47.0056 15.0573   0
   0  10   5 67.4967 14.7209   1
   0 -10   5 29.4712 11.5569   0
   0  10  -5 64.6330 9.98550   1
   0  10  -6 28.5090 9.08548   1
   0 -10   6 4.32397 11.5037   0
   0  10   6 21.3572 14.6085   1
   0  10   6 6.45818 13.4910   0
   0  10   7 43.6449 13.6169   1
   0  10   7 30.9639 14.0705   0
   0  10  -7 34.3674 7.74196   1
   0 -10   7 33.3047 12.5404   0
   0  10   8 258.161 17.7050   0
   0  10   8 269.761 17.9019   1
   0 -10   8 243.569 15.4927   0
   0 -10   9 683.145 20.5785   0
   0  10   9 699.107 23.8446   0
   0  10   9 740.352 22.6803   1
   0  10  10 1088.75 27.8705   0
   0  10  10 1080.91 26.7305   1
   0 -10  10 1058.53 24.0688   0
   0  10  11 319.141 20.8814   1
   0 -10  11 305.049 18.2189   0
   0  10  11 352.477 22.1316   0
   0  10  12 59.8862 19.3525   0
   0  10  12 67.9951 18.6348   1
   0 -10  12 76.4312 16.1065   0
   0  10  13 388.078 25.0067   0
   0 -10  13 418.869 23.4285   0
   0  10  13 411.537 22.8601   1
   0  10  14 479.481 24.8228   1
   0  10  14 458.637 25.5558   0
   0 -10  14 445.955 25.5365   0
   0  10  15-15.6237 21.1845   0
   0 -10  15-4.48747 21.1880   0
   0 -10  16 44.8550 21.9467   0
   0  10  16 36.0230 22.2451   0
   0  10  17 11.3660 23.4286   0
   0 -10  17 80.6302 23.4989   0
   0  10  18 26.1642 22.7402   0
   0 -10  18 53.7134 23.8329   0
   0 -10  19 19.6576 25.7775   0
   0  10  19 4.80222 23.0587   0
   0  10  20 30.5880 25.0113   0
   0 -10  20 54.8034 27.5254   0
   0  10  21 65.4890 28.6127   0
   0 -10  21 5.62188 28.2048   0
   0 -10  22 269.202 29.9708   0
   0  11   0-3.37405 13.5149   1
   0  11   1 931.344 20.3354   1
   0  11  -1 922.983 19.2450   1
   0  11   2 80.5339 15.4328   1
   0  11  -2 75.0787 13.4832   1
   0  11  -3 7324.01 40.2313   1
   0  11   3 7204.74 48.0640   1
   0  11  -4 1421.47 19.7565   1
   0  11   4 1365.29 24.7883   1
   0  11   5 196.027 15.7428   0
   0  11   5 238.570 16.6691   1
   0  11  -5 214.301 11.6533   1
   0  11   6 247.171 17.9678   1
   0  11  -6 254.838 11.0869   1
   0 -11   6 217.700 13.8625   0
   0  11   6 242.863 16.8209   0
   0 -11   7 115.366 14.2817   0
   0  11  -7 106.429 9.25668   1
   0  11   7 99.1762 15.3901   1
   0  11   7 99.8097 14.9628   0
   0 -11   8 764.565 20.1790   0
   0  11   8 788.511 23.3502   1
   0  11   8 788.676 23.2254   0
   0  11   9 1044.29 26.0536   1
   0  11   9 993.234 26.4384   0
   0 -11   9 974.032 22.8152   0
   0 -11  10-7.42043 14.8381   0
   0  11  10 40.8714 17.6873   0
   0  11  10-2.80389 16.2662   1
   0 -11  11 11.4449 15.8632   0
   0  11  11-15.1990 16.5410   0
   0  11  11 12.3617 16.6210   1
   0 -11  12 1.04447 16.6736   0
   0  11  12-18.6452 18.5851   0
   0  11  12 9.55250 18.4909   1
   0  11  13 362.479 23.6073   1
   0 -11  13 355.199 22.2423   0
   0  11  13 371.438 26.2931   0
   0 -11  14-15.5364 19.5157   0
   0  11  14 32.0908 20.2958   1
   0  11  14 0.27872 21.7071   0
   0  11  15 35.3457 20.9446   0
   0  11  15 14.6504 19.9460   1
   0 -11  15-0.27312 20.8379   0
   0 -11  16 36.4104 21.4053   0
   0  11  16-6.22679 21.4555   0
   0  11  17 62.2821 22.9303   0
   0 -11  17 99.7856 23.6463   0
   0 -11  18 32.7062 22.7362   0
   0  11  18 21.0391 24.5628   0
   0 -11  19-2.19866 25.0615   0
   0  11  19-8.35777 23.9299   0
   0 -11  20-48.1489 25.4733   0
   0  11  20 17.3584 25.0844   0
   0 -11  21 29.7048 26.9393   0
   0  11  21 38.0484 26.3115   0
   0  12   0 1621.20 25.3204   1
   0  12  -1 1497.55 23.5633   1
   0  12   1 1529.40 25.4892   1
   0  12   2 12283.1 62.5993   1
   0  12  -2 12712.9 56.4898   1
   0  12   3 1778.89 28.3750   1
   0  12  -3 1826.38 24.1311   1
   0  12  -4 1181.80 19.7553   1
   0  12   4 1128.84 25.0994   1
   0  12  -5 7.85072 11.1479   1
   0  12   5 23.4560 14.3181   0
   0  12   5 8.67770 16.3188   1
   0  12   6 1376.24 26.4589   1
   0  12   6 1332.42 27.1506   0
   0  12  -6 1401.48 18.6071   1
   0 -12   7 841.707 20.3938   0
   0  12   7 845.717 23.7600   1
   0  12   7 848.797 24.0048   0
   0  12   8 573.917 23.1984   0
   0 -12   8 559.339 19.1606   0
   0  12   8 617.040 22.5168   1
   0  12   9 177.533 17.4440   0
   0  12   9 196.963 19.6712   1
   0 -12   9 170.309 15.8730   0
   0 -12  10 366.471 19.0281   0
   0  12  10 350.154 21.1053   1
   0  12  10 400.958 22.2230   0
   0  12  11 41.0415 19.1411   1
   0  12  11 26.3816 17.9458   0
   0 -12  11 38.5437 16.0253   0
   0  12  12 18.1324 21.6896   0
   0 -12  12 6.66543 18.2143   0
   0  12  12 32.1439 20.4735   1
   0 -12  13 529.207 24.9072   0
   0  12  13 587.446 27.8649   1
   0  12  13 500.044 28.6082   0
   0 -12  14 602.330 26.0742   0
   0  12  14 627.757 28.1556   1
   0  12  14 584.519 29.4208   0
   0  12  15 5.40357 21.3441   0
   0  12  15 9.20189 22.1281   1
   0 -12  15-9.45952 21.0640   0
   0  12  16 144.104 25.5503   0
   0 -12  16 174.866 23.8284   0
   0 -12  17 30.0004 22.4206   0
   0  12  17 20.7218 24.3395   0
   0 -12  18 116.616 25.5405   0
   0  12  18 16.3759 23.1838   0
   0 -12  19-40.0696 24.9709   0
   0  12  19-15.5917 24.7633   0
   0  12  20 12.6945 26.8136   0
   0  12  21 7.68947 24.1580   0
   0  13   0 31.4006 15.0505   1
   0  13  -1 51.5401 14.3246   1
   0  13   1 35.8089 15.6192   1
   0  13  -2 1823.56 25.8638   1
   0  13   2 1731.45 28.2910   1
   0  13  -3 2423.97 27.9560   1
   0  13   3 2348.71 32.0027   1
   0  13  -4 6744.20 41.3121   1
   0  13   4 6323.94 49.6530   1
   0  13   5 469.133 20.0776   1
   0  13   5 393.725 18.9350   0
   0  13  -5 438.673 15.3753   1
   0  13   6 2181.61 32.8435   1
   0  13   6 2223.84 33.3997   0
   0  13  -6 2048.63 23.4212   1
   0  13   7-1.65587 15.5892   0
   0  13   7 5.27064 16.9586   1
   0 -13   8-1.97617 13.0929   0
   0  13   8-3.32065 16.2238   1
   0  13   8-2.10977 16.3052   0
   0  13   9 91.4785 19.8431   1
   0 -13   9 65.8070 15.4687   0
   0  13   9 72.8316 17.3601   0
   0 -13  10 952.639 24.4710   0
   0  13  10 938.361 27.9305   0
   0  13  10 899.829 27.1508   1
   0 -13  11 741.670 24.7853   0
   0  13  11 803.531 28.3914   1
   0  13  11 809.655 28.5750   0
   0  13  12 1214.05 31.7878   0
   0 -13  12 1165.98 29.3914   0
   0  13  12 1155.52 33.0866   1
   0 -13  13 41.7013 19.7889   0
   0  13  13 62.3486 23.7509   0
   0  13  13 45.8266 20.5727   1
   0  13  14 324.897 27.3503   0
   0  13  14 342.917 25.5831   1
   0 -13  14 316.936 24.7017   0
   0  13  15 49.8948 52.7073   1
   0  13  15 50.2986 23.3147   0
   0 -13  16 304.674 25.1780   0
   0  13  16 222.143 26.2933   0
   0  13  17 47.0978 25.8675   0
   0 -13  17 95.0231 24.4905   0
   0  13  18 35.5697 24.1270   0
   0  13  19 3.05081 25.5642   0
   0  13  20 87.8615 25.6290   0
   0  14   0 1788.60 27.8431   1
   0  14  -1 312.904 16.2678   1
   0  14   1 285.955 17.8248   1
   0  14   2 233.011 17.0847   1
   0  14  -2 275.601 16.8336   1
   0  14   3 222.950 17.2503   1
   0  14  -3 195.488 14.8467   1
   0  14  -4 1305.62 22.3544   1
   0  14   4 1304.62 27.4108   1
   0  14  -5 3000.24 29.0423   1
   0  14   5 2927.19 37.5446   1
   0  14   5 2946.11 37.2803   0
   0  14   6-2.57940 16.5163   1
   0  14  -6 4.93310 11.9029   1
   0  14   6 13.0902 15.2035   0
   0  14   7 246.380 19.1493   1
   0  14   7 209.046 18.0253   0
   0  14   8 39.8398 18.1283   1
   0  14   8 59.7894 17.9953   0
   0  14   9 16.2727 17.8796   1
   0 -14   9 1.40523 14.7179   0
   0  14   9 23.5340 16.2978   0
   0 -14  10 1.40337 16.2823   0
   0  14  10 13.2873 18.6648   0
   0  14  10-1.57680 21.4274   1
   0  14  11 451.187 26.8882   1
   0 -14  11 435.859 22.5941   0
   0  14  11 474.944 25.9044   0
   0 -14  12 88.2613 20.7905   0
   0  14  12 113.073 24.5883   1
   0  14  12 93.3031 24.3244   0
   0  14  13 167.099 23.3746   1
   0 -14  13 105.674 21.6433   0
   0  14  13 148.455 25.8643   0
   0 -14  14 1120.85 32.0096   0
   0  14  14 1142.78 35.3734   0
   0  14  14 1186.36 34.4986   1
   0  14  15 101.998 24.5695   1
   0 -14  15 132.054 23.5278   0
   0  14  15 62.4673 23.5781   0
   0 -14  16 33.5515 22.0147   0
   0  14  16 15.7908 25.7900   0
   0  14  16-0.23418 23.8940   1
   0  14  17 108.594 25.5120   0
   0  14  18-1.32977 28.4618   0
   0  14  19-4.99550 27.7745   0
   0  14  20 9.06706 24.5057   0
   0  15   0 53.1385 15.6824   1
   0  15  -1 752.838 21.2006   1
   0  15   1 674.614 22.6886   1
   0  15   2 37.4515 14.8538   1
   0  15  -2 8.37280 14.8366   1
   0  15  -3 872.603 20.5899   1
   0  15   3 836.938 24.4637   1
   0  15  -4 463.020 17.3708   1
   0  15   4 440.831 21.2661   1
   0  15   5 134.542 17.2193   0
   0  15  -5 104.115 14.0806   1
   0  15   5 113.903 17.7192   1
   0  15   6 19.6020 17.7986   1
   0  15   6 32.4842 17.1161   0
   0  15   7 37.2208 17.1721   0
   0  15   7 58.9242 19.5711   1
   0  15   8 90.0084 19.5862   1
   0  15   8 92.3943 18.8752   0
   0  15   9 57.2260 20.4291   1
   0  15   9 46.3500 18.3443   0
   0 -15  10 906.797 25.8775   0
   0  15  10 916.507 31.7150   1
   0  15  10 925.068 30.4769   0
   0  15  11 377.992 26.7085   0
   0 -15  11 361.712 23.0037   0
   0  15  11 402.693 27.0152   1
   0  15  12 34.5792 24.3116   0
   0 -15  12 3.87466 20.6243   0
   0  15  12 29.1664 25.9771   1
   0 -15  13 916.039 30.4039   0
   0  15  13 1001.72 36.4129   0
   0  15  13 934.619 32.2682   1
   0  15  14 18.6201 22.6785   0
   0  15  14 6.68390 23.4626   1
   0  15  15 90.8934 26.9818   0
   0  15  15 95.2970 27.1257   1
   0  15  16 30.7350 26.2751   0
   0  15  16 29.4351 24.8744   1
   0  15  17-1.91103 24.5348   0
   0  15  18-11.3986 25.1555   0
   0  15  19-23.7610 27.1940   0
   0  15  20 1.01390 29.4477   0
   0  16   0 2598.60 34.5237   1
   0  16   1 80.7125 17.2794   1
   0  16  -1 94.7893 16.2365   1
   0  16  -2 27.2690 15.2911   1
   0  16   2 31.9209 16.2209   1
   0  16   3 43.9518 17.8209   1
   0  16  -3 46.3648 14.5517   1
   0  16  -4 172.528 13.7945   1
   0  16   4 58.8392 17.2766   1
   0  16  -5 154.483 15.0186   1
   0  16   5 167.619 18.8791   1
   0  16   5 173.225 17.7516   0
   0  16   6 2876.01 40.1677   1
   0  16   6 3008.19 41.0488   0
   0  16   7 50.8510 18.7942   1
   0  16   7 30.5675 16.9792   0
   0  16   8 30.3579 20.6984   1
   0  16   8 10.5603 17.9494   0
   0  16   9 13.3794 21.9655   1
   0  16   9 19.1588 19.3720   0
   0  16  10 67.9139 22.8548   1
   0  16  10 82.6734 21.0112   0
   0  16  11 839.029 32.3647   1
   0 -16  11 822.282 27.0558   0
   0  16  11 844.499 32.0665   0
   0  16  12 2598.96 47.5476   0
   0  16  12 2494.04 46.3050   1
   0  16  13 1048.08 34.8446   1
   0  16  13 1065.26 36.3378   0
   0  16  14 0.32416 24.2488   0
   0  16  14 8.86029 23.8667   1
   0  16  15 62.0481 26.8994   1
   0  16  15 42.9260 23.8502   0
   0  16  16 12.7125 24.4274   1
   0  16  16 0.00000 22.6541   0
   0  16  17-1.92049 24.4163   0
   0  16  18-3.07868 24.9638   0
   0  16  19 42.3491 27.4035   0
   0  17   0 65.0982 16.8420   1
   0  17   1 487.179 21.4331   1
   0  17  -1 510.551 20.7315   1
   0  17   2 205.431 19.6546   1
   0  17  -2 194.959 18.3559   1
   0  17   3 619.986 23.5233   1
   0  17  -3 674.959 20.8025   1
   0  17   4 1068.84 28.1495   1
   0  17  -4 1068.77 23.5259   1
   0  17  -5 831.290 22.1124   1
   0  17   5 721.093 26.4847   1
   0  17   5 833.929 25.3141   0
   0  17   6 135.119 21.8253   1
   0  17   6 189.598 20.6110   0
   0  17   7 2.51499 20.7452   1
   0  17   7 5.11009 18.2528   0
   0  17   8-7.34199 18.9345   0
   0  17   8 21.0285 21.2629   1
   0  17   9-14.8901 21.5291   1
   0  17   9 1.50145 20.3180   0
   0  17  10 361.107 26.2217   0
   0  17  10 346.889 27.8052   1
   0  17  11 214.263 28.7928   1
   0  17  11 220.844 23.9651   0
   0  17  12 43.0912 25.4143   0
   0  17  12 72.4095 25.3357   1
   0  17  13-2.14691 24.5288   1
   0  17  13 24.6080 22.6719   0
   0  17  14 88.9174 27.2273   0
   0  17  14 75.3281 25.5736   1
   0  17  15 133.005 29.9310   1
   0  17  15 185.422 25.5436   0
   0  17  16 24.9981 26.1525   0
   0  17  16 6.72224 24.8244   1
   0  17  18-33.5429 28.2607   0
   0  18   0 40.5406 17.0125   1
   0  18   1 314.609 20.9657   1
   0  18  -1 289.180 19.4024   1
   0  18   2 24.6351 18.1439   1
   0  18  -2 11.2953 17.1246   1
   0  18   3 2.67523 17.6171   1
   0  18  -3 10.7787 15.5065   1
   0  18  -4 111.751 16.7023   1
   0  18   4 130.173 21.0910   1
   0  18   5 282.762 22.5539   1
   0  18   5 296.903 21.8860   0
   0  18   6 114.048 20.5068   0
   0  18   6 85.4651 21.2162   1
   0  18   7 0.13914 21.5308   1
   0  18   7-2.68523 18.9144   0
   0  18   8 110.440 22.2670   0
   0  18   8 75.8611 24.1584   1
   0  18   9 990.019 34.2276   1
   0  18   9 1016.94 33.0934   0
   0  18  10 1293.82 37.3470   0
   0  18  10 1405.99 40.1286   1
   0  18  11 396.535 28.2263   0
   0  18  11 485.739 30.7896   1
   0  18  12 706.589 32.8079   1
   0  18  12 744.201 31.2943   0
   0  18  13-5.07893 25.0669   1
   0  18  13 2.57774 23.6433   0
   0  18  14 93.7319 23.4035   0
   0  18  14 38.3629 25.8863   1
   0  18  15 4.41598 27.2700   1
   0  18  15-27.8745 25.3502   0
   0  18  16-4.53685 25.7292   0
   0  18  16-25.8292 26.6020   1
   0  18  17 52.6141 26.1515   0
   0  18  17 103.028 27.5785   1
   0  18  18 57.3201 27.7802   0
   0  19   0-2.47589 17.6266   1
   0  19   1 429.242 23.1306   1
   0  19  -1 424.593 22.5254   1
   0  19   2 423.282 23.9836   1
   0  19  -2 401.516 22.5254   1
   0  19   3 50.3510 19.4794   1
   0  19  -3 45.2307 16.8302   1
   0  19   4 220.446 22.6314   1
   0  19  -4 210.714 19.3350   1
   0  19   5 1577.25 34.2187   0
   0  19   5 1462.04 34.2102   1
   0  19   6 53.9394 22.4918   1
   0  19   6 83.6721 20.8097   0
   0  19   7 0.77150 22.2450   1
   0  19   7 10.6676 19.5316   0
   0  19   8 47.7446 23.6401   1
   0  19   8 25.7403 20.8741   0
   0  19   9 26.2611 23.6856   1
   0  19   9 35.7186 22.6282   0
   0  19  10 54.4783 23.3500   0
   0  19  10 35.1986 25.1265   1
   0  19  11 142.673 24.7527   0
   0  19  11 130.820 26.3507   1
   0  19  12 80.8620 25.7254   0
   0  19  12 50.5392 27.3734   1
   0  19  13 233.439 27.0576   0
   0  19  13 267.533 30.2893   1
   0  19  14 108.705 26.7473   0
   0  19  14 51.6352 27.6385   1
   0  19  15-12.2363 27.7912   1
   0  19  15-7.38387 23.3127   0
   0  19  16-17.6811 28.0481   1
   0  19  16-1.68463 26.2701   0
   0  19  17 50.6372 28.8287   0
   0  19  17 154.373 30.0232   1
   0  19  18-3.53791 28.2871   0
   0  20   0 102.733 19.4875   1
   0  20  -1 1789.12 34.8544   1
   0  20   1 1837.98 35.1527   1
   0  20  -2 88.6269 21.1321   1
   0  20   2 96.0825 22.0324   1
   0  20  -3 701.338 25.6137   1
   0  20   3 674.494 28.4186   1
   0  20   4 1098.14 32.6803   1
   0  20  -4 1056.73 29.3166   1
   0  20   5 87.0836 22.7469   0
   0  20   5 93.0789 21.2510   1
   0  20   6 89.6668 23.2614   0
   0  20   6 88.4914 24.3717   1
   0  20   7 479.514 27.3703   0
   0  20   7 425.944 30.1643   1
   0  20   8 10.0865 24.3775   1
   0  20   8 37.5225 22.4531   0
   0  20   9 32.5638 25.2332   1
   0  20   9 15.2300 20.5938   0
   0  20  10 10.3954 25.8464   1
   0  20  10-0.80993 21.1980   0
   0  20  11 51.7304 22.8035   0
   0  20  11 32.7072 27.4788   1
   0  20  12 15.1655 25.0805   0
   0  20  12-29.3010 26.4127   1
   0  20  13-8.01332 23.6721   0
   0  20  13-9.23380 25.0953   1
   0  20  14 1.04906 24.3202   0
   0  20  14 1.42983 28.7363   1
   0  20  15 4.30604 25.4242   0
   0  20  15-47.3512 28.5415   1
   0  20  16 23.2194 29.3937   1
   0  20  16 65.6281 26.6066   0
   0  20  17-32.5344 30.5011   1
   0  20  18 1.46276 29.9499   0
   0  21   0-3.49621 20.4110   1
   0  21   1 146.598 21.9875   1
   0  21  -1 124.919 23.1908   1
   0  21  -2 59.0367 23.3629   1
   0  21   2 33.6866 21.8713   1
   0  21  -3 77.1684 22.1836   1
   0  21   3 126.302 24.5469   1
   0  21   4 198.085 24.0613   1
   0  21   5 22.7278 23.1578   1
   0  21   5 17.4754 22.2014   0
   0  21   6 1864.66 43.5472   1
   0  21   6 2161.91 43.1209   0
   0  21   7 1292.70 37.2003   1
   0  21   7 1360.47 38.0681   0
   0  21   8 83.4914 22.6575   0
   0  21   8 57.4034 25.0264   1
   0  21   9 38.6576 26.4799   1
   0  21   9 54.1993 21.7835   0
   0  21  10 60.2982 22.6250   0
   0  21  10 76.1342 26.9926   1
   0  21  11 46.9558 23.0156   0
   0  21  11 55.4442 26.3000   1
   0  21  12-2.81486 26.1118   1
   0  21  12 17.2170 25.1478   0
   0  21  13-15.5109 25.0518   0
   0  21  13-25.8943 28.1079   1
   0  21  14 57.8789 24.6000   0
   0  21  14 3.09873 27.9453   1
   0  21  15-4.20453 25.9703   0
   0  21  15-33.1864 28.9040   1
   0  21  16 29.5777 26.8183   0
   0  21  16-43.2718 30.1920   1
   0  21  17 13.2989 33.2803   1
   0  21  17-22.8284 28.8038   0
   0  22   0 55.8303 24.3461   1
   0  22   1 1088.94 34.9325   1
   0  22  -1 988.159 33.1769   1
   0  22  -2 392.014 24.7803   1
   0  22   2 330.659 28.5281   1
   0  22   3 573.763 29.9989   1
   0  22  -3 483.312 27.3874   1
   0  22   4 84.6370 24.5267   1
   0  22   5 87.6958 23.2116   0
   0  22   5 68.0101 25.3504   1
   0  22   6 352.735 28.2007   1
   0  22   6 431.250 27.9724   0
   0  22   7 63.7331 23.6586   0
   0  22   7 52.3788 25.8271   1
   0  22   8 160.238 23.8565   0
   0  22   8 158.825 29.1218   1
   0  22   9 10.8200 26.3708   1
   0  22   9 34.5347 21.8504   0
   0  22  10-3.66074 27.3994   1
   0  22  10 14.7471 18.0103   0
   0  22  11 0.44567 28.0261   1
   0  22  11 0.33641 25.4065   0
   0  22  12 29.9701 23.8144   0
   0  22  12-18.4133 28.5669   1
   0  22  13 54.8723 25.6422   0
   0  22  13 62.6021 25.9606   1
   0  22  14 18.3203 28.7428   1
   0  22  14-6.81594 24.9524   0
   0  22  15 6.11836 30.1616   1
   0  22  15 19.9412 23.9284   0
   0  22  16 15.5784 29.0546   1
   0  22  17-29.6124 32.7681   1
   0  23   0 8.67200 23.1173   1
   0  23   1 43.8126 25.1690   1
   0  23  -1 31.5108 24.0888   1
   0  23   2 237.728 28.6002   1
   0  23  -2 353.166 24.4047   1
   0  23   3 12.0345 25.7129   1
   0  23  -3 43.1325 20.6049   1
   0  23   4 189.780 25.7123   1
   0  23   5 188.559 24.0793   0
   0  23   5 150.177 26.1861   1
   0  23   6 84.6776 23.8489   0
   0  23   6 34.8456 25.4680   1
   0  23   7 487.784 32.0355   1
   0  23   7 518.069 30.4297   0
   0  23   8 178.207 28.3276   1
   0  23   8 170.345 25.3264   0
   0  23   9-9.09467 26.2578   1
   0  23   9 28.5408 22.2067   0
   0  23  10 59.6663 24.1663   0
   0  23  10 49.8090 28.0775   1
   0  23  11 21.3289 28.1141   1
   0  23  11-9.05732 21.9360   0
   0  23  12-15.6881 27.8686   1
   0  23  12-4.44148 23.9609   0
   0  23  13 39.4569 30.8734   1
   0  23  13 55.8158 23.8661   0
   0  23  14 33.1095 21.3762   0
   0  23  14 2.21049 27.8441   1
   0  23  15 58.6714 25.5228   0
   0  23  16-17.6339 25.5653   0
   0  23  16 1.43539 34.0311   1
   0  24   0 27.0785 23.1734   1
   0  24   1-20.3475 24.0811   1
   0  24  -1 6.15786 22.8089   1
   0  24  -2 45.3710 24.0100   1
   0  24   2 45.2228 24.4031   1
   0  24   3 1002.22 35.6077   1
   0  24   4 205.849 29.6489   1
   0  24   5 37.3303 25.9041   1
   0  24   6 45.2271 27.3714   1
   0  24   7 31.5101 25.7290   1
   0  24   8 51.0624 23.3052   0
   0  24   8 51.7379 27.2979   1
   0  24   9 42.6285 22.5334   0
   0  24   9 8.31499 29.2318   1
   0  24  10 13.0673 29.4755   1
   0  24  10 31.3790 24.2909   0
   0  24  11-31.1327 30.0565   1
   0  24  11 7.83033 23.3195   0
   0  24  12 48.0252 30.3778   1
   0  24  12-0.71045 25.6178   0
   0  24  13 30.0251 30.8853   1
   0  24  13 37.3031 26.7108   0
   0  24  14 29.3754 32.0717   1
   0  24  14 69.7207 27.9395   0
   0  24  15 9.42930 26.9041   0
   0  25   0-25.8480 24.6378   1
   0  25  -1 54.3848 22.5882   1
   0  25   1 104.555 26.0966   1
   0  25   2 175.601 26.0419   1
   0  25  -2 240.576 27.0676   1
   0  25   3 123.836 26.0782   1
   0  25   4 61.3337 26.8823   1
   0  25   5 2.06005 27.0880   1
   0  25   6 295.534 30.3676   1
   0  25   7 21.5650 27.5450   1
   0  25   8 2.50480 28.7905   1
   0  25   9 30.5120 29.1436   1
   0  25  10-1.15233 27.6695   1
   0  25  11-7.48354 29.2105   1
   0  25  12-12.1963 25.0751   0
   0  25  12-25.3349 30.1804   1
   0  25  13-15.2484 31.2827   1
   0  25  13-24.9924 25.9699   0
   0  25  14 33.6204 28.5358   0
   0  25  15-18.3149 26.4304   0
   0  26   0 97.2396 27.6941   1
   0  26  -1 146.814 26.0777   1
   0  26   1 170.214 29.5053   1
   0  26  -2-3.54935 24.4535   1
   0  26   2 1.84256 26.1330   1
   0  26   3 15.6076 25.8844   1
   0  26   4 45.5713 25.9169   1
   0  26   5-7.84504 27.2415   1
   0  26   6 24.7494 27.6791   1
   0  26   7-3.34428 28.4041   1
   0  26   8-11.2091 28.4678   1
   0  26   9 58.6141 28.6915   1
   0  26  10 11.0215 30.5853   1
   0  26  11 12.4114 30.8072   1
   0  26  12 71.6297 32.4369   1
   0  27   0 18.3071 27.0625   1
   0  27  -1 27.7785 24.4909   1
   0  27   1-14.9043 26.7749   1
   0  27   2-24.3923 26.7450   1
   0  27   3 6.27535 26.9774   1
   0  27   4-16.4507 26.6691   1
   0  27   5 4.14786 27.3647   1
   0  27   6-2.97135 29.0711   1
   0  27   7 32.7611 29.5478   1
   0  27   8 13.4403 28.8916   1
   0  27   9-14.5751 31.1429   1
   0  27  10 9.67191 33.9557   1
   0  28   0 172.016 30.4703   1
   0  28  -1 89.8780 26.5519   1
   0  28   1 111.564 30.0170   1
   0  28   2 2.27539 27.4133   1
   0  28   3 33.8056 29.2068   1
   0  28   4-16.2591 28.5059   1
   0  28   5-19.4365 28.8709   1
   0  28   6 7.99537 30.3434   1
   0  28   7 81.3279 30.5381   1
   0  28   8-39.9271 30.3448   1
   0  28   9 5.33504 33.6059   1
   0  29   0-28.8653 27.5199   1
   0  29   1 103.623 30.7038   1
   0  29   2 6.48880 29.8162   1
   0  29   3-1.84403 29.3828   1
   0  29   4 30.8282 29.0638   1
   0  29   5 108.928 30.9661   1
   0  29   6 6.85424 34.1437   1
   0  29   7 25.1099 32.1179   1
   0  30   1 51.5196 30.3135   1
   0  30   2 2.25249 31.0388   1
   0  30   3-5.13770 31.6605   1
   0  30   4 39.7940 30.9939   1
   0  30   5 0.77474 30.8810   1
   0  30   6 19.3112 33.4986   1
   0  31   1-37.1665 30.4176   1
   0  31   2 36.5918 31.6547   1
   0  31   3 40.9954 33.2793   1
   0  31   4-4.10174 32.3260   1
   0  32   1 54.4745 29.8421   1
  -1   0  23 60.1233 33.0258   0
  -1   0  22 25.1413 30.3403   0
  -1   0  21-6.63168 29.0298   0
  -1   0  20-18.5789 27.0460   0
  -1   0  19 57.3219 25.5427   0
  -1   0  18-2.59395 22.8633   0
  -1   0  17 240.445 24.1042   0
  -1   0  16-9.11794 20.3541   0
  -1   0  15 44.8015 21.2782   0
  -1   0  14 19.3866 19.8014   0
  -1   0  13 1876.56 33.4617   0
  -1   0  12-14.7323 16.6359   0
  -1   0  11 13.3554 14.9314   0
  -1   0  11 3.66713 9.84911   1
  -1   0  10 11.9256 13.9863   0
  -1   0  10 3.20745 10.3312   1
  -1   0   9 1206.04 23.3197   0
  -1   0   9 1171.43 16.7451   1
  -1   0   8 6.18242 12.0679   0
  -1   0   8-0.50441 8.63930   1
  -1   0   7-5.30311 8.48499   1
  -1   0   7-3.21323 11.3312   0
  -1   0   6-5.57475 8.49018   1
  -1   0   6 0.61769 10.8088   0
  -1   0   5 12572.5 47.1297   0
  -1   0   5 11612.4 38.4075   1
  -1   0   4 4.94188 8.59152   1
  -1   0   4 8.22304 9.40616   0
  -1   0   3 9056.83 32.5824   0
  -1   0   3 9016.35 31.2248   1
  -1   0   2 157.258 8.32217   1
  -1   0   2 170.762 7.65876   0
  -1   0   1 15659.2 37.1634   1
  -1   0  -1 5450.12 25.4985   3
   1   0   2 1.25239 7.25532   0
  -1   0  -2-0.33756 8.44630   3
   1   0   3 4967.99 25.5114   0
  -1   0  -3 4650.03 25.2135   3
   1   0   4 2.28220 8.95141   0
   1   0   5 22.4764 9.23439   0
   1   0   5 21.3117 9.25108   1
   1   0   6 9.31666 8.06919   1
   1   0   6-0.73872 10.0529   0
   1   0   7 3959.32 23.8373   1
   1   0   7 4121.50 33.4802   0
   1   0   8-1.80125 12.0817   0
   1   0   8-8.80157 8.33982   1
   1   0   9 138.419 14.2781   0
   1   0   9 144.400 9.28583   1
   1   0  10 8.07022 8.26539   1
   1   0  10 5.45961 14.2325   0
   1   0  11 952.588 23.7121   0
   1   0  12 19.9186 14.9419   0
   1   0  13 322.146 19.0614   0
   1   0  14-9.72012 18.4406   0
   1   0  15 666.534 28.3699   0
   1   0  16-2.86511 21.6978   0
  -1   0 -16 36.3071 21.4470   2
  -1   0 -17 252.457 24.8940   2
   1   0  17 240.091 24.5155   0
   1   0  18 23.3920 22.0446   0
   1   0  19 84.7063 26.1337   0
   1   0  20 34.0550 24.2956   0
   1   0  21 104.074 29.4325   0
   1   0  22-28.4191 31.4831   0
  -1   1  23 135.958 33.3284   0
  -1  -1  23 90.8081 33.9072   0
  -1  -1  22-3.03687 30.0863   0
  -1   1  22-6.95293 26.9345   0
  -1  -1  21 35.1093 28.2325   0
  -1   1  21 5.13592 29.7814   0
  -1  -1  20 91.5350 29.7396   0
  -1   1  20 48.9075 27.7177   0
  -1  -1  19 39.3639 26.5497   0
  -1   1  19 12.3704 25.0209   0
  -1   1  18-11.9245 23.6682   0
  -1  -1  18-23.1335 23.7563   0
  -1  -1  17 236.712 24.3208   0
  -1   1  17 213.920 24.9644   0
  -1   1  16 37.1169 22.0385   0
  -1  -1  16 33.6333 22.1660   0
  -1  -1  15 262.430 23.5835   0
  -1   1  15 257.109 23.2244   0
  -1   1  14 28.8112 19.1807   0
  -1  -1  14 20.8779 17.3945   0
  -1   1  13 68.6097 18.2332   0
  -1  -1  13 34.7594 18.0532   0
  -1  -1  12 75.1494 17.6294   0
  -1   1  12 81.6312 16.0465   0
  -1   1  12 59.7439 11.0366   1
  -1   1  11 106.529 16.1002   0
  -1   1  11 110.324 11.3591   1
  -1  -1  11 93.5085 15.8349   0
  -1  -1  11 116.054 10.2190   1
  -1   1  10 1355.92 25.3996   0
  -1   1  10 1319.80 19.1093   1
  -1  -1  10 1182.17 16.9779   1
  -1  -1  10 1322.12 25.2562   0
  -1   1   9 4.14466 13.7653   0
  -1  -1   9 2.37490 9.56435   1
  -1  -1   9-0.41660 14.2360   0
  -1   1   9 10.8381 10.2846   1
  -1   1   8 149.840 10.5176   1
  -1  -1   8 166.435 13.7334   0
  -1  -1   8 158.739 9.99132   1
  -1   1   8 172.460 13.9495   0
  -1  -1   7 732.812 12.5393   1
  -1   1   7 821.948 17.8548   0
  -1  -1   7 856.248 17.9662   0
  -1   1   7 809.907 14.2052   1
  -1   1   6 675.987 15.4587   0
  -1   1   6 649.461 12.7531   1
  -1  -1   6 631.543 11.8387   1
  -1  -1   6 662.582 15.4796   0
  -1  -1   5 83.5886 8.48628   1
  -1  -1   5 98.1019 11.5029   0
  -1   1   5 99.8004 8.90299   1
  -1   1   5 104.777 10.1322   0
  -1   1   4 18700.2 51.4908   0
  -1  -1   4 18560.9 44.3771   1
  -1  -1   4 18535.8 52.6437   0
  -1   1   4 18716.9 47.4932   1
  -1  -1   3 382.906 10.6440   1
  -1   1   3 470.108 10.4907   0
  -1  -1   3 459.021 10.9273   0
  -1   1   3 476.320 11.0690   1
  -1   1   2 6482.59 25.9145   1
  -1  -1   2 6034.04 25.0371   0
  -1  -1   2 6034.27 24.5578   1
  -1   1   1 351.899 9.08183   1
  -1  -1   1 362.037 9.83901   1
  -1   1   0 244.139 9.82419   3
  -1   1  -1 1763.61 16.1947   3
  -1   1  -1 1659.66 15.5069   2
  -1   1  -2 824.684 13.4745   3
  -1   1  -2 761.016 13.5611   2
  -1  -1  -2 783.653 12.5204   3
  -1  -1  -3 1276.50 15.0624   3
  -1   1  -3 1274.29 18.0474   2
   1   1   3 1331.84 16.5770   0
   1  -1   3 1410.56 14.4085   0
  -1   1  -4 474.723 15.0153   2
   1  -1   4 533.676 11.8859   0
  -1  -1  -4 504.888 11.5498   3
   1   1   4 501.162 13.2621   1
   1   1   4 534.912 13.4535   0
   1   1   5 2007.64 22.1005   0
   1  -1   5 1982.18 20.3022   0
   1   1   5 1917.51 19.1464   1
   1   1   6 182.159 10.4690   1
   1   1   6 187.171 12.8816   0
   1  -1   6 192.406 11.6550   0
   1  -1   6 161.759 8.81333   1
   1  -1   7 1180.22 13.1213   1
   1   1   7 1148.57 16.0911   1
   1   1   7 1221.75 20.7227   0
   1  -1   7 1198.63 20.1708   0
   1  -1   8 525.908 16.6740   0
   1  -1   8 396.523 10.3854   1
   1   1   8 545.317 17.7464   0
   1   1   8 451.575 12.6381   1
   1   1   9 75.9749 9.96621   1
   1  -1   9 58.6256 13.3238   0
   1   1   9 47.4715 13.0019   0
   1  -1   9 59.1416 7.32298   1
   1   1  10 186.178 10.8116   1
   1  -1  10 205.655 15.9300   0
   1   1  10 185.663 16.1450   0
   1  -1  11 189.453 16.6795   0
   1   1  11 210.394 17.8451   0
  -1   1 -12 715.633 23.2280   2
   1   1  12 623.413 23.1491   0
   1  -1  12 640.954 22.0268   0
  -1   1 -13 96.3280 17.6989   2
   1  -1  13 72.8206 17.3087   0
   1   1  13 62.3326 18.1938   0
  -1   1 -14 396.086 23.0387   2
   1  -1  14 320.547 23.4697   0
   1   1  14 363.964 23.4256   0
   1  -1  15 208.874 22.5336   0
  -1   1 -15 277.340 18.0823   2
   1   1  15 234.569 24.8650   0
   1   1  16 225.849 24.7207   0
   1  -1  16 260.669 25.4934   0
  -1   1 -16 257.813 24.8598   2
  -1   1 -17 22.9861 22.1985   2
   1   1  17-14.0596 22.9871   0
   1  -1  17 38.0028 23.1175   0
   1  -1  18 15.0247 21.5973   0
   1   1  18 17.9935 23.8462   0
  -1  -1 -18 37.0088 21.5370   2
   1   1  19 57.0281 24.3974   0
   1  -1  19 63.7501 26.5150   0
   1  -1  20 119.110 28.6961   0
   1   1  20 117.299 27.3047   0
   1  -1  21 15.9497 27.3111   0
   1   1  21 93.5510 26.9068   0
   1   1  22-0.52694 31.5563   0
   1  -1  22-26.4049 31.4899   0
  -1  -2  23 51.3342 31.2109   0
  -1   2  22 42.4695 27.3125   0
  -1  -2  22 153.643 30.0577   0
  -1  -2  21-2.88455 26.3290   0
  -1   2  21 73.3560 31.2281   0
  -1   2  20 88.1937 29.9865   0
  -1  -2  20 91.2802 27.0144   0
  -1   2  19 109.008 28.3352   0
  -1  -2  19 156.748 30.1914   0
  -1   2  18-15.1340 25.3985   0
  -1  -2  18 20.4940 24.4913   0
  -1  -2  17 115.651 23.2945   0
  -1   2  17 117.030 25.2784   0
  -1   2  16 970.395 32.2389   0
  -1  -2  16 1033.12 33.0619   0
  -1   2  15 157.062 22.5995   0
  -1  -2  15 148.896 20.6439   0
  -1  -2  14-13.0828 19.6738   0
  -1   2  14 2.00994 18.0380   0
  -1  -2  13 534.460 23.6869   0
  -1   2  13 538.584 22.9667   0
  -1  -2  12 1177.27 27.8644   0
   1   2 -12 1237.80 20.8320   2
  -1   2  12 1140.15 26.7857   0
  -1   2  12 1086.49 19.9953   1
  -1   2  11 34.9877 14.8243   0
  -1   2  11 19.6295 11.6436   1
  -1  -2  11 30.6915 15.3006   0
  -1   2  10 296.970 16.6585   0
  -1   2  10 240.650 12.9968   1
  -1  -2  10 224.671 10.3409   1
  -1  -2  10 262.276 18.3334   0
  -1  -2   9 266.444 16.3302   0
  -1  -2   9 269.741 10.6324   1
  -1   2   9 217.230 16.0991   0
  -1   2   9 238.923 12.9151   1
  -1   2   8 3570.01 33.5505   0
  -1  -2   8 3501.42 22.4229   1
  -1  -2   8 3666.41 33.7473   0
  -1   2   8 3770.73 27.9091   1
  -1  -2   7 29.8654 7.72599   1
  -1   2   7 43.0931 11.4291   0
  -1  -2   7 25.0981 12.4592   0
  -1   2   7 40.5059 9.54928   1
  -1  -2   6 1942.71 16.8371   1
  -1   2   6 2041.45 22.6039   0
  -1   2   6 2096.49 20.3081   1
  -1  -2   6 2158.56 23.6116   0
  -1  -2   5 2312.59 23.1258   0
  -1  -2   5 2267.28 18.0176   1
  -1   2   5 2260.62 21.8478   0
  -1   2   5 2376.49 20.9169   1
  -1   2   4 2957.96 21.3993   1
  -1  -2   4 2724.40 19.6692   1
  -1  -2   4 2907.54 23.5612   0
  -1   2   4 3030.47 22.5819   0
  -1  -2   3 6766.05 30.8045   0
  -1  -2   3 6555.00 27.0949   1
  -1   2   3 6822.35 29.3557   1
  -1   2   3 6569.65 27.3540   0
  -1   2   2 7925.26 30.2996   1
  -1  -2   2 7855.96 30.7452   0
  -1   2   1 220.681 9.20459   3
  -1   2   1 243.426 9.06111   1
  -1   2   0 7.84606 7.95845   3
  -1   2   0 0.02206 7.51048   1
  -1   2  -1 913.501 13.4651   3
  -1   2  -2 6968.25 31.8289   2
  -1   2  -3 10132.5 41.6546   2
   1   2   3 10346.0 41.0257   0
   1   2   3 10261.4 40.5607   1
   1  -2   3 10565.0 32.3205   0
  -1  -2  -3 10157.8 35.3590   3
  -1   2  -4 6579.54 36.3972   2
   1   2   4 6866.66 36.7654   0
   1  -2   4 6912.17 30.4697   0
   1   2   4 6673.94 33.6527   1
  -1  -2  -4 6615.05 29.3279   3
   1   2   5 582.146 14.6010   1
   1   2   5 609.851 15.2676   0
  -1   2  -5 574.734 15.9259   2
  -1  -2  -5 596.560 11.4985   3
   1  -2   5 616.898 13.2969   0
   1  -2   6 1959.54 21.7987   0
   1   2   6 1952.80 24.0385   0
  -1   2  -6 1827.36 24.0200   2
   1   2   6 1881.09 20.1519   1
   1   2   7 246.306 14.8740   0
   1   2   7 219.220 11.7737   1
  -1   2  -7 206.502 14.9780   2
   1  -2   7 216.602 13.1112   0
   1   2   8 40.9491 13.4749   0
  -1   2  -8 28.6057 13.6846   2
   1  -2   8 43.4375 12.1050   0
   1   2   8 37.6658 10.3272   1
   1  -2   9 154.485 13.7484   0
  -1   2  -9 144.538 15.6026   2
   1   2   9 124.557 11.6140   1
   1  -2   9 150.328 6.49925   1
   1   2   9 157.926 15.7018   0
  -1   2 -10 974.486 23.7254   2
   1  -2  10 939.416 21.6348   0
   1   2  10 963.495 24.3041   0
   1   2  10 1015.92 17.1829   1
   1   2  11 12.1715 13.9898   0
   1  -2  11 14.2122 13.6646   0
  -1   2 -11 23.6652 14.4901   2
   1   2  12 210.746 21.3153   0
   1  -2  12 203.352 18.2720   0
  -1   2 -12 237.757 18.3263   2
   1   2  13 22.8589 16.6303   0
   1  -2  13 33.2768 17.3706   0
  -1   2 -13 35.2737 17.3075   2
  -1   2 -14 3.89713 19.3595   2
   1  -2  14 20.5939 18.2394   0
   1   2  14 6.30740 18.9250   0
   1  -2  15 128.491 22.0767   0
   1   2  15 132.732 21.7036   0
  -1   2 -15 88.7740 14.4391   2
   1  -2  16 440.010 26.6666   0
  -1   2 -16 533.710 27.1832   2
   1   2  16 406.117 26.0235   0
  -1   2 -17 131.776 23.7706   2
   1   2  17 88.0503 22.8522   0
   1  -2  17 115.568 23.4704   0
   1  -2  18 115.809 24.6759   0
   1   2  18 94.1001 24.7795   0
   1  -2  19 56.3329 26.5107   0
   1   2  19 58.4576 26.9973   0
   1  -2  20-11.8781 29.2613   0
   1   2  20 86.6808 23.0628   0
   1  -2  21 52.8618 28.7723   0
   1   2  21 85.6817 27.7497   0
   1   2  22 140.855 30.7481   0
   1  -2  22 2.32051 29.4869   0
  -1  -3  23 45.4865 34.3159   0
  -1  -3  22 67.2989 32.5965   0
  -1   3  22 44.4485 32.1136   0
  -1   3  21 51.5362 30.0647   0
  -1  -3  21 99.5500 28.5793   0
  -1  -3  20-0.89309 24.9528   0
  -1   3  20 6.95036 28.0481   0
  -1  -3  19 46.1434 27.6018   0
  -1   3  19 48.3703 27.6948   0
  -1  -3  18 10.7557 24.6880   0
  -1   3  18-15.3083 24.5707   0
  -1  -3  17 37.1241 22.3205   0
  -1   3  17 42.7804 23.7957   0
  -1   3  16 432.093 27.8241   0
  -1  -3  16 473.670 28.1206   0
  -1  -3  15 50.4235 21.0605   0
  -1   3  15 25.2809 20.2603   0
  -1  -3  14 115.392 19.5997   0
  -1   3  14 86.4773 18.9751   0
  -1   3  13 269.893 20.6438   0
  -1  -3  13 310.618 21.5548   0
   1   3 -12 1750.20 23.9805   2
  -1   3  12 1689.46 30.9399   0
  -1  -3  12 1790.20 31.7127   0
  -1   3  12 1701.05 24.5439   1
  -1   3  11 814.110 18.5707   1
   1   3 -11 824.296 17.6267   2
  -1   3  11 821.929 22.3703   0
  -1  -3  11 839.983 23.6200   0
  -1   3  10 780.203 21.1152   0
  -1  -3  10 850.009 22.5052   0
   1   3 -10 795.569 15.5869   2
  -1   3  10 762.087 17.3148   1
  -1  -3  10 646.138 12.8371   1
  -1  -3   9 617.377 20.0381   0
  -1  -3   9 510.642 11.9779   1
  -1   3   9 579.013 18.7212   0
   1   3  -9 575.489 14.1239   2
  -1   3   9 576.217 15.6596   1
   1   3  -8 36.6231 8.40120   2
  -1  -3   8 40.5118 13.2015   0
  -1  -3   8 28.2984 7.98302   1
  -1   3   8 53.3276 12.6338   0
  -1   3   8 40.7729 10.7244   1
  -1   3   7 2700.43 27.7259   0
   1   3  -7 2717.50 18.6068   2
  -1   3   7 2725.18 24.4061   1
  -1  -3   7 2580.66 18.8062   1
  -1  -3   7 2764.98 28.4763   0
  -1  -3   6 3514.22 21.3706   1
  -1   3   6 3935.94 30.4292   0
  -1   3   6 3872.37 27.0110   1
  -1  -3   6 3955.26 30.7877   0
  -1   3   5 3411.72 24.6236   1
  -1  -3   5 3447.04 27.0879   0
  -1  -3   5 3303.45 20.9193   1
  -1   3   5 3268.74 25.8195   0
  -1  -3   4 4324.98 28.0466   0
  -1   3   4 4053.77 25.6751   1
  -1   3   4 4012.06 26.1103   0
  -1   3   3 325.929 10.3862   0
  -1   3   3 358.579 12.0246   1
  -1  -3   3 352.829 11.4785   0
  -1   3   2 164.753 10.1556   1
  -1  -3   2 163.585 10.1866   0
  -1   3   2 149.333 8.49487   3
  -1   3   1 6238.18 26.8656   1
  -1   3   1 6394.79 27.1222   3
  -1   3   0 2976.55 18.1250   1
  -1   3  -1 153.918 8.37977   1
   1   3   2 5969.06 33.4240   1
  -1   3  -3 3476.05 26.3563   2
   1  -3   3 3587.94 18.4342   0
   1   3   3 3334.64 29.0084   1
   1   3   4 1158.23 18.8727   0
   1   3   4 1089.99 18.0820   1
   1  -3   4 1138.03 13.6940   0
  -1  -3  -4 1070.74 14.2839   3
  -1   3  -4 1080.87 18.1515   2
   1  -3   5 1691.93 17.9338   0
  -1   3  -5 1606.04 21.7972   2
  -1  -3  -5 1590.00 15.8647   3
   1   3   5 1584.51 21.3306   0
   1   3   5 1648.39 20.1618   1
  -1  -3  -6 948.732 13.2243   3
  -1   3  -6 925.679 19.4595   2
   1  -3   6 1001.29 16.4275   0
   1   3   6 1017.15 17.4345   1
   1   3   6 1018.16 19.8404   0
   1   3   7 1783.84 21.4052   1
   1   3   7 1874.52 26.3900   0
   1  -3   7 1804.28 22.5015   0
  -1   3  -7 1821.82 25.5699   2
   1  -3   8 498.741 15.8876   0
   1   3   8 398.293 14.6627   1
   1   3   8 545.878 18.5829   0
  -1   3  -8 492.687 17.9450   2
   1   3   9 3400.90 36.6161   0
  -1   3  -9 3345.80 35.1184   2
   1  -3   9 3230.94 33.2873   0
   1   3   9 3347.93 28.7780   1
   1   3  10 361.185 14.2816   1
   1   3  10 365.362 18.6756   0
   1  -3  10 347.667 17.1238   0
  -1   3 -10 332.593 17.8696   2
   1   3  11 27.9998 11.1691   1
   1   3  11-7.64664 16.0757   0
   1  -3  11 11.8317 14.5143   0
  -1   3 -11-4.09440 14.1442   2
  -1   3 -12 1098.33 26.0140   2
   1   3  12 1063.27 27.4073   0
   1  -3  12 1065.41 25.5007   0
   1  -3  13 1253.02 28.5428   0
  -1   3 -13 1405.90 30.4049   2
   1   3  13 1283.31 30.5921   0
   1  -3  14 639.387 25.1131   0
  -1   3 -14 674.782 25.4818   2
   1   3  14 610.203 26.7691   0
  -1   3 -15 13.1874 20.2791   2
   1   3  15 38.1698 21.4303   0
   1  -3  15 28.9669 20.9476   0
   1  -3  16 623.030 30.1574   0
   1   3  16 673.050 29.3551   0
  -1   3 -16 738.089 29.3791   2
   1   3  17 26.8149 21.6232   0
   1  -3  17 4.42621 22.6552   0
   1  -3  18-31.4244 24.0274   0
   1   3  18 28.5077 23.3091   0
   1  -3  19-24.4954 27.1301   0
   1   3  19 49.7337 25.6933   0
   1  -3  20 3.92672 27.6183   0
   1   3  20 27.4608 26.8206   0
   1   3  21 46.3605 26.1814   0
   1  -3  21-22.5386 26.5919   0
   1   3  22 45.1313 29.7588   0
   1  -3  22-32.3099 29.7153   0
  -1  -4  23 61.6582 32.8555   0
  -1  -4  22 14.5546 29.9685   0
  -1   4  22-41.7453 27.7097   0
  -1   4  21-23.3540 28.6865   0
  -1   4  20 50.8599 30.1393   0
  -1  -4  20 89.4058 25.7466   0
  -1   4  19 94.8021 27.5400   0
  -1  -4  19 80.5127 26.5236   0
  -1   4  18 38.5470 24.2352   0
  -1  -4  18 33.4183 24.6472   0
  -1  -4  17 142.630 26.3749   0
  -1   4  17 117.493 22.7359   0
  -1   4  16 411.992 26.7614   0
  -1  -4  16 385.646 25.3072   0
  -1  -4  15 288.218 24.1097   0
  -1   4  15 268.949 23.7319   0
  -1  -4  14 621.181 25.9019   0
  -1   4  14 506.951 25.2950   0
  -1   4  13 339.758 18.0699   1
  -1   4  13 312.514 19.9072   0
  -1  -4  13 329.586 22.0452   0
  -1   4  12 197.138 15.4764   1
  -1   4  12 188.937 18.4377   0
  -1  -4  12 168.570 17.3628   0
  -1   4  11 1117.05 21.2769   1
  -1  -4  11 1120.72 26.5394   0
  -1   4  11 1022.28 25.0927   0
   1   4 -11 1119.53 19.3564   2
   1   4 -10 140.713 10.6773   2
  -1   4  10 151.304 13.7629   1
  -1  -4  10 156.793 16.7546   0
  -1   4  10 157.715 14.8514   0
   1   4  -9 5168.92 30.0966   2
  -1   4   9 4975.59 42.1037   0
  -1  -4   9 5107.70 42.5362   0
  -1  -4   9 4699.01 25.2959   1
  -1   4   9 5033.84 35.5677   1
   1   4  -8 68.0275 8.70544   2
  -1   4   8 75.9185 12.8329   0
  -1  -4   8 59.1940 8.09409   1
  -1  -4   8 67.9274 14.4164   0
  -1   4   8 77.3444 11.6903   1
  -1  -4   7 453.811 16.2158   0
  -1   4   7 445.967 15.8796   0
  -1   4   7 442.375 14.4599   1
  -1   4   6 44.3991 11.3453   0
  -1  -4   6 35.7013 11.0734   0
  -1   4   6 51.1291 10.4016   1
  -1  -4   5 395.171 13.7933   0
  -1   4   5 361.980 12.6073   1
  -1   4   5 397.137 12.9414   0
  -1  -4   4 714.643 15.4044   0
  -1   4   4 660.355 14.0323   0
  -1   4   4 715.608 14.3095   1
  -1   4   3 9.51612 8.19384   0
  -1  -4   3 9.17994 10.3790   0
  -1   4   3 23.2127 9.62024   1
  -1   4   2 6615.83 31.0756   1
  -1   4   1 4196.81 24.1108   1
  -1   4   0 17768.0 45.2355   1
   1   4   1 400.631 17.3785   1
  -1   4  -1 435.616 10.2719   1
   1   4   2 2204.80 28.5562   1
  -1   4  -2 2218.74 15.7457   1
   1   4   3 8160.06 41.7549   1
   1  -4   3 8038.98 26.7184   0
   1   4   4 612.838 16.1802   1
   1  -4   4 635.797 11.0771   0
   1   4   4 590.602 15.9004   0
  -1   4  -5 4403.12 33.0597   2
   1   4   5 4415.89 31.7794   1
   1  -4   5 4635.49 27.1070   0
   1   4   5 4621.66 35.5382   0
  -1  -4  -5 4489.65 24.9145   3
  -1  -4  -6 3155.76 21.1866   3
  -1   4  -6 3060.39 29.5238   2
   1  -4   6 3094.75 25.4302   0
   1   4   6 3128.03 31.0154   0
   1   4   6 3084.49 27.9823   1
   1   4   7 32.7604 13.5541   0
  -1  -4  -7 25.0915 7.13862   3
  -1   4  -7 21.2763 12.6257   2
   1  -4   7 40.4558 10.8667   0
   1   4   7 31.3649 11.9973   1
   1   4   8 44.8595 12.8219   1
   1   4   8 53.8255 15.1276   0
   1  -4   8 62.1029 12.1265   0
  -1   4  -8 32.1423 13.6530   2
   1   4   9 17.2673 13.8375   0
  -1   4  -9-0.35094 13.5502   2
   1   4   9 19.5034 12.7210   1
   1  -4   9 17.0504 12.3043   0
   1   4  10 102.067 13.1296   1
  -1   4 -10 100.406 15.7036   2
   1  -4  10 100.774 13.3451   0
   1   4  10 87.6363 16.0574   0
  -1   4 -11 425.613 19.5316   2
   1   4  11 440.221 16.2757   1
   1  -4  11 428.023 18.6323   0
   1   4  11 400.378 20.1631   0
   1  -4  12 11.8609 15.1454   0
   1   4  12 5.79027 16.5660   0
  -1   4 -12-2.92760 15.7407   2
   1  -4  13 517.130 23.5358   0
  -1   4 -13 552.064 24.1203   2
   1   4  13 528.446 24.0737   0
  -1   4 -14 58.9679 20.3265   2
   1  -4  14 51.9607 20.3576   0
   1   4  14 72.1342 19.8130   0
  -1   4 -15 62.0678 20.5341   2
   1  -4  15 28.1683 21.7316   0
   1   4  15 76.4937 21.6750   0
  -1   4 -16 958.811 30.7025   2
   1   4  16 883.433 32.3838   0
   1  -4  16 965.342 32.0457   0
   1  -4  17 9.21116 22.5481   0
   1   4  17 26.4703 22.4667   0
   1   4  18 61.2328 23.1399   0
   1  -4  18 49.7768 24.1898   0
   1   4  19 57.4994 22.3816   0
   1  -4  19 57.1177 27.1334   0
   1  -4  20-51.1920 24.7591   0
   1   4  20 30.5523 26.0514   0
   1   4  21 73.1114 26.5720   0
   1  -4  21-19.7532 28.3339   0
   1  -4  22 121.869 31.1175   0
   1   4  22-24.2692 31.2777   0
  -1  -5  23 35.2547 30.4974   0
  -1   5  22 37.9634 31.5527   0
  -1  -5  22 61.9192 29.3590   0
  -1  -5  21 30.4065 29.2234   0
  -1   5  21 11.0953 27.9133   0
  -1   5  20 110.086 28.7214   0
  -1  -5  20 58.9928 26.7577   0
  -1   5  19 276.764 26.2475   0
  -1  -5  19 235.662 30.1865   0
  -1  -5  18 55.2316 25.9808   0
  -1   5  18 107.503 24.2184   0
  -1   5  17 354.964 27.0928   0
  -1  -5  17 404.509 28.4881   0
  -1   5  16 13.5820 21.4263   0
  -1  -5  16 16.7424 22.8076   0
  -1   5  15 153.633 22.5567   0
  -1  -5  15 168.027 22.7907   0
  -1   5  14 70.6763 20.0944   0
  -1  -5  14 72.9456 20.6228   0
  -1   5  13 469.288 18.5493   1
  -1  -5  13 489.128 24.4923   0
  -1   5  13 464.925 22.0254   0
  -1  -5  12 64.0133 17.1585   0
  -1   5  12 44.8359 13.1340   1
  -1   5  12 53.8875 17.3405   0
  -1  -5  11 1187.90 26.8547   0
  -1   5  11 1210.40 22.0505   1
  -1   5  11 1217.49 26.3795   0
  -1  -5  10 5.49787 14.8358   0
  -1   5  10-1.71805 13.6077   0
  -1   5  10 8.88475 12.4119   1
  -1  -5   9 47.1534 14.9147   0
  -1   5   9 48.9156 14.5443   0
  -1   5   9 45.8191 12.9304   1
  -1  -5   8-2.24975 13.1022   0
  -1   5   8-2.79400 11.7709   0
  -1   5   8-0.19325 11.8429   1
  -1   5   7 300.236 14.9528   0
  -1   5   7 323.348 14.3579   1
  -1  -5   7 328.374 14.5637   0
  -1  -5   6 24.6051 11.4228   0
  -1   5   6 26.2881 11.1978   0
  -1   5   6 37.1672 10.7036   1
  -1  -5   5 2.46726 10.9254   0
  -1   5   5 7.11779 10.2193   0
  -1   5   5 17.9486 11.0046   1
  -1   5   4 87.0797 10.4014   0
  -1   5   4 108.748 11.5447   1
  -1  -5   4 87.2013 11.0938   0
  -1   5   3 72.9519 9.44450   0
  -1   5   3 75.7578 10.8812   1
  -1  -5   3 60.0500 9.97201   0
  -1   5   2 1306.16 13.7490   0
  -1   5   2 1291.13 16.9260   1
   1   5  -1 14963.7 52.6628   1
  -1   5   1 14974.4 46.2381   1
   1   5   0 1037.53 22.3248   1
  -1   5   0 1063.99 14.7622   1
   1   5   1 3076.51 31.3201   1
  -1   5  -1 3020.26 20.3684   1
  -1   5  -2 3504.04 20.3135   1
   1   5   2 3587.14 30.3419   1
  -1   5  -3 5112.01 22.0614   1
   1   5   3 5079.00 34.8905   1
   1  -5   3 5128.09 21.7070   0
   1  -5   4 2764.84 19.4026   0
   1   5   4 2733.60 26.8625   1
   1   5   5 1831.12 23.5922   1
   1  -5   5 1792.76 18.4554   0
   1   5   5 1912.18 25.2702   0
   1  -5   6 3010.21 25.4761   0
   1   5   6 3108.57 29.2974   1
  -1  -5  -6 3026.72 21.0448   3
   1   5   6 3229.13 32.4830   0
  -1  -5  -7 843.032 12.4900   3
  -1   5  -7 853.003 18.8658   2
   1   5   7 858.719 18.8010   1
   1  -5   7 854.250 17.2184   0
   1   5   7 879.102 21.0541   0
  -1   5  -8 479.364 18.2950   2
   1   5   8 448.783 17.4331   1
   1  -5   8 467.650 16.4471   0
   1   5   8 516.957 19.4003   0
  -1  -5  -8 484.106 10.4319   3
   1   5   9 111.304 13.7581   1
   1  -5   9 111.906 13.6272   0
  -1   5  -9 102.631 14.4027   2
   1   5   9 122.005 15.9094   0
  -1   5 -10 28.0465 13.8152   2
   1  -5  10 19.2867 13.3467   0
   1   5  10 31.7321 15.4891   0
   1   5  10 14.3167 12.9755   1
   1   5  11 576.561 18.6364   1
  -1   5 -11 605.492 21.7283   2
   1   5  11 584.556 21.5232   0
   1  -5  11 544.325 20.3855   0
   1   5  12 34.5098 17.9747   0
  -1   5 -12 27.2625 16.1784   2
   1  -5  12 35.8927 15.4131   0
   1   5  12 34.0167 14.1479   1
   1  -5  13 948.043 27.2921   0
  -1   5 -13 1072.84 27.6812   2
   1   5  13 968.442 29.0789   0
   1  -5  14 269.006 22.1061   0
  -1   5 -14 274.763 22.3937   2
   1   5  14 268.943 24.4552   0
   1   5  15 642.047 31.0967   0
   1  -5  15 561.001 27.4604   0
  -1   5 -15 653.609 27.0717   2
   1  -5  16 368.103 27.4850   0
  -1   5 -16 381.136 25.3141   2
   1   5  16 365.591 27.9985   0
   1   5  17 22.3974 24.4183   0
   1  -5  17 12.7186 23.0574   0
   1  -5  18 28.7928 23.7722   0
   1   5  18 3.28056 25.0368   0
   1  -5  19 4.64079 25.9411   0
   1   5  19-2.90232 24.8994   0
   1  -5  20 43.8503 27.9345   0
   1   5  20 61.9517 26.9796   0
   1   5  21 30.3082 28.4712   0
   1  -5  21 42.1127 30.4133   0
   1  -5  22 144.238 31.9509   0
   1   5  22 183.209 30.7133   0
  -1   6  22 131.840 34.5731   0
  -1  -6  22 163.171 30.2498   0
  -1  -6  21 40.5365 29.9132   0
  -1   6  21-28.2354 25.6778   0
  -1  -6  20 313.596 30.0573   0
  -1   6  20 301.304 27.5242   0
  -1   6  19 56.4886 26.2100   0
  -1  -6  19 42.4322 26.8639   0
  -1  -6  18 102.158 25.7961   0
  -1   6  18 131.715 25.1970   0
  -1   6  17 149.833 22.1848   0
  -1  -6  17 117.279 24.1899   0
  -1  -6  16 522.031 27.8322   0
  -1   6  16 474.497 28.1604   0
  -1  -6  15 122.137 22.4252   0
  -1   6  15 115.799 21.7112   0
  -1  -6  14 649.321 25.6049   0
  -1   6  14 585.472 26.4732   0
  -1  -6  13 59.7906 21.3334   0
  -1   6  13 47.3900 17.9932   0
  -1   6  13 48.5149 15.6381   1
  -1   6  12 233.128 16.8484   1
  -1   6  12 236.354 18.8834   0
  -1  -6  12 276.848 19.1616   0
  -1   6  11 3.88126 13.2678   1
  -1   6  11 1.32671 15.2602   0
  -1  -6  11 15.7653 14.7096   0
  -1  -6  10 110.457 15.9123   0
  -1   6  10 118.667 14.9127   0
  -1   6  10 97.9241 14.3684   1
  -1  -6   9 443.674 18.2971   0
  -1   6   9 455.486 18.1269   0
  -1   6   9 470.570 16.8767   1
  -1  -6   8 148.047 13.8620   0
  -1   6   8 131.711 14.1272   0
  -1   6   8 147.809 12.9087   1
  -1   6   7 16.7270 11.6538   0
  -1   6   7 6.86381 11.5927   1
  -1  -6   7 12.5005 11.5407   0
  -1   6   6 260.632 13.8617   1
  -1   6   6 241.075 13.0760   0
  -1  -6   6 252.985 13.5533   0
  -1  -6   5 422.179 14.3362   0
  -1   6   5 448.466 14.1871   0
  -1   6   5 478.451 14.9550   1
  -1   6   4 635.443 14.4284   0
  -1  -6   4 631.510 15.9602   0
  -1   6   4 678.442 15.5600   1
  -1   6   3 548.888 15.1361   1
  -1   6   3 580.990 13.0619   0
  -1   6   2 8986.61 40.8902   1
   1   6  -2 8619.51 42.6946   1
  -1   6   2 9001.73 32.3326   0
   1   6  -1 1392.35 21.5297   1
  -1   6   1 1379.11 17.6118   1
  -1   6   0 3937.72 25.1689   1
   1   6   0 3860.96 32.0048   1
  -1   6  -1 7786.37 32.5197   1
   1   6   1 7500.05 42.3787   1
  -1   6  -2 8701.12 32.0295   1
   1   6   2 8698.74 45.1876   1
   1  -6   3 63.1272 7.04005   0
  -1   6  -3 60.1448 7.35514   1
   1   6   3 78.3010 13.9753   1
  -1   6  -4 2828.79 16.8392   1
   1   6   4 2848.48 28.3329   1
   1  -6   4 2885.80 19.9301   0
   1   6   5 3.33889 13.7915   1
   1   6   5-4.26088 13.5950   0
   1  -6   5 0.51416 8.32391   0
   1   6   6 804.969 20.1246   0
   1   6   6 792.162 19.9698   1
   1  -6   6 786.572 15.5916   0
   1  -6   7 115.360 12.2174   0
   1   6   7 102.958 13.9404   1
   1   6   7 118.618 15.5767   0
  -1  -6  -7 96.6086 8.07806   3
   1   6   8 2437.31 28.6426   1
  -1  -6  -8 2382.27 18.2735   3
   1  -6   8 2404.31 27.1256   0
   1   6   8 2509.98 33.1097   0
   1   6   9 74.0265 16.4414   0
   1   6   9 47.5005 15.3116   1
  -1   6  -9 37.1272 13.8894   2
   1  -6   9 49.6395 12.8859   0
  -1   6 -10 273.533 17.3856   2
   1   6  10 229.445 16.0970   1
   1  -6  10 235.948 15.8245   0
   1   6  10 275.407 18.5455   0
   1   6  11 3.83122 13.6019   1
   1   6  11 23.7948 16.5450   0
  -1   6 -11-2.54686 14.4600   2
   1  -6  11 21.0460 14.2453   0
   1   6  12 630.009 19.7612   1
  -1   6 -12 625.479 23.0131   2
   1   6  12 627.324 24.4424   0
   1  -6  12 553.692 21.4009   0
  -1   6 -13 28.8129 18.5634   2
   1  -6  13 45.4483 18.7703   0
   1   6  13 39.9219 19.2184   0
  -1   6 -14 46.0709 19.6616   2
   1  -6  14 13.2730 19.9589   0
   1   6  14 7.10176 22.1384   0
  -1   6 -15 1696.94 35.7246   2
   1   6  15 1439.42 37.8673   0
   1  -6  15 1499.02 35.4979   0
   1  -6  16 112.105 24.3935   0
   1   6  16 94.5013 23.3961   0
   1   6  17 303.069 28.3161   0
   1  -6  17 282.821 26.4285   0
   1  -6  18 54.8798 24.3476   0
   1   6  18 66.6673 25.1363   0
   1  -6  19 39.6398 24.7618   0
   1   6  19 54.7880 23.4864   0
   1  -6  20 44.2438 27.1641   0
   1   6  20 81.5093 25.3872   0
   1  -6  21 8.37811 29.6498   0
   1   6  21 89.3881 28.9634   0
   1  -6  22 96.9542 28.1717   0
  -1   7  22 34.7399 32.2291   0
  -1  -7  22 80.3242 31.3795   0
  -1  -7  21 1.60244 26.9093   0
  -1   7  21 61.9021 27.5190   0
  -1   7  20 26.7226 25.2480   0
  -1  -7  20-5.41734 25.3028   0
  -1   7  19 35.1022 24.9568   0
  -1  -7  19 63.8992 27.1852   0
  -1   7  18 109.166 23.4457   0
  -1  -7  18 92.5153 27.1636   0
  -1   7  17 39.2856 23.2109   0
  -1  -7  17 52.9377 21.9723   0
  -1   7  16 51.5236 21.1345   0
  -1  -7  16 57.1201 24.0863   0
  -1  -7  15 579.939 28.7694   0
  -1   7  15 462.908 26.3594   0
  -1   7  14 224.543 22.8620   0
  -1  -7  14 217.701 22.6697   0
  -1   7  14 179.799 18.5824   1
  -1  -7  13 194.779 20.7431   0
  -1   7  13 191.887 17.4896   1
  -1   7  13 192.780 20.0392   0
  -1   7  12 554.707 20.9502   1
  -1  -7  12 634.887 23.5655   0
  -1   7  12 593.080 23.2007   0
  -1   7  11 289.734 19.3456   0
  -1  -7  11 282.767 18.3537   0
  -1   7  11 272.183 16.4229   1
  -1   7  10 2030.67 31.4852   0
  -1  -7  10 2060.57 31.1174   0
  -1   7  10 1958.57 28.7901   1
  -1   7   9-5.67795 13.2339   0
  -1  -7   9 12.2601 13.6135   0
  -1   7   9-1.11580 13.6053   1
  -1   7   8 2116.17 28.9683   0
  -1   7   8 2111.54 27.8134   1
  -1  -7   8 2208.30 29.0589   0
  -1   7   7 29.4644 12.5657   0
  -1   7   7 22.7684 14.3552   1
  -1  -7   7 4.82913 12.1694   0
  -1  -7   6 10.1512 11.9149   0
  -1   7   6 3.66423 11.0360   0
  -1   7   6-2.96504 12.8904   1
  -1  -7   5 0.34680 11.3629   0
   1   7  -5 6.29784 11.3050   1
  -1   7   5-7.18150 11.8975   1
  -1   7   5 5.34253 10.3962   0
   1   7  -4 308.577 14.8054   1
  -1  -7   4 348.846 13.2350   0
  -1   7   4 351.101 14.8898   1
  -1   7   4 360.894 12.9621   0
  -1   7   3 3655.75 25.3729   0
   1   7  -3 3583.00 29.4426   1
  -1   7   3 3760.72 29.9282   1
  -1   7   2 815.861 16.9134   1
   1   7  -2 658.385 17.2868   1
  -1   7   2 745.745 12.9940   0
   1   7  -1 6815.97 40.2897   1
  -1   7   1 6787.56 36.3552   1
  -1   7   0 5651.25 32.4383   1
   1   7   0 5712.04 38.1220   1
   1   7   1 11158.0 52.0721   1
  -1   7  -1 11312.1 41.2671   1
   1   7   2 1245.74 21.7876   1
  -1   7  -2 1252.03 15.2678   1
  -1   7  -3 7.64417 7.48322   1
   1   7   3 10.5876 13.1779   1
   1  -7   3 2.52410 6.65474   0
  -1   7  -4 532.326 10.5064   1
   1   7   4 559.410 17.9117   1
   1  -7   4 528.436 11.0352   0
   1  -7   5 727.576 13.6010   0
  -1   7  -5 738.747 10.1895   1
   1   7   5 740.088 19.2299   1
   1   7   5 708.479 20.0871   0
   1   7   6 4493.86 37.3855   1
   1  -7   6 4557.74 30.6817   0
   1   7   6 4492.20 40.5891   0
   1  -7   7 277.148 13.8392   0
   1   7   7 241.782 16.7341   1
   1   7   7 244.159 17.4827   0
  -1  -7  -8 1.22969 6.52547   3
   1   7   8 21.7269 14.1570   0
   1  -7   8 28.5689 12.1067   0
   1   7   8 44.8924 14.3906   1
   1   7   9 6.82592 14.4118   1
   1   7   9-0.20854 15.8185   0
   1  -7   9 8.70919 12.4352   0
   1   7  10 3.03181 13.8889   1
   1   7  10 12.1437 14.9782   0
   1  -7  10 9.04558 13.4036   0
   1   7  11 5.45993 15.3332   0
   1  -7  11 9.01969 14.6806   0
   1   7  11 1.97066 14.4552   1
   1   7  12 205.391 17.6795   1
   1   7  12 241.654 19.4934   0
   1  -7  12 208.152 18.5280   0
   1   7  13 630.075 26.6156   0
   1  -7  13 599.826 24.1376   0
   1  -7  14 868.735 28.7942   0
   1   7  14 877.475 31.4758   0
   1  -7  15 73.7822 22.0719   0
   1   7  15 26.3435 25.2082   0
   1  -7  16 10.3423 21.3647   0
   1   7  16-31.2934 24.7328   0
   1   7  17 37.0373 26.1474   0
   1  -7  17 33.2468 21.8875   0
   1  -7  18 267.996 27.1352   0
   1   7  18 239.604 28.4959   0
   1  -7  19 234.656 30.4437   0
   1   7  19 214.418 29.2500   0
   1   7  20 25.6608 26.7086   0
   1  -7  20 55.9396 27.2407   0
   1  -7  21 157.020 31.5547   0
   1   7  21 98.5393 29.4701   0
  -1  -8  22 52.4112 32.9471   0
  -1   8  22 58.0877 28.8967   0
  -1  -8  21 70.9846 25.7206   0
  -1   8  21-1.31774 24.3875   0
  -1   8  20 27.0112 25.8576   0
  -1  -8  20 6.30696 26.9998   0
  -1   8  19 69.8354 25.1240   0
  -1  -8  19 81.5995 27.3216   0
  -1  -8  18 6.02619 25.3338   0
  -1   8  18 46.1513 23.9924   0
  -1  -8  17 100.345 24.6991   0
  -1   8  17 140.661 23.1785   0
  -1  -8  16 36.6063 24.0167   0
  -1   8  16 90.0770 23.6730   0
  -1   8  15 10.6398 21.8637   0
  -1  -8  15 5.62507 21.9261   0
  -1   8  14 209.095 22.4780   0
  -1  -8  14 248.919 22.4987   0
  -1   8  14 221.742 19.9878   1
  -1   8  13 373.644 22.9233   0
  -1   8  13 335.375 20.8238   1
  -1  -8  13 412.041 22.9525   0
  -1   8  12 608.342 21.6736   1
  -1   8  12 626.692 24.2096   0
  -1  -8  12 633.328 23.4046   0
  -1  -8  11 129.714 16.2955   0
  -1   8  11 120.338 18.0792   0
  -1   8  11 126.408 17.1698   1
  -1   8  10 445.434 20.2921   0
  -1   8  10 442.650 18.5282   1
  -1  -8  10 443.475 19.8116   0
  -1  -8   9 963.561 23.0134   0
  -1   8   9 874.336 21.3729   1
  -1   8   9 853.878 22.7192   0
   1   8  -8 67.1325 12.0456   1
  -1   8   8 92.7874 13.6289   0
  -1  -8   8 82.2045 14.4328   0
  -1   8   8 82.8667 13.8548   1
  -1  -8   7 728.204 19.0095   0
  -1   8   7 742.438 19.0888   0
   1   8  -7 692.789 16.5543   1
  -1   8   7 717.391 19.2842   1
   1   8  -6 629.527 16.2881   1
  -1   8   6 746.209 18.2250   0
  -1  -8   6 724.495 19.2820   0
  -1   8   6 725.854 19.0442   1
   1   8  -5 205.996 14.6035   1
  -1   8   5 262.978 15.6641   1
  -1   8   5 261.155 13.4136   0
  -1  -8   5 225.211 13.7595   0
  -1   8   4 255.940 14.6001   1
   1   8  -4 243.210 15.1866   1
  -1   8   4 253.361 12.4327   0
  -1   8   3 4673.17 29.3096   0
   1   8  -3 4709.71 34.3538   1
  -1   8   3 4685.39 34.7790   1
  -1   8   2 1900.95 22.7471   1
  -1   8   2 1838.06 18.8517   0
   1   8  -2 1808.64 24.4527   1
   1   8  -1 1615.00 24.0438   1
  -1   8   1 1644.47 21.0941   1
   1   8   0 1720.65 24.0622   1
  -1   8   0 1717.35 20.4461   1
   1   8   1 1054.05 21.3063   1
  -1   8  -1 1049.89 16.7945   1
  -1   8  -2 381.077 12.0368   1
   1   8   2 377.125 16.9548   1
   1   8   3 383.642 17.7274   1
  -1   8  -3 368.267 11.0494   1
   1   8   4 1839.06 26.7445   1
   1  -8   4 1860.36 17.9598   0
  -1   8  -4 1920.92 17.0450   1
   1   8   5 1278.03 24.3332   0
   1  -8   5 1179.97 16.4093   0
   1   8   5 1291.55 24.7162   1
  -1   8  -5 1198.85 13.7889   1
   1  -8   6 1772.99 20.5955   0
  -1   8  -6 1677.34 13.9049   1
   1   8   6 1731.72 26.7484   1
   1   8   6 1743.69 28.7234   0
   1   8   7 1792.07 28.1098   1
   1  -8   7 1920.83 23.2489   0
   1   8   7 1893.83 30.2324   0
   1   8   8 633.789 20.9993   0
   1  -8   8 650.424 17.4426   0
   1   8   8 634.328 20.4199   1
   1  -8   9 673.726 18.8090   0
   1   8   9 746.400 21.5426   1
   1   8   9 697.888 22.6456   0
   1   8  10 766.336 21.9180   1
   1  -8  10 710.395 20.2278   0
   1   8  10 732.305 25.1198   0
   1   8  11 739.994 26.4265   0
   1  -8  11 698.112 21.7578   0
   1   8  11 688.262 22.0026   1
   1   8  12 15.9391 17.2267   0
   1  -8  12 17.6811 14.6522   0
   1   8  12 35.9371 16.3238   1
   1  -8  13 1366.61 30.4237   0
   1   8  13 1441.88 34.3998   0
   1   8  13 1496.47 30.0518   1
   1  -8  14 1052.06 30.2302   0
   1   8  14 1150.81 34.3943   0
   1  -8  15 455.000 25.5522   0
   1   8  15 388.085 26.3264   0
   1  -8  16 414.940 26.3680   0
   1   8  16 350.250 28.2617   0
   1   8  17 409.439 30.6461   0
   1  -8  17 427.115 28.1149   0
   1   8  18 71.3691 25.9666   0
   1  -8  18 44.0873 23.4885   0
   1  -8  19 32.6904 26.8866   0
   1   8  19-14.9618 26.2548   0
   1  -8  20 39.5987 25.1965   0
   1   8  20 34.2645 28.8814   0
   1   8  21 2.45675 29.3739   0
  -1  -9  22 58.1320 34.7549   0
  -1   9  22 93.0733 28.9500   0
  -1   9  21 107.811 27.0369   0
  -1  -9  21 74.5617 28.4150   0
  -1  -9  20 134.981 28.4336   0
  -1   9  20 77.9518 27.6641   0
  -1  -9  19 253.455 29.3210   0
  -1   9  19 159.085 25.6120   0
  -1  -9  18 3.97361 23.8457   0
  -1   9  18 62.3123 25.3692   0
  -1   9  17 17.2407 23.4486   0
  -1  -9  17 37.2346 24.7199   0
  -1   9  16 376.929 25.2194   0
  -1  -9  16 352.156 26.4575   0
  -1  -9  15-11.0855 21.4994   0
  -1   9  15 32.4831 20.7803   0
  -1   9  15 47.2799 19.3023   1
  -1  -9  14 823.024 29.4764   0
  -1   9  14 809.347 26.6409   1
  -1   9  14 928.310 30.4317   0
  -1  -9  13 1828.46 35.5808   0
  -1   9  13 1869.22 32.5455   1
  -1   9  13 1855.81 36.6813   0
  -1  -9  12 455.129 22.1927   0
  -1   9  12 420.563 22.9215   0
  -1   9  12 367.047 21.1625   1
  -1   9  11 88.0616 16.9732   1
  -1  -9  11 123.834 17.5377   0
  -1   9  11 91.8683 17.5793   0
  -1   9  10 14.0198 16.4215   0
  -1  -9  10 32.5120 14.8535   0
  -1   9  10 23.2027 14.8618   1
  -1  -9   9-0.18224 15.3745   0
  -1   9   9 0.89320 14.7235   0
  -1   9   9 4.81559 14.4199   1
   1   9  -8 1481.91 20.3023   1
  -1   9   8 1703.68 27.6703   1
  -1  -9   8 1672.51 27.3773   0
  -1   9   8 1647.14 27.6604   0
  -1   9   7 17.9242 12.8891   0
   1   9  -7 1.31678 12.2245   1
  -1   9   7 12.2414 14.6822   1
  -1  -9   7 12.3438 12.9343   0
  -1  -9   6 991.133 20.9702   0
  -1   9   6 1044.41 22.0752   1
   1   9  -6 919.607 18.7103   1
  -1   9   6 978.859 21.1370   0
   1   9  -5 1187.81 20.7442   1
  -1   9   5 1284.91 20.9714   0
  -1   9   5 1276.76 23.2070   1
   1   9  -4 3421.93 30.5436   1
  -1   9   4 3499.43 33.2055   1
  -1   9   4 3507.26 29.5984   0
  -1   9   3 304.492 12.5204   0
   1   9  -3 308.323 16.7148   1
  -1   9   3 313.284 15.9577   1
   1   9  -2 906.180 20.7590   1
  -1   9   2 870.137 15.3506   0
  -1   9   2 916.901 19.2140   1
   1   9  -1 3679.71 32.4117   1
  -1   9   1 3746.92 30.7885   1
  -1   9   0 986.678 17.7215   1
   1   9   0 947.583 20.5422   1
  -1   9  -1 18.7355 11.2579   1
   1   9   1 43.0488 14.0840   1
  -1   9  -2 1183.69 17.3976   1
   1   9   2 1205.65 22.4901   1
   1   9   3 3719.25 35.6518   1
  -1   9  -3 3752.23 25.6252   1
  -1   9  -4 309.370 10.9799   1
   1   9   4 323.815 18.6169   1
   1  -9   4 267.491 10.8869   0
   1  -9   5-1.14283 9.92686   0
   1   9   5 5.87826 15.3531   1
  -1   9  -5 4.41173 8.22735   1
   1  -9   6 91.1990 10.9081   0
   1   9   6 86.9839 17.1371   1
   1   9   6 111.542 16.5998   0
  -1   9  -6 96.8790 7.87683   1
   1   9   7 122.263 17.2137   1
   1   9   7 121.904 16.9502   0
   1  -9   7 132.950 11.8890   0
   1   9   8 129.989 16.9874   0
   1  -9   8 169.180 13.4378   0
   1   9   8 162.587 16.6218   1
   1   9   9 1065.62 27.5858   0
   1   9   9 1109.67 25.7691   1
   1  -9   9 1071.59 22.3140   0
   1   9  10 480.792 21.0948   1
   1   9  10 424.828 22.1672   0
   1  -9  10 400.444 17.4376   0
   1   9  11 457.175 20.4733   1
   1  -9  11 416.463 19.1856   0
   1   9  11 432.974 23.7526   0
   1   9  12 18.3475 18.7832   0
   1   9  12 58.8644 18.1528   1
   1  -9  12 37.1312 16.5390   0
   1   9  13 19.6889 18.4819   1
   1   9  13 28.1757 20.6037   0
   1  -9  13 20.3454 18.3583   0
   1  -9  14 260.493 22.1598   0
   1   9  14 329.622 25.2018   0
   1   9  15 137.893 25.4421   0
   1  -9  15 150.225 22.2391   0
   1   9  16 68.9245 23.0735   0
   1  -9  16 71.6492 12.0925   0
   1   9  17-15.4402 23.7798   0
   1  -9  17 7.07864 21.9119   0
   1  -9  18 40.1265 24.8986   0
   1   9  18 18.4342 23.3367   0
   1   9  19 18.2056 24.5524   0
   1   9  20 18.0257 27.0790   0
   1   9  21-12.8125 27.8890   0
  -1 -10  22-48.1225 29.3171   0
  -1 -10  21 68.8506 28.4691   0
  -1  10  21 127.812 26.8547   0
  -1 -10  20 116.542 25.9149   0
  -1  10  20 56.3554 27.5306   0
  -1  10  19 19.8987 24.7521   0
  -1 -10  19-3.88825 25.3120   0
  -1 -10  18 68.8374 25.2035   0
  -1  10  18 84.8978 23.8949   0
  -1 -10  17 38.3117 22.3700   0
  -1  10  17 58.4619 23.6254   0
  -1 -10  16 1.69721 22.3246   0
  -1  10  16 18.4043 22.4963   0
  -1  10  15 40.0076 22.2117   0
  -1  10  15 26.7425 21.2461   1
  -1 -10  15 29.3612 21.4958   0
  -1  10  14 1922.32 39.0335   0
  -1  10  14 1786.27 34.7545   1
  -1 -10  14 1858.95 38.1860   0
  -1  10  13 8.64617 19.7236   0
  -1  10  13 8.08792 18.9511   1
  -1 -10  13 15.2787 20.7011   0
  -1  10  12 364.070 22.9125   0
  -1 -10  12 393.511 22.6068   0
  -1  10  12 357.103 22.2032   1
  -1  10  11 943.358 27.2505   0
  -1 -10  11 1018.58 27.1072   0
  -1  10  11 1006.60 26.3981   1
  -1 -10  10 39.5919 15.5519   0
  -1  10  10 15.0531 15.2707   0
  -1  10  10 49.2812 16.3718   1
  -1  10   9 1741.00 28.9436   1
  -1 -10   9 1861.93 30.1532   0
  -1  10   9 1749.55 29.9471   0
  -1  10   8 290.773 18.0626   1
   1  10  -8 233.055 13.6285   1
  -1 -10   8 320.656 17.3824   0
  -1  10   8 300.641 17.4480   0
   1  10  -7 9.38001 12.3333   1
  -1 -10   7-7.96363 13.8351   0
  -1  10   7 45.7120 13.0519   0
  -1  10   7 31.3247 15.3648   1
  -1  10   6 577.830 18.4421   0
   1  10  -6 555.806 17.3228   1
  -1 -10   6 569.603 17.8307   0
  -1  10   6 602.336 19.9932   1
  -1  10   5 218.315 16.5246   1
  -1  10   5 191.944 13.8730   0
   1  10  -5 177.643 14.9688   1
   1  10  -4 795.681 19.7208   1
  -1  10   4 811.431 20.4667   1
  -1  10   4 806.660 17.4501   0
   1  10  -3 2687.09 29.8643   1
  -1  10   3 2787.46 30.8951   1
  -1  10   3 2812.68 26.7027   0
   1  10  -2 579.210 18.8974   1
  -1  10   2 602.615 18.1801   1
  -1  10   1 95.0035 12.7278   1
   1  10  -1 90.4892 14.6474   1
  -1  10   0 1349.78 21.1154   1
   1  10   0 1387.46 24.2243   1
   1  10   1 2000.85 27.8926   1
  -1  10  -1 2049.74 23.3754   1
   1  10   2 213.225 16.5844   1
  -1  10  -2 184.079 12.2695   1
   1  10   3 47.5748 15.5050   1
  -1  10  -3 52.5490 10.4887   1
  -1  10  -4 1638.19 18.4582   1
   1  10   4 1690.69 27.5534   1
   1  10   5 3514.79 37.4475   1
  -1  10  -5 3461.67 23.6671   1
   1 -10   5 3493.32 27.1447   0
   1 -10   6 1942.20 22.5447   0
   1  10   6 2079.64 32.4750   0
   1  10   6 2012.32 30.5397   1
  -1  10  -6 1912.12 17.6517   1
   1 -10   7 821.669 17.3995   0
   1  10   7 843.126 24.2684   0
   1  10   7 792.212 22.9891   1
   1  10   8 281.389 18.1529   1
   1  10   8 275.978 19.2328   0
   1 -10   8 266.122 14.3849   0
   1  10   9 165.714 17.8814   0
   1  10   9 192.757 18.9092   1
   1 -10   9 148.652 13.4796   0
   1  10  10 762.885 26.3365   0
   1 -10  10 770.248 20.5905   0
   1  10  10 811.877 23.8612   1
   1 -10  11 5.02726 15.4837   0
   1  10  11 6.28426 18.5788   0
   1  10  11 42.1554 17.4257   1
   1  10  12 0.91738 18.1680   1
   1 -10  12 8.27038 16.5737   0
   1  10  12 31.7588 19.9189   0
   1  10  13 77.6375 23.9037   0
   1  10  13 50.0607 18.4892   1
   1 -10  13 41.0542 19.1210   0
   1 -10  14 14.6991 20.0503   0
   1  10  14 44.0590 18.8061   1
   1  10  14-7.67782 20.6659   0
   1 -10  15 37.8355 20.9450   0
   1  10  15 17.6566 23.8895   0
   1 -10  16 70.3715 22.1163   0
   1  10  16 62.8611 24.4241   0
   1  10  17-4.44886 21.8037   0
   1  10  18 4.12927 22.9006   0
   1  10  19 54.0692 25.9360   0
   1  10  20-15.4847 26.8173   0
   1  10  21 43.7850 29.3690   0
  -1 -11  22 52.8512 31.1104   0
  -1  11  21-0.90335 26.6939   0
  -1 -11  21 32.6526 26.8191   0
  -1 -11  20-5.91093 25.0563   0
  -1  11  20 14.3997 27.9153   0
  -1 -11  19 73.9784 24.4015   0
  -1  11  19 30.5452 24.3027   0
  -1 -11  18-26.3584 23.2393   0
  -1  11  18-6.24449 21.7023   0
  -1 -11  17 100.555 25.8268   0
  -1  11  17 60.8332 23.5497   0
  -1 -11  16 157.141 24.4017   0
  -1  11  16 98.7165 24.6040   0
  -1 -11  15 351.219 25.5828   0
  -1  11  15 327.629 25.4668   1
  -1  11  15 362.581 27.0040   0
  -1  11  14 221.393 24.6987   0
  -1 -11  14 194.313 23.7878   0
  -1  11  14 230.758 22.9980   1
  -1  11  13 1492.63 33.4830   1
  -1 -11  13 1507.10 34.3208   0
  -1  11  13 1451.75 34.2807   0
  -1 -11  12 746.416 26.4789   0
  -1  11  12 673.990 26.4166   0
  -1  11  12 641.285 25.3815   1
  -1  11  11 104.644 18.7973   1
  -1  11  11 45.5750 18.7762   0
  -1 -11  11 86.4586 18.3848   0
  -1  11  10 1.70189 17.0206   1
  -1  11  10-7.53352 15.9329   0
  -1 -11  10-9.99364 15.7464   0
  -1  11   9 31.0214 13.4989   0
  -1 -11   9 41.2694 15.3458   0
  -1  11   9 2.74600 15.1920   1
  -1  11   8 701.788 21.9719   0
  -1 -11   8 651.113 21.4249   0
  -1  11   8 671.899 22.1021   1
  -1 -11   7 222.939 15.6257   0
   1  11  -7 198.211 13.6577   1
  -1  11   7 218.127 17.3462   1
  -1  11   7 229.123 16.7775   0
  -1  11   6 45.7382 13.8332   0
   1  11  -6 38.8492 12.8328   1
  -1  11   6 41.3892 15.6149   1
  -1  11   5 3941.26 38.3692   1
   1  11  -5 3803.39 32.8267   1
  -1  11   5 3773.36 34.8838   0
  -1  11   4 47.6520 12.0417   0
   1  11  -4 62.6375 14.4679   1
  -1  11   4 33.4292 14.6244   1
  -1  11   3 5712.92 43.3136   1
   1  11  -3 5760.44 41.6251   1
  -1  11   3 5615.59 37.9894   0
   1  11  -2 1048.10 23.0996   1
  -1  11   2 991.118 21.7933   1
  -1  11   1 2882.08 30.4026   1
   1  11  -1 2635.85 31.8006   1
  -1  11   0 9677.90 50.2212   1
   1  11   0 9848.24 55.0600   1
   1  11   1 1139.96 24.8341   1
  -1  11  -1 1125.74 20.1052   1
   1  11   2 40.4140 16.1659   1
  -1  11  -2 65.4734 13.2984   1
   1  11   3 7.17038 15.7790   1
  -1  11  -3 1.97234 11.1698   1
  -1  11  -4 59.7736 11.1398   1
   1  11   4 35.4245 16.3316   1
  -1  11  -5 2685.67 22.7422   1
   1  11   5 2656.29 34.5444   1
  -1  11  -6 37.4030 9.33849   1
   1 -11   6 15.9503 10.5038   0
   1  11   6 31.4506 15.9572   0
   1  11   6 43.9764 16.8350   1
   1  11   7 238.755 19.3446   1
   1  11   7 264.632 18.9927   0
   1 -11   7 228.526 13.0821   0
   1  11   8 14.9605 15.4202   0
   1  11   8 7.34590 16.4541   1
   1 -11   8 10.5136 11.7360   0
   1  11   9 109.368 17.4455   1
   1 -11   9 116.307 14.3605   0
   1  11   9 123.744 17.9615   0
   1  11  10 10.6070 18.1090   0
   1 -11  10 5.01653 12.8356   0
   1  11  10 9.18545 18.8509   1
   1  11  11 129.235 20.9470   0
   1  11  11 141.454 19.9572   1
   1 -11  11 106.899 15.4830   0
   1  11  12 79.9116 22.4392   0
   1 -11  12 61.2298 16.4938   0
   1  11  12 89.4048 19.4524   1
   1  11  13 10.6007 19.6016   1
   1  11  13 7.81277 20.2439   0
   1 -11  13 9.59813 18.6167   0
   1  11  14 70.7150 22.2133   0
   1 -11  14 13.6309 18.9609   0
   1  11  14 39.2196 21.0129   1
   1  11  15-14.2874 23.8221   0
   1  11  16 16.2276 22.8068   0
   1  11  17 30.7679 22.5309   0
   1  11  18-6.55136 23.7147   0
   1  11  19 25.3173 25.4887   0
   1  11  20 69.4120 27.5189   0
  -1 -12  22 8.19289 31.0097   0
  -1 -12  21 86.0417 29.2673   0
  -1  12  21 32.8085 41.6525   0
  -1  12  20 78.7661 28.7101   0
  -1 -12  20 118.454 29.0657   0
  -1  12  19 9.64878 25.3167   0
  -1 -12  19 50.5183 26.9024   0
  -1  12  18 18.8249 21.6347   0
  -1 -12  18 19.9230 24.9343   0
  -1 -12  17 28.4693 24.5239   0
  -1  12  17 43.3121 22.7370   0
  -1  12  16 193.143 26.1439   0
  -1 -12  16 218.134 23.5875   0
  -1  12  16 202.945 15.7802   1
  -1  12  15 117.362 25.0327   0
  -1 -12  15 102.336 22.2775   0
  -1  12  15 69.3802 22.5977   1
  -1  12  14 54.1823 21.1583   1
  -1 -12  14 47.8563 20.7469   0
  -1  12  14 42.1488 23.7420   0
  -1  12  13 162.441 23.3279   0
  -1 -12  13 150.504 22.9566   0
  -1  12  13 160.018 24.0289   1
  -1  12  12 214.816 23.5659   0
  -1 -12  12 263.690 22.0841   0
  -1  12  12 235.783 22.3743   1
  -1 -12  11 1110.52 28.5962   0
  -1  12  11 1066.67 28.3102   1
  -1  12  11 1095.64 29.7470   0
  -1  12  10 23.5884 17.7914   1
  -1  12  10 24.1586 16.7978   0
  -1 -12  10 31.4052 17.5162   0
  -1  12   9 57.3789 17.7270   1
  -1 -12   9 56.4931 15.8171   0
  -1  12   9 63.4574 15.6164   0
  -1  12   8 45.9264 17.5471   1
  -1  12   8 40.4217 14.7709   0
  -1 -12   8 59.4940 14.4886   0
  -1  12   7-3.19821 13.6560   0
   1  12  -7 2.86158 12.1572   1
  -1  12   7 11.0833 16.8869   1
   1  12  -6 15.5688 13.1064   1
  -1  12   6 11.2267 13.0191   0
  -1  12   6 11.7625 15.4119   1
  -1  12   5 2241.53 28.7886   0
  -1  12   5 2355.86 32.5059   1
   1  12  -5 2337.71 27.7912   1
  -1  12   4 1443.82 27.1363   1
   1  12  -4 1476.41 24.1378   1
  -1  12   4 1468.03 23.4922   0
  -1  12   3 15.8461 12.5758   0
   1  12  -3 14.2289 16.1004   1
  -1  12   3 10.3043 15.9873   1
   1  12  -2 4618.46 38.9728   1
  -1  12   2 4799.77 40.8452   1
  -1  12   1 78.6541 15.4749   1
   1  12  -1 95.2456 15.8625   1
  -1  12   0 387.927 17.0397   1
   1  12   0 433.649 19.6018   1
  -1  12  -1 338.803 16.0939   1
   1  12   1 227.645 18.8292   1
  -1  12  -2 148.259 14.0464   1
   1  12   2 137.051 17.2685   1
  -1  12  -3 1987.56 24.1076   1
   1  12   3 1905.55 30.4744   1
  -1  12  -4 24.5794 10.8712   1
   1  12   4 5.61416 15.9065   1
  -1  12  -5 31.4249 10.8637   1
   1  12   5 36.9044 16.8351   1
   1 -12   6 893.327 17.4518   0
   1  12   6 918.847 25.1464   1
   1  12   6 959.767 25.1724   0
  -1  12  -6 931.268 15.4685   1
   1  12   7 118.549 18.1274   0
   1  12   7 90.9374 18.2544   1
   1 -12   7 87.8923 11.9419   0
   1 -12   8 16.2198 12.1366   0
   1  12   8 47.5314 19.4235   1
   1  12   8 22.2718 16.1017   0
   1  12   9 183.524 20.5163   1
   1  12   9 173.102 19.0821   0
   1 -12   9 185.544 14.7980   0
   1 -12  10 11.5110 14.2116   0
   1  12  10 0.43028 17.5740   1
   1  12  10 15.6156 18.8446   0
   1  12  11 44.9027 21.6412   0
   1 -12  11 70.0000 15.9753   0
   1  12  11 62.7512 19.0822   1
   1  12  12 402.815 27.0481   0
   1  12  12 396.477 23.9343   1
   1 -12  12 311.356 19.8440   0
   1  12  13 126.579 22.5628   1
   1  12  13 117.639 23.0907   0
   1  12  14 20.6962 21.9000   1
   1  12  14 33.9654 21.4945   0
   1  12  15 2.74890 24.7805   0
   1  12  16-25.9004 23.5353   0
   1  12  17 13.6361 24.0324   0
   1  12  18 8.47947 25.2051   0
   1  12  19-31.9496 28.4209   0
   1  12  20 27.4846 30.2824   0
  -1  13  21 161.087 32.4163   0
  -1 -13  21 197.546 32.2072   0
  -1 -13  20-3.78970 28.4591   0
  -1  13  20 66.2628 29.4611   0
  -1  13  19 59.4861 24.4535   0
  -1 -13  19 72.6540 29.1094   0
  -1 -13  18-14.2773 23.5885   0
  -1  13  18 23.8035 24.2006   0
  -1 -13  17 16.5245 23.3536   0
  -1  13  17-24.8527 23.3961   0
  -1  13  16 141.119 25.5437   1
  -1  13  16 179.706 27.3970   0
  -1 -13  16 203.184 26.2321   0
  -1 -13  15 92.7789 22.8086   0
  -1  13  15 38.3251 24.3545   0
  -1  13  15 33.2421 21.3906   1
  -1  13  14 111.356 24.2701   1
  -1 -13  14 160.878 24.6079   0
  -1  13  14 113.810 24.5884   0
  -1  13  13 84.3557 22.8696   0
  -1 -13  13 116.189 22.5746   0
  -1  13  13 86.1771 22.2620   1
  -1  13  12 68.3712 21.7610   1
  -1  13  12 91.3977 22.1134   0
  -1 -13  12 84.4407 21.6960   0
  -1  13  11 509.087 25.8058   1
  -1  13  11 558.313 24.8138   0
  -1 -13  11 523.288 22.8632   0
  -1  13  10 560.318 22.7505   0
  -1  13  10 475.915 23.4136   1
  -1 -13  10 535.871 23.0005   0
  -1  13   9 60.0011 17.0096   0
  -1 -13   9 88.1485 16.8289   0
  -1  13   9 69.8158 17.5643   1
  -1  13   8-4.69246 16.8400   1
  -1  13   8 6.32437 15.0145   0
  -1  13   7 391.723 18.1944   0
  -1  13   7 369.247 20.4758   1
   1  13  -7 354.172 15.6805   1
  -1  13   6 1279.70 28.0659   1
   1  13  -6 1180.14 21.8880   1
  -1  13   6 1185.73 24.3264   0
   1  13  -5 476.626 18.2160   1
  -1  13   5 444.967 17.8854   0
  -1  13   5 447.466 20.2585   1
  -1  13   4 108.692 13.3740   0
   1  13  -4 93.7854 16.9868   1
  -1  13   4 102.724 16.9581   1
   1  13  -3 62.6088 16.0427   1
  -1  13   3 94.2894 13.6095   0
  -1  13   3 99.6636 16.1959   1
  -1  13   2 18.7944 14.3361   1
   1  13  -2 5.89904 16.5619   1
  -1  13   1 642.500 19.9197   1
   1  13  -1 608.475 21.0231   1
   1  13   0 73.9347 16.8819   1
  -1  13   0 88.9603 15.1715   1
  -1  13  -1 848.415 21.1810   1
   1  13   1 824.086 23.6004   1
   1  13   2 2023.98 31.5756   1
  -1  13  -2 2026.23 26.6881   1
   1  13   3 103.793 17.0758   1
  -1  13  -3 107.074 13.2142   1
   1  13   4 560.254 22.5886   1
  -1  13  -4 507.304 16.6132   1
   1  13   5 469.479 21.9962   1
  -1  13  -5 436.871 14.5551   1
   1  13   6 80.1493 17.8046   0
   1  13   6 85.6697 17.4734   1
   1  13   7 127.131 19.4944   1
   1 -13   7 102.351 13.0110   0
   1  13   7 141.353 19.4928   0
   1  13   8 473.581 23.7094   1
   1  13   8 430.918 23.5462   0
   1 -13   8 390.643 16.0453   0
   1  13   9 22.1478 17.2548   0
   1 -13   9 60.7980 13.3906   0
   1  13   9 52.2622 19.8077   1
   1  13  10 265.741 23.2180   1
   1  13  10 250.591 22.9683   0
   1  13  11 8.57857 20.9146   0
   1  13  11-0.28165 21.7105   1
   1  13  12 6.46711 21.4399   0
   1  13  12-7.81538 21.7248   1
   1  13  13 95.9942 23.9428   1
   1  13  13 116.725 24.5607   0
   1  13  14 10.2457 20.8029   1
   1  13  14 0.90799 22.6246   0
   1  13  15 7.63174 25.8986   0
   1  13  16 34.7479 23.3452   0
   1  13  17 4.20302 26.5610   0
   1  13  18 30.0117 27.3676   0
   1  13  19-8.84652 28.9501   0
   1  13  20 49.3375 29.3009   0
  -1 -14  21 72.7480 30.5189   0
  -1 -14  20 149.195 29.6323   0
  -1  14  20 115.947 29.2959   0
  -1  14  19 21.1553 24.3489   0
  -1 -14  19 37.9310 26.8142   0
  -1 -14  18 137.895 26.7305   0
  -1  14  18 124.863 24.8935   0
  -1  14  17 34.6510 23.5169   0
  -1 -14  17 11.6377 24.3792   0
  -1  14  16 65.1871 22.0700   1
  -1 -14  16 41.1636 23.3285   0
  -1  14  16 74.0301 25.4045   0
  -1 -14  15-15.7787 21.5175   0
  -1  14  15-3.49456 22.9647   0
  -1  14  15 14.2621 24.1607   1
  -1 -14  14 180.516 23.3912   0
  -1  14  14 161.113 22.2340   1
  -1  14  14 127.988 25.5662   0
  -1  14  13 417.804 27.8480   0
  -1 -14  13 489.438 27.5280   0
  -1  14  13 470.419 28.8050   1
  -1  14  12 1080.24 32.3187   0
  -1 -14  12 1093.13 31.6737   0
  -1  14  12 1089.86 34.1689   1
  -1 -14  11 761.588 27.3393   0
  -1  14  11 734.903 28.8206   1
  -1  14  11 803.218 27.5050   0
  -1  14  10 30.8984 17.7435   0
  -1  14  10-15.6242 19.5351   1
  -1 -14  10-7.20431 16.6437   0
  -1  14   9 44.8580 17.7769   0
  -1  14   9 81.9114 19.3201   1
  -1  14   8 897.369 25.2478   0
  -1  14   8 850.206 26.0688   1
  -1  14   7 8.42609 14.8834   0
  -1  14   7 7.29839 16.9043   1
  -1  14   6 16.0505 16.4179   1
  -1  14   6 27.5916 15.1465   0
   1  14  -6 13.9052 13.4040   1
  -1  14   5 81.2582 14.6759   0
   1  14  -5 66.5142 14.8109   1
  -1  14   5 68.5030 17.2837   1
  -1  14   4 82.0653 16.2822   1
   1  14  -4 73.8277 14.8515   1
  -1  14   4 89.0679 13.8939   0
  -1  14   3 10.8001 15.6013   1
  -1  14   3 11.6652 12.2831   0
   1  14  -3 17.9131 15.1704   1
   1  14  -2 467.477 20.4655   1
  -1  14   2 443.155 19.6673   1
   1  14  -1 352.053 19.8490   1
  -1  14   1 369.133 17.8522   1
  -1  14   0 900.934 22.6799   1
   1  14   0 919.824 23.4999   1
  -1  14  -1 6.88370 14.6894   1
   1  14   1 1.88691 16.0476   1
   1  14   2 208.638 19.2903   1
  -1  14  -2 227.092 16.4548   1
   1  14   3 41.5507 18.2484   1
  -1  14  -3 27.4297 13.0136   1
  -1  14  -4 104.795 13.7126   1
   1  14   4 107.819 18.0721   1
   1  14   5 64.5495 18.6580   1
  -1  14  -5 53.3978 11.7300   1
   1  14   6-14.6795 17.6624   1
   1  14   7 16.5063 19.7202   1
   1  14   7 42.6138 17.4900   0
   1  14   8 449.088 23.3668   1
   1  14   8 439.650 24.2583   0
   1  14   9 630.598 26.9459   0
   1  14   9 682.549 26.0120   1
   1  14  10 2042.90 40.6241   0
   1  14  10 2214.53 38.8154   1
   1  14  11 381.565 27.4981   0
   1  14  11 444.875 26.4343   1
   1  14  12 836.107 33.1398   0
   1  14  12 826.499 29.9821   1
   1  14  13 181.621 24.3534   1
   1  14  13 147.058 25.6553   0
   1  14  14 47.7514 22.3657   1
   1  14  14 44.0659 23.0003   0
   1  14  15 17.9991 24.9437   0
   1  14  15 32.4542 24.7955   1
   1  14  16-10.6922 25.6355   0
   1  14  17 4.68254 27.2965   0
   1  14  18 38.8015 27.8537   0
   1  14  19 58.2090 28.8684   0
  -1 -15  20 34.2913 34.3257   0
  -1  15  20 11.7773 25.3177   0
  -1  15  19 1.64221 25.0031   0
  -1 -15  19-27.0580 24.5488   0
  -1 -15  18-3.13599 24.7026   0
  -1  15  18 40.5855 24.6163   0
  -1  15  17 52.1809 26.4619   0
  -1 -15  17 25.1137 23.8985   0
  -1  15  16 21.9902 23.4679   1
  -1 -15  16 5.91895 22.8532   0
  -1  15  16 4.25902 22.6968   0
  -1  15  15 29.3038 22.7383   1
  -1 -15  15 25.2303 22.5763   0
  -1  15  15 23.4366 23.8153   0
  -1  15  14-0.88140 22.0368   0
  -1 -15  14 25.8216 21.6214   0
  -1  15  14-13.9956 23.6443   1
  -1 -15  13 18.3225 22.0027   0
  -1  15  13 4.87158 22.1069   0
  -1  15  13 5.67384 24.1080   1
  -1  15  12 735.403 30.2508   0
  -1 -15  12 722.237 28.6676   0
  -1  15  12 723.038 30.4424   1
  -1  15  11 464.809 24.7438   0
  -1 -15  11 435.330 25.0181   0
  -1  15  11 388.651 26.2968   1
  -1  15  10 585.311 27.6454   1
  -1  15  10 596.994 24.9711   0
  -1  15   9 157.685 21.7002   1
  -1  15   9 163.064 21.2903   0
  -1  15   8 109.293 17.2340   0
  -1  15   8 129.044 19.9547   1
  -1  15   7-0.66916 14.9794   0
  -1  15   7-0.41102 17.9924   1
   1  15  -6 30.5667 14.4772   1
  -1  15   6 22.6429 14.9008   0
  -1  15   6 23.1314 17.2772   1
  -1  15   5 439.993 18.6545   0
  -1  15   5 424.852 22.2721   1
   1  15  -5 417.633 18.7159   1
   1  15  -4 1453.50 26.4021   1
  -1  15   4 1538.50 26.1450   0
  -1  15   4 1528.29 29.2741   1
  -1  15   3-7.89687 15.5827   1
  -1  15   3 18.6617 12.9115   0
   1  15  -3 15.6435 15.8648   1
   1  15  -2 78.8303 16.7932   1
  -1  15   2 43.3735 15.7871   1
  -1  15   1 87.0774 15.5661   1
   1  15  -1 124.315 18.2389   1
   1  15   0 211.789 17.7812   1
  -1  15   0 212.484 17.8068   1
   1  15   1 209.999 18.6719   1
  -1  15  -1 245.967 16.8086   1
  -1  15  -2 158.118 15.6716   1
   1  15   2 162.645 18.2869   1
   1  15   3 944.172 25.9567   1
  -1  15  -3 943.526 21.5107   1
   1  15   4 91.6713 18.3755   1
  -1  15  -4 90.8767 13.9038   1
   1  15   5 219.181 21.4363   1
  -1  15  -5 181.463 14.1692   1
   1  15   6 20.2477 18.1237   1
   1  15   7 302.341 23.1055   1
   1  15   7 257.691 22.8153   0
   1  15   8 1768.13 35.3178   1
   1  15   8 1669.95 35.9591   0
   1  15   9 414.246 26.2559   0
   1  15   9 453.465 25.7023   1
   1  15  10 579.913 28.1423   0
   1  15  10 609.902 29.8824   1
   1  15  11 553.301 28.6695   0
   1  15  11 615.237 30.0647   1
   1  15  12 471.855 28.6116   1
   1  15  12 512.646 28.7333   0
   1  15  13 10.9058 24.6619   0
   1  15  13 12.7388 23.6234   1
   1  15  14 47.9768 27.3800   0
   1  15  14 67.4976 24.2863   1
   1  15  15 98.1379 26.5165   0
   1  15  15 137.929 27.5946   1
   1  15  16 4.24659 24.8961   0
   1  15  17-4.97383 26.0920   0
   1  15  18-1.38157 26.5326   0
   1  15  19 101.581 28.9133   0
  -1  16  20 33.0236 27.6081   0
  -1  16  19 18.4024 28.4277   0
  -1 -16  18 118.759 26.7467   0
  -1  16  18 40.6869 26.7135   0
  -1  16  17-17.2829 25.0442   0
  -1  16  17-10.6342 24.9349   1
  -1 -16  17 8.99661 25.6173   0
  -1  16  16 6.12692 25.1315   1
  -1 -16  16-11.7876 22.7716   0
  -1  16  16-26.9736 23.5280   0
  -1  16  15-3.33725 22.8816   0
  -1  16  15 14.6550 24.4943   1
  -1 -16  15-20.2549 23.5873   0
  -1  16  14-21.8602 25.4048   1
  -1  16  14 0.65118 22.5365   0
  -1 -16  14 24.6186 22.5116   0
  -1  16  13 9.75247 22.1202   0
  -1 -16  13 29.4213 19.9930   0
  -1  16  13-21.1609 23.1577   1
  -1 -16  12 6.29866 20.1000   0
  -1  16  12 2.43831 20.8351   0
  -1  16  12-6.89608 23.5661   1
  -1  16  11 227.448 26.9841   1
  -1  16  11 254.155 24.5626   0
  -1  16  10 7.67757 18.4874   0
  -1  16  10-8.60063 22.7469   1
  -1  16   9 4.89137 17.6911   0
  -1  16   9-0.37202 20.7894   1
  -1  16   8 33.2552 16.8621   0
  -1  16   8 47.4900 21.1331   1
  -1  16   7 235.347 18.1362   0
  -1  16   7 215.236 21.1559   1
  -1  16   6 19.3949 15.8556   0
   1  16  -6 41.1241 14.5932   1
  -1  16   6 7.32846 18.6119   1
   1  16  -5 110.537 16.5999   1
  -1  16   5 118.390 15.8637   0
  -1  16   5 112.406 19.1247   1
  -1  16   4 132.225 17.0732   0
   1  16  -4 105.337 16.9532   1
  -1  16   4 141.080 18.7543   1
  -1  16   3 24.2684 16.5349   1
   1  16  -3 23.0995 16.7490   1
   1  16  -2-4.82676 17.0177   1
  -1  16   2 42.4619 16.4651   1
  -1  16   1-5.10917 15.6023   1
   1  16  -1-4.95338 15.8871   1
   1  16   0 4.31315 17.8531   1
  -1  16   0-2.82949 16.7284   1
   1  16   1 2185.21 34.5180   1
  -1  16  -1 2292.31 32.1079   1
   1  16   2 18.7671 18.8379   1
  -1  16  -2 27.7593 15.5835   1
   1  16   3 20.7131 19.1006   1
  -1  16  -3 16.2133 11.7359   1
  -1  16  -4 499.044 18.7612   1
   1  16   4 479.688 24.5933   1
   1  16   5 30.8712 20.2512   1
   1  16   6 120.369 21.1069   1
   1  16   7 297.924 22.9869   0
   1  16   7 254.944 25.0774   1
   1  16   8 60.9350 20.9526   1
   1  16   8 6.49359 21.3601   0
   1  16   9 179.179 25.2372   1
   1  16   9 122.653 23.3493   0
   1  16  10-1.89453 22.6821   0
   1  16  10 15.2676 23.4498   1
   1  16  11 16.5131 24.1784   0
   1  16  11-22.5289 23.1088   1
   1  16  12 31.3882 24.6904   0
   1  16  12-4.65397 23.9699   1
   1  16  13 38.3631 25.2665   1
   1  16  13 60.1700 25.2624   0
   1  16  14 3.82760 25.6483   1
   1  16  14-12.7593 25.5621   0
   1  16  15 7.66805 26.7184   0
   1  16  15 27.5380 22.8547   1
   1  16  16-3.59929 23.9604   0
   1  16  17 97.6100 28.1800   0
   1  16  18-33.7348 27.6635   0
   1  16  19 4.23415 28.5544   0
  -1  17  19 32.9869 26.8304   0
  -1  17  18-31.1554 26.3808   0
  -1  17  17 229.573 27.0060   0
  -1  17  17 226.448 29.9499   1
  -1 -17  17 170.082 27.4475   0
  -1  17  16 25.8004 25.5243   1
  -1 -17  16 35.1000 24.0090   0
  -1  17  16 19.0910 25.3378   0
  -1  17  15 8.16136 24.4494   0
  -1  17  15 30.1617 27.1638   1
  -1 -17  15 5.00336 21.7175   0
  -1  17  14 3.92640 23.1657   0
  -1 -17  14 25.3921 22.1891   0
  -1  17  13 67.4958 22.4927   0
  -1  17  13 24.7628 24.1734   1
  -1  17  12 106.157 24.4875   1
  -1  17  12 142.649 23.5501   0
  -1  17  11 120.636 26.3295   1
  -1  17  11 152.730 23.4262   0
  -1  17  10 317.058 27.4572   1
  -1  17  10 346.424 24.7298   0
  -1  17   9 41.9867 23.5900   1
  -1  17   9 25.9889 19.4470   0
  -1  17   8 198.618 23.5315   1
  -1  17   8 182.447 20.1060   0
  -1  17   7 274.022 20.3263   0
  -1  17   7 281.739 23.1724   1
   1  17  -6 648.974 21.7586   1
  -1  17   6 657.372 26.3964   1
  -1  17   6 601.736 22.8254   0
  -1  17   5 23.5725 18.6201   1
  -1  17   5 30.1536 15.2369   0
   1  17  -5 9.28460 15.3329   1
  -1  17   4 55.5141 19.0204   1
   1  17  -4 44.1150 17.1180   1
  -1  17   4 119.795 16.1366   0
  -1  17   3-3.85426 16.7933   1
   1  17  -3 7.84657 16.8481   1
  -1  17   2 24.2297 16.8266   1
   1  17  -2 15.4773 17.4339   1
   1  17  -1 333.817 20.4145   1
  -1  17   1 293.348 20.6840   1
   1  17   0 76.6322 18.9940   1
  -1  17   0 52.3980 16.8206   1
   1  17   1 1303.41 29.6819   1
  -1  17  -1 1346.28 27.9415   1
  -1  17  -2 5.68344 15.8094   1
   1  17   2-8.69440 18.6582   1
   1  17   3 1135.32 30.3794   1
  -1  17  -3 1187.70 24.8583   1
   1  17   4 1311.14 32.2624   1
  -1  17  -4 1326.93 25.8591   1
   1  17   5 44.2381 20.4095   1
   1  17   6 128.486 22.2094   1
   1  17   7-8.67463 20.0292   0
   1  17   7 12.9226 22.3660   1
   1  17   8 333.533 26.3488   0
   1  17   8 362.121 25.4925   1
   1  17   9 50.0107 24.5011   1
   1  17   9 49.7339 23.4415   0
   1  17  10 620.588 30.3701   1
   1  17  10 608.657 30.2787   0
   1  17  11 11.8517 23.5904   0
   1  17  11-23.7233 24.2001   1
   1  17  12 96.7850 25.7799   0
   1  17  12 64.5120 25.6859   1
   1  17  13 142.406 26.3239   0
   1  17  13 144.053 27.2649   1
   1  17  14-1.54779 26.3592   0
   1  17  14 1.22345 25.0708   1
   1  17  15-36.9634 26.2549   0
   1  17  15-33.1060 25.2136   1
   1  17  16 0.79691 27.0480   0
   1  17  16 9.03690 26.7071   1
   1  17  17-12.5715 27.6321   0
   1  17  18-38.9531 26.4685   0
  -1  18  19 32.1776 27.8467   0
  -1  18  18-4.93125 26.2314   0
  -1  18  17-43.6892 28.4830   1
  -1  18  17 35.9770 26.5952   0
  -1  18  16 6.86571 26.4540   1
  -1  18  16 18.4560 25.0177   0
  -1  18  15-2.54511 34.4447   1
  -1  18  15 17.2398 21.7941   0
  -1 -18  15-1.49235 22.9102   0
  -1  18  14-17.4618 25.2211   1
  -1  18  14-7.91407 23.6241   0
  -1  18  13-2.51008 24.8561   1
  -1  18  13 16.6209 21.1295   0
  -1  18  12 39.0541 21.7365   0
  -1  18  12-15.5911 24.8111   1
  -1  18  11 204.373 27.5490   1
  -1  18  11 232.899 24.8309   0
  -1  18  10 31.4522 25.4923   1
  -1  18  10 59.3480 21.8555   0
  -1  18   9 207.526 26.7420   1
  -1  18   9 187.757 23.6354   0
  -1  18   8 1749.09 34.5251   0
  -1  18   8 1857.99 39.3257   1
  -1  18   7 140.814 19.6548   0
  -1  18   7 99.3782 22.2730   1
  -1  18   6 160.599 23.6704   1
  -1  18   6 172.490 19.4579   0
  -1  18   5 3.44191 16.0830   0
   1  18  -5 5.57457 17.1755   1
  -1  18   5-23.3515 19.4102   1
  -1  18   4 26.5503 15.4728   0
   1  18  -4 17.8679 17.4573   1
  -1  18   4 0.18768 19.0173   1
   1  18  -3 6.71314 17.5956   1
  -1  18   3 13.2807 19.1501   1
   1  18  -2 8.89887 17.8482   1
  -1  18   2-6.22986 18.0977   1
   1  18  -1 503.292 23.6678   1
  -1  18   1 456.175 23.4070   1
  -1  18   0 58.4864 16.7576   1
   1  18   0 31.7237 18.3285   1
   1  18   1 11.3764 20.9484   1
  -1  18  -1 53.4815 17.7149   1
   1  18   2 16.5552 19.7175   1
  -1  18  -2 21.6445 17.2130   1
  -1  18  -3 105.325 17.2233   1
   1  18   3 93.9371 21.9031   1
   1  18   4 398.972 25.6709   1
  -1  18  -4 418.483 19.8355   1
   1  18   5 746.271 29.6179   1
   1  18   6 2108.71 40.3530   1
   1  18   7 264.421 26.8124   1
   1  18   7 232.918 25.1643   0
   1  18   8 124.350 24.9246   1
   1  18   8 110.254 23.3930   0
   1  18   9-10.9562 25.5826   0
   1  18   9 2.45167 24.0613   1
   1  18  10 340.814 29.4487   1
   1  18  10 306.782 29.2681   0
   1  18  11 330.094 29.3026   0
   1  18  11 311.155 28.5060   1
   1  18  12-1.62310 25.4836   0
   1  18  12-4.24909 23.4618   1
   1  18  13 19.9965 27.4391   0
   1  18  13 24.1198 27.3601   1
   1  18  14 44.5225 25.9857   0
   1  18  14 45.8226 28.3323   1
   1  18  15 11.1962 18.2101   1
   1  18  15-15.0130 25.2219   0
   1  18  16 6.74334 27.0134   0
   1  18  16 6.66685 25.2723   1
   1  18  17 10.7569 24.9734   0
   1  18  18-47.6193 29.9880   0
  -1  19  19-33.8415 29.4403   0
  -1  19  18 28.9265 30.2489   1
  -1  19  18 47.6159 29.7032   0
  -1  19  17 25.1988 26.3669   0
  -1  19  17 103.397 30.1461   1
  -1  19  16-0.98478 28.5205   1
  -1  19  16 25.2705 25.4054   0
  -1  19  15-12.8574 27.5663   1
  -1  19  15-7.33127 23.0136   0
  -1  19  14-41.1736 23.8669   0
  -1  19  13-11.7166 24.0559   1
  -1  19  13 2.81287 22.0075   0
  -1  19  12 218.771 27.5230   1
  -1  19  12 234.321 26.0185   0
  -1  19  11-4.89479 24.7917   1
  -1  19  11-6.69956 20.8439   0
  -1  19  10 23.0693 21.9596   0
  -1  19  10 12.0515 24.1798   1
  -1  19   9 832.843 32.5861   1
  -1  19   9 839.733 30.3288   0
  -1  19   8 130.577 21.2431   0
  -1  19   8 101.288 24.5254   1
  -1  19   7 97.7733 24.3319   1
  -1  19   7 116.392 19.2824   0
  -1  19   6 9.01267 16.5941   0
  -1  19   6 37.3174 21.7871   1
   1  19  -5 1.19412 18.2330   1
  -1  19   5-19.4173 21.8683   1
  -1  19   5-20.0359 16.9808   0
   1  19  -4 59.6090 18.7084   1
  -1  19   4 43.3708 20.1118   1
   1  19  -3 27.2013 18.2521   1
  -1  19   3 20.1551 19.0246   1
   1  19  -2 1.84381 18.1743   1
  -1  19   2 11.8186 17.9600   1
   1  19  -1 174.672 20.7133   1
  -1  19   1 156.861 19.8260   1
  -1  19   0 513.118 24.8591   1
   1  19   0 498.043 25.9894   1
   1  19   1 1608.95 34.1957   1
  -1  19  -1 1534.67 31.0161   1
   1  19   2 296.608 26.3030   1
  -1  19  -2 289.009 20.7151   1
  -1  19  -3 366.199 21.3585   1
   1  19   3 373.203 27.1181   1
   1  19   4 119.966 24.5501   1
   1  19   5 644.129 28.9319   1
   1  19   6 44.1695 23.1823   1
   1  19   7 38.8362 22.5427   0
   1  19   7 63.0095 24.9787   1
   1  19   8-4.63599 24.4044   1
   1  19   8-4.79071 22.9927   0
   1  19   9 146.061 24.8945   1
   1  19   9 91.1719 25.4218   0
   1  19  10 32.4847 24.3220   0
   1  19  10 60.6465 25.9542   1
   1  19  11 158.012 27.3594   0
   1  19  11 149.011 25.8783   1
   1  19  12 18.3673 26.9834   1
   1  19  12 23.9092 24.8278   0
   1  19  13-1.15157 25.2687   0
   1  19  13 20.3871 27.7253   1
   1  19  14-25.0594 25.9433   0
   1  19  14-5.52436 25.0150   1
   1  19  15 9.41271 24.9666   0
   1  19  15 29.0704 29.9056   1
   1  19  16 80.7488 27.1276   0
   1  19  16-1.90593 31.7475   1
   1  19  17-1.39357 28.1377   0
  -1  20  18-11.6420 32.9235   1
  -1  20  18 3.64914 28.1848   0
  -1  20  17-35.0591 27.2999   0
  -1  20  17-14.6370 27.1289   1
  -1  20  16-4.99672 29.7437   1
  -1  20  16-40.9933 23.6846   0
  -1  20  15-40.5531 25.4059   0
  -1  20  15 9.12307 28.6895   1
  -1  20  14-30.1983 25.0121   1
  -1  20  14 25.3999 24.0316   0
  -1  20  13-2.52345 25.4875   1
  -1  20  13-13.8068 22.7784   0
  -1  20  12 23.4572 22.3773   0
  -1  20  12 49.3380 25.8556   1
  -1  20  11 88.5117 23.4881   0
  -1  20  11 106.525 25.3475   1
  -1  20  10 888.535 32.1942   0
  -1  20  10 772.199 33.0901   1
  -1  20   9 5.68855 21.6371   0
  -1  20   9 14.6427 24.6385   1
  -1  20   8 32.6117 20.9636   0
  -1  20   8 60.5484 26.1991   1
  -1  20   7 36.0768 19.8375   0
  -1  20   7-9.35130 24.4050   1
  -1  20   6-1.76136 21.8970   1
   1  20  -5-0.67650 19.4678   1
  -1  20   5 3.86391 23.0189   1
  -1  20   4-16.5263 22.7228   1
   1  20  -4-0.39485 18.7619   1
   1  20  -3 58.1684 20.6761   1
  -1  20   3 56.9412 21.9367   1
   1  20  -2 13.8108 20.7946   1
  -1  20   2 17.9553 17.2858   1
   1  20  -1 5.46557 22.2688   1
  -1  20   1-8.20239 21.2464   1
   1  20   0 504.542 26.0405   1
  -1  20   0 446.262 24.3935   1
   1  20   1 266.223 25.5751   1
  -1  20  -1 261.528 23.4819   1
   1  20   2 1376.62 36.3974   1
  -1  20  -2 1444.52 32.2732   1
   1  20   3 71.4484 26.6856   1
  -1  20  -3 56.1293 20.5910   1
   1  20   4 357.071 26.8020   1
   1  20   5 48.0128 23.1588   1
   1  20   6 4.54709 23.4788   1
   1  20   7 6.36660 25.2536   1
   1  20   7-26.2083 22.5776   0
   1  20   8 36.3882 23.6941   0
   1  20   8 61.1596 25.9411   1
   1  20   9 31.0087 24.6139   1
   1  20   9-5.26199 23.8340   0
   1  20  10 24.4107 24.4230   0
   1  20  10 62.5639 25.0516   1
   1  20  11 181.116 26.9417   0
   1  20  11 155.879 29.2019   1
   1  20  12 74.9529 24.0828   0
   1  20  12 46.5816 26.7385   1
   1  20  13 70.0555 27.2366   1
   1  20  13 88.9567 27.2199   0
   1  20  14 7.55576 21.9165   0
   1  20  14 16.5268 30.1818   1
   1  20  15 90.6663 28.7556   1
   1  20  15 23.1422 28.3097   0
   1  20  16 26.1988 26.1726   0
   1  20  16-9.86781 30.7411   1
   1  20  17-21.9267 29.0071   0
  -1  21  18 42.6233 34.3489   1
  -1  21  18 22.8379 26.5877   0
  -1  21  17-3.16923 30.1122   1
  -1  21  17-16.3108 26.1866   0
  -1  21  16 10.2309 30.0208   1
  -1  21  15-36.4515 30.5518   1
  -1  21  15-4.39997 25.4514   0
  -1  21  14-7.58261 21.8546   0
  -1  21  14-42.6373 27.0211   1
  -1  21  13 16.7829 26.4781   1
  -1  21  13 17.1750 22.9235   0
  -1  21  12 3.24218 22.6703   0
  -1  21  12 23.0118 26.2113   1
  -1  21  11 183.648 27.9901   1
  -1  21  11 174.601 24.4906   0
  -1  21  10 324.817 29.2996   1
  -1  21  10 360.276 25.7471   0
  -1  21   9 130.042 27.7575   1
  -1  21   8 147.000 26.8594   1
  -1  21   7 455.357 29.7882   1
  -1  21   6 7.66206 25.5334   1
  -1  21   5 3.43609 22.0195   1
  -1  21   4 30.4505 22.1547   1
   1  21  -4 29.2619 21.1119   1
   1  21  -3 83.6963 19.5366   1
  -1  21   3 78.2386 23.2208   1
   1  21  -2 93.3538 21.4661   1
  -1  21   2 109.458 23.3693   1
   1  21  -1 108.151 21.7523   1
  -1  21   1 54.9741 21.2483   1
   1  21   0 1025.18 31.7751   1
  -1  21   0 937.306 30.4216   1
  -1  21  -1 868.348 28.4465   1
   1  21   1 926.058 32.9483   1
   1  21   2 1275.80 35.1268   1
  -1  21  -2 1185.38 30.8749   1
   1  21   3 776.688 31.4777   1
  -1  21  -3 640.779 26.2548   1
   1  21   4 193.929 26.5260   1
   1  21   5 3.41191 25.5584   1
   1  21   6 71.9104 26.2230   1
   1  21   7 40.1337 26.2797   1
   1  21   7 23.4048 22.4437   0
   1  21   8 187.201 26.7481   0
   1  21   8 209.098 28.0781   1
   1  21   9 10.0526 26.0713   1
   1  21   9 17.2516 23.1777   0
   1  21  10 117.462 25.0127   0
   1  21  10 121.964 26.5655   1
   1  21  11 19.6267 27.4185   1
   1  21  11-6.98030 21.9532   0
   1  21  12 112.450 27.0538   0
   1  21  12 121.028 27.6770   1
   1  21  13 67.8760 27.8627   0
   1  21  13 98.6242 31.6682   1
   1  21  14 36.6097 28.2738   0
   1  21  14-8.25055 28.0395   1
   1  21  15 1.65462 26.3620   0
   1  21  15-13.7465 32.6135   1
   1  21  16 64.7799 29.6054   0
   1  21  16 36.0385 31.3767   1
   1  21  17 3.38944 32.7173   1
  -1  22  17 7.77667 32.2042   1
  -1  22  16 7.66513 25.2531   0
  -1  22  16 19.0664 33.4955   1
  -1  22  15 24.1464 30.7812   1
  -1  22  15-14.5985 26.1016   0
  -1  22  14-14.5485 28.8286   1
  -1  22  14 37.3751 24.7719   0
  -1  22  13 5.11515 32.3739   1
  -1  22  12 71.4563 30.0639   1
  -1  22  11 29.9303 27.4046   1
  -1  22  10-6.08448 27.2890   1
  -1  22   9-16.8903 26.4759   1
  -1  22   8 210.942 26.6848   1
  -1  22   7 33.3950 26.2728   1
  -1  22   6 106.024 24.7968   1
  -1  22   5 40.9929 24.6805   1
   1  22  -4 92.1292 21.2349   1
  -1  22   4 83.2483 24.6693   1
   1  22  -3 36.1341 22.4422   1
  -1  22   3 11.7828 23.0709   1
   1  22  -2 1046.11 33.1706   1
  -1  22   2 936.275 33.2385   1
   1  22  -1 503.016 28.1712   1
  -1  22   1 462.624 28.1629   1
   1  22   0 30.4661 24.7546   1
  -1  22   0 11.4153 21.3643   1
   1  22   1 71.8969 24.0599   1
  -1  22  -1 83.0870 24.0717   1
   1  22   2 314.475 28.3417   1
  -1  22  -2 216.161 24.2013   1
   1  22   3 111.394 25.6209   1
   1  22   4 28.5285 24.3381   1
   1  22   5-9.16742 25.9312   1
   1  22   6 114.857 27.2602   1
   1  22   7 32.6260 23.4539   0
   1  22   7 30.8402 25.2365   1
   1  22   8 321.935 29.8541   1
   1  22   8 300.972 28.9956   0
   1  22   9 7.95101 27.1589   1
   1  22   9 3.03718 24.2774   0
   1  22  10 65.0291 25.0327   0
   1  22  10 78.0713 27.4402   1
   1  22  11 45.0219 23.6399   0
   1  22  11 64.2049 27.7322   1
   1  22  12-2.86133 29.5597   1
   1  22  12-0.27437 25.5190   0
   1  22  13 21.5822 25.7450   0
   1  22  13 58.6094 28.9569   1
   1  22  14-27.0674 32.0161   1
   1  22  14 37.4483 24.8765   0
   1  22  15-40.5262 28.3724   0
   1  22  15 38.7507 34.4220   1
   1  22  16 74.9289 31.2198   0
   1  22  16-0.23445 33.7206   1
  -1  23  16 27.4718 31.6602   1
  -1  23  15-8.93791 30.9240   1
  -1  23  14-2.76471 30.7684   1
  -1  23  13-21.3464 30.1599   1
  -1  23  12 118.061 30.4353   1
  -1  23  11-0.51144 28.3890   1
  -1  23  10 69.3688 26.6408   1
  -1  23   9 19.4885 25.7500   1
  -1  23   8-0.93007 27.1323   1
  -1  23   7 164.445 27.1517   1
  -1  23   6 308.292 29.4034   1
  -1  23   5 175.411 26.3609   1
  -1  23   4 49.6519 24.3460   1
   1  23  -3 490.645 26.9316   1
  -1  23   3 458.192 29.3396   1
   1  23  -2 504.864 27.4904   1
  -1  23   2 432.547 27.9040   1
   1  23  -1 165.971 24.0705   1
  -1  23   1 128.590 23.4110   1
   1  23   0 65.4670 23.4824   1
  -1  23   0 50.2955 23.7498   1
   1  23   1 680.415 32.0002   1
  -1  23  -1 616.974 27.5586   1
  -1  23  -2 15.7881 20.8224   1
   1  23   2 54.5273 25.5574   1
   1  23   3 331.919 28.1154   1
   1  23   4 45.1407 24.7394   1
   1  23   5 31.6861 25.6561   1
   1  23   6-20.7622 26.3811   1
   1  23   6 30.2016 25.6659   0
   1  23   7-4.17663 25.6572   1
   1  23   7 26.9210 23.0688   0
   1  23   8-5.69125 27.3480   1
   1  23   8 25.8861 25.1257   0
   1  23   9 19.4184 27.6269   1
   1  23   9 45.2345 25.4934   0
   1  23  10 13.1010 23.2029   0
   1  23  10-9.28972 29.1379   1
   1  23  11 36.9195 25.8240   0
   1  23  11 60.8989 27.4565   1
   1  23  12 116.291 27.7530   0
   1  23  12 84.3585 30.0961   1
   1  23  13 26.4617 26.8887   0
   1  23  13-4.60674 31.2102   1
   1  23  14 78.7314 31.9360   1
   1  23  14 24.2409 28.2261   0
   1  23  15 17.5360 25.0993   0
   1  23  15-17.2173 34.2700   1
  -1  24  12-34.7454 28.6916   1
  -1  24  11 27.3484 28.5417   1
  -1  24  10 74.9181 31.2820   1
  -1  24   9-14.0034 28.5035   1
  -1  24   8 2.53665 25.7868   1
  -1  24   7 146.842 28.2376   1
  -1  24   6 131.101 27.1598   1
  -1  24   5 58.9314 26.5146   1
  -1  24   4 416.599 30.5053   1
   1  24  -3 505.603 28.5751   1
  -1  24   3 411.747 31.5962   1
   1  24  -2 421.271 28.6594   1
  -1  24   2 331.434 29.6746   1
   1  24  -1 35.1850 25.1707   1
  -1  24   1 9.39666 24.1960   1
  -1  24   0 170.112 25.0663   1
   1  24   0 153.371 26.0785   1
  -1  24  -1-1.68236 23.2049   1
   1  24   1 9.64162 25.7580   1
   1  24   2 36.3986 24.9674   1
   1  24   3 193.103 28.9711   1
   1  24   4 105.552 26.0097   1
   1  24   5 4.41691 26.3759   1
   1  24   6-0.75571 23.5806   0
   1  24   6 10.1017 26.5869   1
   1  24   7 103.445 25.8602   0
   1  24   7 57.1276 27.8375   1
   1  24   8 20.6453 27.3005   1
   1  24   8 1.47902 24.4465   0
   1  24   9 139.482 26.8872   0
   1  24   9 119.835 29.8603   1
   1  24  10-56.7519 23.7267   0
   1  24  10 6.28166 29.0470   1
   1  24  11 22.5455 24.0007   0
   1  24  11 31.7268 28.9782   1
   1  24  12 50.4689 26.7995   0
   1  24  12 23.3727 32.0382   1
   1  24  13-22.8304 27.1874   0
   1  24  13 57.8280 31.8382   1
   1  24  14 23.2470 30.8354   0
   1  24  14 12.7317 34.8749   1
  -1  25  13-37.8995 30.1744   1
  -1  25  12-18.5988 32.5835   1
  -1  25  11 73.4705 32.8426   1
  -1  25  10-4.12688 28.1674   1
  -1  25   9-12.7973 25.8672   1
  -1  25   8-20.6484 27.7145   1
  -1  25   7-11.8019 25.7792   1
  -1  25   6-8.22375 27.8380   1
  -1  25   5-2.19220 26.5757   1
  -1  25   4 27.4117 24.1046   1
   1  25  -3 69.4108 22.2475   1
  -1  25   3 13.4493 24.0773   1
   1  25  -2 156.243 25.0098   1
  -1  25   2 145.880 26.2264   1
   1  25  -1 492.248 30.4420   1
  -1  25   1 425.621 29.2804   1
   1  25   0 274.545 28.9588   1
  -1  25   0 258.830 27.4047   1
  -1  25  -1 18.3224 23.1721   1
   1  25   1 139.466 24.7726   1
   1  25   2 47.6003 24.3961   1
   1  25   3 22.0414 29.5260   1
   1  25   4 70.7227 26.1223   1
   1  25   5-2.09787 26.7837   1
   1  25   6 47.1043 26.2595   0
   1  25   6-11.1216 27.3616   1
   1  25   7 60.5731 26.8821   1
   1  25   7 241.746 26.5909   0
   1  25   8 3.54937 27.2070   1
   1  25   8-5.49456 24.3671   0
   1  25   9 64.2090 26.0642   0
   1  25   9 69.6263 32.2843   1
   1  25  10 78.8419 26.4649   0
   1  25  10 62.2538 31.7311   1
   1  25  11-2.55885 29.8258   1
   1  25  11 9.19531 25.3963   0
   1  25  12 12.3750 26.3039   0
   1  25  12-21.9550 32.4814   1
   1  25  13 53.1017 29.7229   0
   1  25  13 70.0082 33.1520   1
   1  25  14 52.7323 30.1663   0
  -1  26  12-19.5431 31.6575   1
  -1  26  11-41.7923 30.0598   1
  -1  26  10 21.4463 30.6154   1
  -1  26   9-27.9981 31.5164   1
  -1  26   8 9.55720 27.1562   1
  -1  26   7-19.3801 28.3440   1
  -1  26   6 6.03502 25.4001   1
  -1  26   4 12.3496 25.9706   1
  -1  26   3 44.3367 26.6131   1
  -1  26   2 122.857 26.8863   1
   1  26  -2 133.114 24.6152   1
  -1  26   1-23.1525 17.5579   1
   1  26  -1 51.2349 23.2936   1
  -1  26   0 20.8640 24.5249   1
   1  26   0 17.8436 24.4518   1
   1  26   1 41.2628 24.6130   1
  -1  26  -1 25.9613 22.7505   1
   1  26   2 33.9559 26.6647   1
   1  26   3 23.1774 26.0593   1
   1  26   4 67.1563 26.4082   1
   1  26   5 20.3327 25.2020   1
   1  26   6 27.8158 27.4069   1
   1  26   6 37.3157 24.6350   0
   1  26   7 10.0919 27.7894   1
   1  26   7 25.8555 24.3260   0
   1  26   8 63.6433 31.6297   1
   1  26   8 50.4914 22.7371   0
   1  26   9 168.851 28.8333   0
   1  26   9 138.601 34.1530   1
   1  26  10 21.6515 24.5431   0
   1  26  10 19.7270 19.1096   1
   1  26  11-42.9924 27.0891   0
   1  26  11-25.8985 32.0339   1
   1  26  12 81.6646 26.5696   0
   1  26  13-1.44181 29.5905   0
  -1  27  11-37.1344 33.0138   1
  -1  27  10 10.3437 29.8858   1
  -1  27   9-8.54426 30.6964   1
  -1  27   8 12.2015 30.0055   1
  -1  27   7-23.9709 27.8842   1
  -1  27   6-47.4753 28.0455   1
  -1  27   5-10.1831 26.7910   1
  -1  27   4-18.7832 26.4543   1
  -1  27   3-21.0837 25.3316   1
  -1  27   2 64.2992 26.7067   1
   1  27  -2 95.8361 27.0997   1
  -1  27   1 120.911 27.2873   1
   1  27  -1 202.019 28.0671   1
   1  27   0 5.22599 25.8122   1
   1  27   1-24.3352 25.9575   1
   1  27   2 71.5194 24.6193   1
   1  27   3 10.9990 25.2521   1
   1  27   4-11.7022 25.9577   1
   1  27   5 64.8800 27.6015   1
   1  27   6 14.2217 30.4912   1
   1  27   7 103.035 28.7724   0
   1  27   7 62.8397 31.3559   1
   1  27   8 21.1851 27.6358   0
   1  27   8 66.0991 32.5997   1
   1  27   9 20.9137 26.7874   0
   1  27   9-7.03482 31.4269   1
   1  27  10 68.8467 26.8853   0
   1  27  10 3.02317 32.2357   1
   1  27  11-16.8111 25.0923   0
   1  27  12 46.7185 30.1597   0
  -1  28   9 77.9947 32.5278   1
  -1  28   8 12.9543 30.0197   1
  -1  28   7-17.5713 30.2187   1
  -1  28   6 62.3868 30.6299   1
  -1  28   5 140.414 27.5396   1
  -1  28   4-12.1563 25.7908   1
  -1  28   3 1.36850 24.6805   1
  -1  28   2-46.0761 30.3996   1
  -1  28   1-1.95935 27.7426   1
   1  28  -1-5.58810 27.7119   1
  -1  28   0 7.50968 24.7328   1
   1  28   0 5.31284 27.9446   1
   1  28   1-1.72115 29.7375   1
   1  28   2 63.8987 27.9876   1
   1  28   3 166.251 29.2709   1
   1  28   4 44.0709 29.5618   1
   1  28   5 69.1204 30.6513   1
   1  28   6 21.4117 29.7345   1
   1  28   7 52.8343 31.9604   1
   1  28   8 41.6023 31.5965   1
   1  28  11 28.8739 30.0970   0
  -1  29   7 57.3945 34.3110   1
  -1  29   6 10.9409 28.8447   1
  -1  29   5 4.49478 28.8764   1
  -1  29   4 14.0932 27.7721   1
  -1  29   3 1.69903 27.5233   1
  -1  29   2 53.0814 27.2143   1
  -1  29   1 106.851 28.6272   1
   1  29  -1 70.6851 29.2725   1
  -1  29   0 58.0178 26.8117   1
   1  29   0 105.210 28.0013   1
   1  29   1 33.8957 26.4361   1
   1  29   2 4.71236 28.9811   1
   1  29   3 12.2066 30.4264   1
   1  29   4-6.37957 29.0135   1
   1  29   5 76.0040 34.1213   1
   1  29   6 58.3688 31.9741   1
   1  29   7-19.8493 32.7979   1
  -1  30   6 59.1555 31.6198   1
  -1  30   5 73.3122 32.7505   1
  -1  30   4 128.705 33.8762   1
  -1  30   3 115.084 31.2522   1
  -1  30   2 50.4736 29.2148   1
  -1  30   1 19.3955 27.7263   1
   1  30  -1-0.52123 28.4554   1
   1  30   0 28.1145 31.1108   1
   1  30   1-6.43411 29.2623   1
   1  30   2 54.5919 31.1270   1
   1  30   3 0.28973 30.3324   1
   1  30   4 61.6733 31.3355   1
   1  30   5 25.5757 31.6922   1
  -1  31   4-5.08782 31.0091   1
  -1  31   3 87.9957 33.6029   1
  -1  31   2 14.0473 30.2373   1
  -1  31   1-32.0927 27.4819   1
   1  31   0-50.4733 30.6121   1
   1  31   1-5.62094 28.3164   1
   1  31   2 15.8752 33.0757   1
   1  31   3 62.6423 35.7318   1
  -1  32   2-37.2666 32.0801   1
   1  32   0-8.32221 32.4858   1
  -2   0  22 77.5554 28.5508   0
  -2   0  21 12.5701 29.5714   0
  -2   0  20 182.887 32.0811   0
  -2   0  19-25.6483 25.8296   0
  -2   0  18 33.0477 23.5630   0
  -2   0  17 39.3518 24.0581   0
  -2   0  16 725.869 29.6681   0
  -2   0  15 12.7081 19.8811   0
  -2   0  14 12.1059 18.4344   0
  -2   0  13 9.56916 18.8123   0
  -2   0  12 749.138 24.4979   0
  -2   0  12 776.507 19.1752   1
  -2   0  11-1.36009 11.7175   1
  -2   0  11 1.89074 14.4176   0
  -2   0  10 3291.17 30.8108   1
  -2   0  10 3452.51 38.4904   0
  -2   0   9 44.7859 17.5747   0
  -2   0   9 30.3074 13.6694   1
  -2   0   8 9628.88 47.6431   1
  -2   0   8 9602.44 54.1200   0
  -2   0   7 2.79403 12.4036   0
  -2   0   7-1.00653 11.5113   1
  -2   0   6 92.3663 11.3371   1
  -2   0   6 75.7489 12.0575   0
  -2   0   5 11.0799 11.3482   1
  -2   0   5 19.3930 10.9176   0
  -2   0   4 100831. 551.166   1
  -2   0   4 96674.7 506.718   0
  -2   0   3 14.7115 11.6637   0
  -2   0   3 5.15821 13.4337   1
  -2   0   2 95552.8 508.397   1
  -2   0   2 91748.5 432.767   0
  -2   0   1-2.95563 9.41397   2
  -2   0   1-29.0070 12.0179   1
  -2   0   0 832.561 17.5164   1
  -2   0   0 829.070 15.9817   2
  -2   0  -1-0.66183 13.8891   3
  -2   0  -1-9.00174 12.7188   1
  -2   0  -1-11.5240 12.8662   2
  -2   0  -2 31101.6 79.4791   2
  -2   0  -2 30938.3 82.5125   3
  -2   0  -3-2.02774 12.7666   2
  -2   0  -3-5.03101 12.2386   3
  -2   0  -4 698.026 16.7963   3
   2   0   4 745.798 14.9520   0
   2   0   5 0.34497 10.4827   0
  -2   0  -5-1.23893 10.3814   3
  -2   0  -6 3823.93 32.2069   3
   2   0   6 4014.73 32.6513   0
   2   0   7 9.19151 11.3657   0
   2   0   7-0.81211 13.6017   1
   2   0   8-26.0145 12.4661   1
   2   0   8-11.4897 11.7249   0
   2   0   9-16.3353 12.2866   0
   2   0   9-2.39089 11.6986   1
   2   0  10 2475.03 33.5367   0
   2   0  11-1.00273 14.2871   0
  -2   0 -12 789.700 27.1296   2
   2   0  12 705.370 24.5659   0
  -2   0 -13-11.4300 19.9322   2
   2   0  13 7.75221 17.5095   0
  -2   0 -14-4.18123 21.1312   2
  -2   0 -15 5.92687 22.1979   2
   2   0  15-16.8081 20.6595   0
   2   0  16 282.796 24.0470   0
  -2   0 -16 346.519 27.2649   2
  -2   0 -17 56.6768 21.1568   2
   2   0  17 46.7831 22.0327   0
   2   0  18 52.4197 22.9313   0
  -2   0 -18 42.4800 23.7295   2
  -2   0 -19 14.8451 23.2702   2
   2   0  19 46.9416 25.7268   0
   2   0  20 292.949 27.1251   0
   2   0  21 83.7372 25.8116   0
   2   0  22 12.4756 30.5705   0
  -2   1  22 19.9846 31.3548   0
  -2  -1  22 12.0893 32.0915   0
  -2  -1  21 55.9892 28.9550   0
  -2   1  21 43.7370 28.5131   0
  -2  -1  20 110.392 30.4373   0
  -2   1  20 54.5147 27.8057   0
  -2   1  19 55.9552 26.1760   0
  -2  -1  19 102.730 29.3519   0
  -2  -1  18 98.7361 24.7082   0
  -2   1  18 124.859 26.7470   0
  -2   1  17 260.841 25.6339   0
  -2  -1  17 277.635 27.1517   0
  -2   1  16 23.0623 22.7412   0
  -2  -1  16 17.2601 23.0313   0
  -2   1  15 49.8938 20.4014   0
  -2  -1  15 38.1850 19.9510   0
  -2   1  14 4.95624 19.0436   0
  -2  -1  14 22.8609 17.6052   0
  -2  -1  13 658.760 23.8354   0
  -2   1  13 616.834 24.3254   0
  -2  -1  12 248.578 14.8239   1
  -2   1  12 254.919 20.0774   0
  -2  -1  12 228.994 19.5855   0
  -2   1  12 243.716 15.7131   1
  -2   1  11 242.192 15.1223   1
  -2  -1  11 248.135 13.9363   1
  -2   1  11 235.907 18.4083   0
  -2  -1  11 272.898 17.8151   0
  -2   1  10 771.832 19.2260   1
  -2  -1  10 678.166 17.2584   1
  -2   1  10 786.850 22.6768   0
  -2  -1  10 732.859 22.2970   0
  -2   1   9 10307.2 58.9854   0
  -2   1   9 10351.5 52.1617   1
  -2  -1   9 10288.6 49.4848   1
  -2  -1   9 10166.9 58.7000   0
  -2   1   8 288.985 15.2468   1
  -2  -1   8 297.923 14.1619   1
  -2   1   8 353.181 17.8279   0
  -2  -1   8 321.146 17.2068   0
  -2   1   7 2063.69 24.5022   1
  -2  -1   7 2103.86 23.7541   1
  -2   1   7 2149.40 26.2452   0
  -2  -1   7 2128.03 26.9711   0
  -2   1   6 88.6105 13.0170   1
  -2   1   6 93.2102 12.2703   0
  -2  -1   6 83.4923 12.8634   1
  -2  -1   6 100.627 12.3005   0
  -2  -1   5 11193.0 48.7369   0
  -2   1   5 11301.8 50.0927   1
  -2  -1   5 11008.0 47.1257   1
  -2   1   5 11072.1 46.9962   0
  -2   1   4 11402.5 47.5576   1
  -2  -1   4 11534.3 47.0931   0
  -2  -1   4 11462.4 46.9053   1
  -2   1   4 11399.8 43.7774   0
  -2   1   3 61877.8 421.746   1
  -2  -1   3 62883.7 424.708   1
  -2  -1   3 62806.4 401.074   0
  -2   1   3 59956.6 357.477   0
  -2   1   2 3158.12 26.4108   1
  -2  -1   2 3111.80 18.4856   2
  -2   1   2 2839.02 20.7153   0
  -2  -1   2 3022.77 26.5884   1
  -2   1   1 28.8412 12.4335   3
  -2  -1   1 54.8399 9.30186   2
  -2   1   1 34.4691 12.3771   1
  -2  -1   1 45.8506 13.8665   1
  -2   1   0 62311.2 399.122   1
  -2  -1   0 60473.5 371.837   2
  -2   1   0 61226.2 387.145   2
  -2   1   0 63249.6 114.713   3
  -2   1  -1 23705.8 66.7610   2
  -2   1  -1 24214.9 64.2427   1
  -2   1  -1 24050.8 72.1957   3
  -2   1  -2 8606.00 45.6202   3
  -2   1  -2 8514.36 43.6820   2
  -2  -1  -2 8528.07 44.5418   3
  -2   1  -2 8680.90 39.7364   1
  -2   1  -3 239.003 14.1210   3
  -2  -1  -3 250.210 13.3874   3
   2  -1   3 254.891 10.6961   0
  -2   1  -3 230.860 14.4196   2
  -2   1  -4 394.419 14.7070   3
   2  -1   4 426.092 11.9528   0
  -2  -1  -4 431.068 14.5748   3
  -2   1  -4 398.204 16.2956   2
   2   1   4 421.904 14.0245   0
   2  -1   5 1364.51 18.8001   0
  -2   1  -5 1273.75 23.2506   2
  -2  -1  -5 1314.50 20.5706   3
  -2   1  -5 1363.77 21.1069   3
   2   1   5 1357.09 20.6276   0
   2   1   6 12.0833 14.0413   1
   2   1   6 21.3542 11.5227   0
  -2  -1  -6 9.80073 10.3708   3
  -2   1  -6-0.33336 14.6925   2
   2  -1   6 12.8862 10.2889   0
   2   1   7 46.3786 12.1644   0
   2  -1   7 35.9134 11.3096   0
  -2   1  -7 44.7125 14.6550   2
   2   1   7 46.4742 14.5871   1
   2   1   8 43.8800 13.7954   1
   2  -1   8 30.1820 11.3477   0
   2  -1   8 48.1495 12.7280   1
  -2   1  -8 43.5774 15.1059   2
   2   1   8 53.5142 13.0601   0
   2   1   9 479.592 18.3455   0
   2  -1   9 412.078 14.5292   1
   2   1   9 461.214 15.9581   1
  -2   1  -9 474.361 21.1495   2
   2  -1   9 469.729 17.3923   0
  -2   1 -10 41.2643 16.8686   2
   2   1  10 47.6213 14.5579   0
   2  -1  10 36.7735 14.2596   0
  -2   1 -11 51.7002 17.8945   2
   2  -1  11 49.7320 15.3507   0
   2   1  11 53.5977 16.5311   0
   2  -1  12 395.342 21.1479   0
  -2   1 -12 404.198 23.3958   2
   2   1  12 389.393 21.7066   0
   2   1  13 177.405 20.6010   0
  -2   1 -13 215.322 22.6007   2
   2  -1  13 195.008 20.8107   0
   2   1  14 29.8386 21.5106   0
  -2   1 -14 31.1156 22.1161   2
   2  -1  14 53.1527 19.5356   0
  -2   1 -15 54.0829 23.0497   2
  -2  -1 -15 82.2848 22.9388   2
   2   1  15 49.2729 22.1734   0
   2  -1  15 21.4711 21.5764   0
  -2  -1 -16 115.158 24.2179   2
   2   1  16 64.6492 21.9474   0
   2  -1  16 49.9020 21.6016   0
  -2   1 -16 79.1145 24.2270   2
  -2  -1 -17 58.6053 22.9526   2
  -2   1 -17 21.6928 21.4656   2
   2   1  17-5.61177 20.5024   0
   2  -1  17 24.3623 22.5458   0
  -2   1 -18 64.4808 25.8877   2
  -2  -1 -18 45.8557 26.3416   2
   2  -1  18 58.8361 23.6500   0
   2   1  18 109.297 23.9475   0
   2  -1  19 49.2619 25.9940   0
  -2   1 -19-23.3380 23.9459   2
  -2  -1 -19 10.0710 23.4009   2
   2   1  19 35.0799 24.0887   0
   2  -1  20 15.3539 23.6953   0
  -2  -1 -20 21.8566 26.2356   2
   2   1  20 96.1054 28.7707   0
   2   1  21 101.399 26.7899   0
   2  -1  21 6.04690 28.9723   0
   2  -1  22-28.9533 32.3219   0
   2   1  22 94.5906 24.1086   0
  -2   2  22 1.75835 28.9004   0
  -2  -2  22-0.46062 27.8648   0
  -2   2  21 109.041 29.8353   0
  -2  -2  21 96.1582 31.8428   0
  -2   2  20 30.2404 28.5984   0
  -2  -2  20 46.8305 27.9262   0
  -2  -2  19 398.106 32.9567   0
  -2   2  19 449.815 33.0066   0
  -2   2  18 157.855 25.3845   0
  -2  -2  18 163.873 26.1575   0
  -2   2  17 12.5579 22.0245   0
  -2  -2  17 15.8563 24.2493   0
  -2   2  16 56.7874 20.6570   0
  -2  -2  16 51.2542 22.8283   0
  -2   2  15 690.943 27.5846   0
  -2  -2  15 722.737 27.8490   0
  -2   2  14 28.7851 19.8233   0
  -2  -2  14 52.2286 20.5386   0
  -2   2  13 375.398 21.5075   0
  -2   2  13 343.771 17.4742   1
  -2  -2  13 390.334 23.0180   0
  -2   2  12 404.778 17.6782   1
  -2   2  12 476.980 21.3284   0
  -2  -2  12 503.496 21.5947   0
  -2   2  11 96.8043 14.0106   1
  -2   2  11 93.6888 15.7478   0
  -2  -2  11 60.5467 12.0241   1
  -2  -2  11 92.2923 16.4254   0
  -2   2  10 546.604 18.3831   1
  -2  -2  10 594.843 20.4770   0
  -2  -2  10 556.042 16.6971   1
  -2   2  10 582.707 20.0019   0
  -2   2   9 275.216 16.6933   1
  -2   2   9 305.568 18.8495   0
  -2  -2   9 265.926 18.4226   0
  -2  -2   9 212.234 14.7470   1
  -2   2   8 2034.57 25.8994   1
  -2   2   8 1953.24 27.1899   0
  -2  -2   8 1807.27 23.3333   1
  -2  -2   8 1928.45 27.9369   0
  -2   2   7 4749.83 35.8723   1
  -2  -2   7 4926.83 33.5391   1
  -2   2   7 4693.95 36.6225   0
  -2  -2   7 4735.37 37.6121   0
  -2   2   6 1498.69 21.8414   1
  -2  -2   6 1381.40 19.4944   1
  -2  -2   6 1389.30 21.4874   0
  -2   2   6 1423.34 21.2085   0
  -2   2   5 5662.69 37.5887   1
  -2  -2   5 5812.12 37.3799   0
  -2  -2   5 5804.27 35.7968   1
  -2   2   5 5719.86 34.1753   0
  -2  -2   4 2105.39 23.7462   0
  -2   2   4 2110.89 24.8519   1
  -2  -2   4 2158.49 24.0750   1
  -2   2   4 2010.87 20.4881   0
  -2   2   3 29.3964 9.35394   0
  -2  -2   3-1.26615 11.5150   0
  -2   2   3 29.3185 12.6603   1
  -2  -2   3-3.53134 14.4957   1
  -2   2   3 20.6037 12.5893   3
  -2   2   2 642.849 15.7140   1
  -2  -2   2 639.205 17.7281   1
  -2   2   2 634.489 11.5435   0
  -2   2   2 599.625 17.1265   3
  -2   2   1 371.190 13.8263   1
  -2   2   1 395.552 15.2946   3
  -2   2   0 10950.1 50.1753   3
  -2   2   0 11049.5 44.7113   1
  -2   2  -1 21700.7 60.0149   1
  -2   2  -1 21299.3 69.5696   3
  -2   2  -1 21761.6 64.5586   2
  -2   2  -2 8539.25 45.4307   3
  -2   2  -2 8464.90 38.3388   1
  -2   2  -2 8462.87 43.7864   2
  -2   2  -3 1644.40 22.8825   3
  -2  -2  -3 1670.28 22.3437   3
  -2   2  -3 1641.83 23.4644   2
  -2   2  -3 1578.68 18.8405   1
   2  -2   3 1739.23 16.4241   0
   2  -2   4 27.1602 8.53153   0
  -2   2  -4 12.0250 12.2875   2
  -2  -2  -4 31.4504 10.9534   3
  -2   2  -4 32.7464 10.8086   3
  -2   2  -5 2172.34 28.6102   2
   2  -2   5 2254.23 22.5721   0
  -2  -2  -5 2279.00 25.1443   3
   2   2   5 2339.36 26.5965   0
   2   2   6 319.053 17.5598   1
  -2   2  -6 250.803 16.7671   2
  -2  -2  -6 289.445 13.8277   3
   2   2   6 285.933 14.7235   0
   2  -2   6 328.832 12.6030   0
   2   2   7 12.9767 12.2491   0
   2   2   7 8.08616 14.7348   1
   2  -2   7-0.91189 11.1022   0
  -2  -2  -7 3.33565 10.7377   3
  -2   2  -7-3.52510 14.8403   2
  -2   2  -8 144.950 16.9508   2
   2   2   8 150.288 15.1903   1
   2  -2   8 153.273 13.0878   1
   2   2   8 187.462 14.7717   0
   2  -2   8 160.020 13.5117   0
   2  -2   9-5.28281 12.3628   0
  -2   2  -9 9.94967 15.9390   2
   2   2   9 13.7898 13.9640   0
   2   2   9 18.4845 12.7270   1
   2   2  10 91.2225 13.5813   1
  -2   2 -10 68.2243 18.3196   2
   2   2  10 79.1117 14.7699   0
   2  -2  10 75.3802 14.0199   0
  -2   2 -11 25.1271 17.3799   2
   2  -2  11 22.2961 14.8991   0
   2   2  11 9.93521 15.9699   0
   2  -2  12 1615.25 30.1731   0
  -2   2 -12 1791.70 35.4508   2
   2   2  12 1621.97 31.8435   0
  -2   2 -13 162.541 22.2418   2
   2   2  13 81.6039 20.5400   0
   2  -2  13 99.8714 19.6325   0
  -2   2 -14 152.696 24.3715   2
   2   2  14 58.1822 23.5921   0
   2  -2  14 106.678 21.5993   0
   2   2  15 399.463 27.7801   0
   2  -2  15 357.147 24.6908   0
  -2   2 -15 405.895 27.8570   2
   2   2  16 201.012 25.0420   0
  -2   2 -16 272.196 25.5495   2
   2  -2  16 237.476 24.0792   0
   2   2  17 55.7686 22.9468   0
  -2   2 -17 54.1694 22.7402   2
  -2  -2 -17 91.6617 23.5964   2
   2  -2  17 31.6302 21.7174   0
   2   2  18 253.625 25.6418   0
  -2  -2 -18 363.020 29.1643   2
  -2   2 -18 312.562 27.2268   2
   2  -2  18 253.569 25.8214   0
  -2   2 -19 75.1557 23.9039   2
   2  -2  19 106.200 25.9488   0
   2   2  19 218.220 23.4556   0
  -2  -2 -19 160.081 24.7116   2
   2  -2  20 30.1936 27.5360   0
  -2  -2 -20 105.834 26.2457   2
   2   2  20 87.1720 26.2913   0
   2  -2  21-7.11264 28.1572   0
   2   2  21 53.8297 27.4456   0
   2   2  22 78.2499 24.9673   0
   2  -2  22-32.6573 32.1071   0
  -2   3  22-17.7088 27.9580   0
  -2  -3  22 15.7696 28.6646   0
  -2  -3  21 111.768 30.9199   0
  -2   3  21 78.1427 29.5311   0
  -2  -3  20 18.4313 29.5421   0
  -2   3  20-11.3519 24.3239   0
  -2  -3  19 807.509 37.3693   0
  -2   3  19 787.484 34.1087   0
  -2   3  18 109.411 25.9620   0
  -2  -3  18 108.860 25.2157   0
  -2   3  17 101.668 24.2409   0
  -2  -3  17 124.605 24.7365   0
  -2   3  16 150.840 23.6584   0
  -2  -3  16 145.067 25.1937   0
  -2   3  15 62.4947 20.0713   0
  -2  -3  15 92.2899 21.3050   0
  -2   3  14 376.286 23.9454   0
  -2  -3  14 405.741 24.2758   0
  -2   3  13 63.3481 18.1833   0
  -2   3  13 20.9475 14.5699   1
  -2  -3  13 74.7402 19.2437   0
  -2   3  12 455.537 18.9629   1
  -2   3  12 490.949 22.7821   0
  -2  -3  12 558.307 23.4661   0
  -2  -3  11-7.70148 10.8813   1
  -2   3  11 0.22464 15.0485   0
  -2  -3  11-6.75625 16.3534   0
  -2   3  11-12.6322 12.4213   1
  -2   3  10 179.730 15.2156   1
  -2   3  10 162.429 16.2505   0
  -2  -3  10 206.201 16.9582   0
  -2  -3  10 166.310 12.8662   1
  -2   3   9 3713.55 34.8171   1
  -2   3   9 3783.92 37.7881   0
  -2  -3   9 3924.01 31.2070   1
  -2  -3   9 3739.26 38.6278   0
  -2  -3   8 263.356 16.5959   0
  -2   3   8 269.447 15.9992   1
  -2  -3   8 259.678 14.0594   1
  -2   3   8 284.670 16.2368   0
  -2   3   7 798.284 18.9901   1
  -2  -3   7 838.213 19.6199   0
  -2  -3   7 788.468 17.9317   1
  -2   3   7 829.065 18.8013   0
  -2   3   6 991.167 20.2857   1
  -2  -3   6 1076.11 19.0231   1
  -2  -3   6 1032.15 20.0590   0
  -2   3   6 965.644 18.2863   0
  -2  -3   5 4014.04 31.0273   1
  -2   3   5 3946.04 32.5182   1
  -2   3   5 4009.15 29.3936   3
  -2  -3   5 3929.33 31.8645   0
  -2   3   5 3976.05 28.6947   0
  -2  -3   4 1003.34 18.2363   0
  -2   3   4 935.203 16.9680   3
  -2  -3   4 993.866 19.4849   1
  -2   3   4 984.638 15.6264   0
  -2   3   4 986.420 19.3961   1
  -2   3   3 8136.39 42.2124   1
  -2   3   3 7525.05 40.0101   3
  -2  -3   3 7850.34 39.7317   0
  -2   3   3 7636.35 30.8047   0
  -2   3   2 272.806 14.1882   1
  -2   3   2 251.306 9.28793   0
  -2   3   2 232.809 14.5797   3
  -2   3   1 59108.3 103.320   1
  -2   3   1 61530.0 451.802   3
  -2   3   0 29636.5 71.1648   1
  -2   3   0 29397.5 80.8090   3
  -2   3  -1 1969.62 21.2256   1
  -2   3  -1 1976.57 24.8290   3
  -2   3  -2 276.691 12.9203   1
  -2   3  -2 285.153 15.0441   2
  -2   3  -2 292.796 15.1756   3
  -2   3  -3 619.980 14.0432   1
  -2   3  -3 603.343 17.5698   2
   2  -3   3 649.325 10.7727   0
   2  -3   4 426.384 10.5891   0
  -2  -3  -4 432.164 14.1305   3
  -2   3  -4 419.453 12.1930   1
  -2   3  -4 396.268 15.8903   2
   2  -3   5 279.068 11.2315   0
   2   3   5 290.257 18.8548   1
  -2   3  -5 266.640 16.1902   2
  -2  -3  -5 271.977 13.4810   3
   2   3   5 328.188 15.9788   0
   2   3   6 1908.90 27.9190   1
  -2  -3  -6 1953.29 23.9295   3
  -2   3  -6 1920.62 28.4589   2
   2   3   6 1916.18 26.7513   0
   2  -3   6 1971.96 22.2330   0
  -2  -3  -7 2648.51 27.1416   3
   2   3   7 2668.46 31.5127   0
   2   3   7 2562.02 31.0691   1
  -2   3  -7 2603.06 33.2089   2
   2  -3   7 2608.49 26.7468   0
   2   3   8 457.830 18.5143   1
  -2  -3  -8 437.598 14.6947   3
  -2   3  -8 438.967 20.1327   2
   2   3   8 500.485 19.5606   0
   2  -3   8 463.381 16.0008   0
   2   3   9 1207.20 22.2098   1
  -2   3  -9 1163.90 26.9626   2
   2   3   9 1264.28 26.6899   0
   2  -3   9 1193.66 23.0593   0
   2   3  10 65.4436 16.6691   0
   2   3  10 79.5140 14.0907   1
  -2   3 -10 44.8657 18.5334   2
   2  -3  10 75.6727 13.9150   0
  -2   3 -11 1073.79 28.5431   2
   2   3  11 988.181 26.9887   0
   2  -3  11 974.299 23.8374   0
   2  -3  12 543.682 21.6945   0
   2   3  12 602.933 24.6350   0
  -2   3 -12 561.403 24.9006   2
   2  -3  13 2525.29 37.8529   0
  -2   3 -13 2765.72 43.3678   2
   2   3  13 2464.94 41.1720   0
   2  -3  14 2608.75 41.2099   0
  -2   3 -14 3138.45 47.4687   2
   2   3  14 2727.65 44.6823   0
   2  -3  15 168.610 23.8786   0
  -2   3 -15 158.756 25.2368   2
   2   3  15 110.385 23.5348   0
   2  -3  16 7.59920 20.1362   0
  -2   3 -16 17.0021 21.7783   2
   2   3  16 33.9568 21.0569   0
  -2   3 -17 76.2080 24.7906   2
   2   3  17 68.8283 22.5545   0
   2  -3  17 77.2814 22.8411   0
  -2   3 -18 2.18538 22.7934   2
   2  -3  18 49.2385 23.6455   0
   2   3  18 22.2230 23.4421   0
  -2  -3 -19 58.0787 25.8502   2
   2   3  19 49.9863 23.3750   0
   2   3  20 76.7498 27.3319   0
  -2  -3 -20 120.042 25.3817   2
   2   3  21 5.24571 24.3624   0
  -2  -4  22 24.6482 32.6579   0
  -2   4  22-48.8001 30.3474   0
  -2  -4  21 158.821 30.4142   0
  -2   4  21 54.6414 31.4424   0
  -2  -4  20 43.5795 28.8521   0
  -2   4  20 16.3665 28.3767   0
  -2  -4  19 92.2497 27.1564   0
  -2   4  19 98.8490 29.9509   0
  -2  -4  18 61.4587 26.2821   0
  -2   4  18 37.2709 24.6501   0
  -2  -4  17 15.0410 24.3358   0
  -2   4  17-9.73120 22.1613   0
  -2   4  16 359.482 25.6138   0
  -2  -4  16 356.810 27.5000   0
  -2  -4  15 695.974 28.2166   0
  -2   4  15 605.714 26.1250   0
  -2   4  14 129.294 21.4980   0
  -2  -4  14 139.946 20.4252   0
  -2   4  13 1920.93 29.5601   1
  -2  -4  13 2038.29 36.5592   0
  -2   4  13 1926.26 34.4989   0
  -2   4  12 2859.53 38.9152   0
  -2  -4  12 3042.08 41.1243   0
  -2   4  12 2952.90 33.8178   1
  -2   4  11 62.9157 14.8485   0
  -2  -4  11 72.2164 17.0168   0
  -2   4  11 61.8904 14.2153   1
  -2   4  10 69.5581 15.1549   0
  -2  -4  10 70.9227 15.6885   0
  -2   4  10 61.1417 14.3483   1
  -2  -4  10 56.5845 11.6803   1
  -2  -4   9 153.408 16.3162   0
  -2   4   9 161.411 14.7420   1
  -2  -4   9 147.832 13.7564   1
  -2   4   9 149.824 15.6110   0
  -2   4   9 154.640 9.87757   3
  -2  -4   8 768.625 19.8566   0
  -2  -4   8 767.936 18.0120   1
  -2   4   8 745.464 14.2324   3
  -2   4   8 774.979 19.5065   0
  -2   4   8 807.562 19.2701   1
  -2   4   7 3113.71 30.0436   0
  -2   4   7 3088.43 24.8243   3
  -2  -4   7 3149.24 32.1352   0
  -2  -4   7 3047.17 27.9237   1
  -2   4   7 3160.78 31.0856   1
  -2   4   6 640.271 15.7691   0
  -2   4   6 669.242 17.0263   1
  -2  -4   6 684.000 17.4566   0
  -2   4   6 643.630 14.0861   3
  -2   4   5 2498.93 23.3539   0
  -2   4   5 2498.75 23.3589   3
  -2  -4   5 2657.29 27.9985   0
  -2   4   5 2571.56 26.8286   1
  -2   4   4 4418.08 33.4555   1
  -2   4   4 4151.69 26.3645   0
  -2   4   4 4371.87 30.4614   3
  -2  -4   4 4368.80 32.9740   0
  -2   4   3 82.8930 12.1248   3
  -2   4   3 72.5056 13.3577   1
  -2   4   3 83.5866 8.85897   0
  -2   4   2 10369.4 46.8382   1
  -2   4   2 10296.0 47.8188   3
  -2   4   2 10157.8 29.8970   0
  -2   4   1 41926.6 89.3515   1
  -2   4   1 42822.0 94.6481   3
  -2   4   0 554.530 15.1183   1
  -2   4   0 569.670 17.2402   3
  -2   4  -1 3130.32 25.3175   1
  -2   4  -1 3268.73 30.4735   3
  -2   4  -2 3872.98 26.7858   1
   2  -4   3 612.312 9.37338   0
  -2   4  -3 602.235 13.9320   1
  -2   4  -4 31.6144 13.2347   2
  -2   4  -4 46.3266 9.71326   1
   2   4   4 47.1322 16.5194   1
   2  -4   4 38.7642 7.22423   0
  -2  -4  -5 16011.9 61.1699   3
   2   4   5 15634.8 68.4953   0
   2   4   5 15772.1 68.7126   1
  -2   4  -5 15583.7 47.9981   1
  -2   4  -5 15632.5 68.9857   2
   2  -4   5 16267.1 50.7838   0
   2  -4   6 95.6576 10.0659   0
  -2  -4  -6 101.027 11.4129   3
  -2   4  -6 69.3052 14.6053   2
   2   4   6 84.8541 17.0830   1
   2   4   6 116.284 14.9121   0
   2   4   7 913.523 22.3541   0
  -2   4  -7 874.755 23.2788   2
  -2  -4  -7 822.848 17.9193   3
   2  -4   7 873.234 17.3506   0
   2   4   7 843.286 22.4238   1
   2  -4   8 1608.89 23.2825   0
  -2  -4  -8 1674.01 22.1399   3
   2   4   8 1667.05 28.1012   0
  -2   4  -8 1651.37 29.1762   2
   2   4   8 1642.92 26.0082   1
   2   4   9 2621.89 31.2122   1
   2  -4   9 2549.31 29.4040   0
   2   4   9 2664.13 36.1854   0
  -2   4  -9 2662.07 36.7341   2
  -2  -4  -9 2597.51 26.7662   3
   2  -4  10 851.641 20.9021   0
  -2   4 -10 821.841 26.2200   2
   2   4  10 843.098 21.5023   1
   2   4  10 862.654 25.2290   0
   2   4  11 11.2047 13.6564   1
  -2   4 -11-10.5278 17.6689   2
   2   4  11 5.54625 16.6786   0
   2  -4  11 23.9905 13.7484   0
  -2   4 -12 29.4892 18.2151   2
   2   4  12 43.7746 18.9823   0
   2  -4  12 40.5693 16.3140   0
   2   4  13 49.8074 19.7647   0
  -2   4 -13 43.2105 21.7538   2
   2  -4  13 53.3353 18.9065   0
  -2   4 -14 517.368 28.3100   2
   2  -4  14 478.894 25.1206   0
   2   4  14 457.360 27.4947   0
  -2   4 -15 36.0079 23.3398   2
   2   4  15 45.3366 22.3234   0
   2  -4  15 31.3707 20.0856   0
  -2   4 -16 80.6654 23.3470   2
   2   4  16 89.6598 23.0900   0
   2  -4  16 84.2511 22.0017   0
   2  -4  17-0.63221 22.7400   0
  -2   4 -17-13.5060 23.0703   2
   2   4  17 23.3746 24.1643   0
   2   4  18 5.25495 26.2044   0
  -2   4 -18-9.41394 21.1637   2
   2  -4  18 7.26135 22.8948   0
   2  -4  19 0.32163 26.1092   0
   2   4  19 7.71213 27.3098   0
   2   4  20-12.1235 25.0886   0
   2  -4  20 26.2761 25.3311   0
   2   4  21 168.229 28.7429   0
  -2   5  22 78.4105 30.9153   0
  -2  -5  22 136.763 29.1875   0
  -2   5  21 49.1588 29.0030   0
  -2  -5  21 31.2785 29.6701   0
  -2  -5  20 124.282 29.2859   0
  -2   5  20 94.2869 27.9346   0
  -2   5  19 246.018 28.4016   0
  -2  -5  19 347.445 29.7860   0
  -2  -5  18 442.799 30.1487   0
  -2   5  18 403.745 29.1303   0
  -2   5  17 51.4636 22.8791   0
  -2  -5  17 44.2589 24.3597   0
  -2   5  16 15.3348 22.6216   0
  -2  -5  16 78.5906 23.1656   0
  -2   5  15 398.622 26.5382   0
  -2  -5  15 444.360 25.2188   0
  -2   5  14 369.362 23.8517   0
  -2   5  14 383.042 20.0058   1
  -2  -5  14 401.801 24.5484   0
  -2   5  13 226.457 20.3668   0
  -2  -5  13 215.584 20.1955   0
  -2   5  13 214.412 17.4819   1
  -2   5  12 435.264 21.1094   0
  -2  -5  12 446.382 22.0440   0
  -2   5  12 449.019 19.7446   1
  -2  -5  11 106.486 17.0705   0
  -2   5  11 118.142 16.5499   0
  -2   5  11 120.183 14.8063   1
  -2  -5  10 153.016 17.2866   0
  -2   5  10 169.741 15.5027   0
  -2   5  10 123.489 16.1704   1
  -2   5   9 14.5032 13.6015   0
  -2   5   9 0.94036 12.1912   1
  -2  -5   9 8.27964 14.4705   0
  -2   5   9 0.36639 8.81598   3
  -2  -5   8 487.071 18.3537   0
  -2   5   8 460.157 17.1337   0
  -2   5   8 427.802 11.7201   3
  -2   5   8 447.014 17.2829   1
  -2  -5   7 1436.92 25.2838   0
  -2   5   7 1396.47 21.9580   0
  -2   5   7 1392.87 17.7396   3
  -2   5   7 1419.90 22.9226   1
  -2   5   6 14.3221 10.6528   0
  -2   5   6 2.14062 9.12861   3
  -2   5   6 10.6572 12.2787   1
  -2  -5   6 2.11375 12.8896   0
  -2   5   5 1205.35 17.5310   0
  -2   5   5 1183.93 17.3360   3
  -2   5   5 1244.33 21.0117   1
  -2  -5   5 1259.80 21.9757   0
  -2  -5   4 1149.03 20.3106   0
  -2   5   4 1094.58 15.5157   0
  -2   5   4 1130.17 18.0287   3
  -2   5   4 1146.26 19.8502   1
  -2   5   3 4269.71 23.3365   0
  -2   5   3 4454.35 31.4747   3
  -2   5   3 4238.20 32.3324   1
  -2   5   2 2270.65 24.3135   3
  -2   5   2 2139.93 24.0546   1
  -2   5   1-9.63579 11.8560   1
  -2   5   1 0.30093 12.4131   3
  -2   5   0 586.045 15.7437   1
  -2   5  -1 2812.42 25.4326   1
  -2   5  -2 328.238 12.4817   1
  -2   5  -3 2680.11 22.6999   1
   2   5   3 2733.86 32.6399   1
   2  -5   4 773.292 11.0472   0
   2   5   4 758.127 22.0491   1
  -2   5  -4 707.877 14.8518   1
   2  -5   5 7823.41 34.2638   0
   2   5   5 7784.12 50.7494   1
  -2   5  -5 7712.41 34.7833   1
   2  -5   6 420.859 12.0916   0
  -2  -5  -6 412.070 14.6566   3
  -2   5  -6 375.601 18.0376   2
   2   5   6 430.035 19.3773   1
   2   5   6 439.583 18.9868   0
   2  -5   7 1172.72 18.3695   0
  -2  -5  -7 1171.59 20.3426   3
  -2   5  -7 1153.89 25.2639   2
   2   5   7 1180.17 24.5070   1
   2   5   7 1209.28 25.2724   0
  -2   5  -8 315.131 18.8476   2
  -2  -5  -8 335.026 13.8608   3
   2   5   8 356.783 18.5945   1
   2   5   8 331.394 18.8595   0
   2  -5   8 344.127 14.0409   0
  -2  -5  -9 1607.77 21.8493   3
   2   5   9 1644.78 26.9708   1
  -2   5  -9 1622.11 30.1724   2
   2  -5   9 1597.71 24.3467   0
   2   5   9 1589.80 30.3810   0
   2   5  10 848.506 21.6585   1
   2  -5  10 867.417 20.7547   0
  -2   5 -10 859.798 25.9798   2
   2   5  10 925.145 23.4685   0
   2  -5  11 30.8179 13.7973   0
   2   5  11 16.0217 14.4242   1
   2   5  11 2.85423 17.2037   0
  -2   5 -11-6.22138 17.2184   2
  -2   5 -12 174.603 21.0518   2
   2  -5  12 218.045 17.6679   0
   2   5  12 251.176 22.4951   0
   2   5  13 22.8145 20.0918   0
  -2   5 -13-12.2912 20.7365   2
   2  -5  13 16.8323 17.1511   0
   2  -5  14 119.102 20.9398   0
  -2   5 -14 71.1750 22.3195   2
   2   5  14 115.883 22.4667   0
  -2   5 -15 259.502 24.6486   2
   2   5  15 208.220 26.1435   0
   2  -5  15 209.108 23.1837   0
  -2   5 -16 244.148 25.9727   2
   2   5  16 170.647 23.8300   0
   2  -5  16 143.097 40.0628   0
   2   5  17 39.4481 23.4482   0
  -2   5 -17 45.9077 22.1972   2
   2  -5  17 17.3836 21.3674   0
   2  -5  18 155.564 25.2438   0
   2   5  18 128.725 26.2268   0
  -2   5 -18 182.271 23.9170   2
   2   5  19 92.8669 20.5134   0
   2   5  20 28.5304 22.9962   0
   2   5  21 60.5361 27.5313   0
  -2   6  22-1.54785 29.1266   0
  -2  -6  22 51.0791 31.2166   0
  -2  -6  21 19.3104 28.9203   0
  -2   6  21 5.12509 27.7953   0
  -2   6  20-8.85827 26.9695   0
  -2  -6  20-21.1665 25.6617   0
  -2   6  19 17.4268 26.7228   0
  -2  -6  19 17.7466 26.3609   0
  -2   6  18 44.7512 26.4390   0
  -2  -6  18 39.7388 26.6290   0
  -2   6  17 63.4149 23.4096   0
  -2  -6  17 49.4752 24.8083   0
  -2   6  16 154.033 23.6401   0
  -2  -6  16 164.002 24.0181   0
  -2   6  15 14.5474 20.5024   0
  -2  -6  15-2.04449 20.9635   0
  -2  -6  14 164.853 21.6544   0
  -2   6  14 151.817 20.6479   0
  -2   6  14 106.878 19.3016   1
  -2  -6  13 252.296 22.4332   0
  -2   6  13 227.366 20.0079   0
  -2   6  13 208.029 18.9025   1
  -2  -6  12 438.327 22.6596   0
  -2   6  12 440.764 21.3831   0
  -2   6  12 394.170 19.5346   1
  -2  -6  11 571.510 22.6283   0
  -2   6  11 507.128 21.9587   0
  -2   6  11 578.067 21.2145   1
  -2  -6  10 245.765 18.7864   0
  -2   6  10 205.790 17.0466   0
  -2   6  10 207.882 17.0795   1
  -2  -6   9 2450.25 33.4532   0
  -2   6   9 2375.93 30.3222   0
  -2   6   9 2414.25 30.7441   1
  -2   6   8 203.455 14.8486   0
  -2  -6   8 227.313 17.1682   0
  -2   6   8 220.527 9.95665   3
  -2   6   8 229.289 15.1911   1
  -2   6   7 57.5282 13.5752   1
  -2  -6   7 39.6614 14.2108   0
  -2   6   7 65.8379 12.1606   0
  -2   6   7 50.2132 9.03274   3
  -2   6   6 1048.72 18.5072   0
  -2   6   6 1027.39 16.0382   3
  -2  -6   6 1130.72 22.5240   0
  -2   6   6 1110.05 21.4346   1
  -2   6   5 908.491 16.0564   0
  -2   6   5 986.760 16.5234   3
  -2   6   5 994.017 20.1879   1
  -2  -6   5 1039.74 20.4415   0
  -2   6   4 1973.77 21.6910   3
  -2   6   4 1855.08 18.6784   0
  -2   6   4 1954.97 25.1880   1
  -2   6   3 932.121 12.6401   0
  -2   6   3 891.613 18.7321   1
  -2   6   2 227.656 13.1444   1
  -2   6   1 2539.98 25.4435   1
  -2   6   0 275.990 13.8396   1
  -2   6  -1 3457.36 28.5892   1
  -2   6  -2 273.047 12.7836   1
   2   6   2 290.833 19.2102   1
   2   6   3 72.4344 18.5136   1
  -2   6  -3 63.2667 10.1652   1
  -2   6  -4 2195.02 20.6062   1
   2   6   4 2317.14 31.7753   1
   2  -6   4 2190.81 16.8355   0
  -2   6  -5 3068.63 23.8496   1
   2  -6   5 3199.61 22.3446   0
   2   6   5 3234.38 35.9392   1
   2  -6   6 1956.05 20.1591   0
   2   6   6 1998.86 31.2968   1
  -2   6  -6 1963.89 19.1312   1
   2   6   6 2097.23 30.8048   0
   2  -6   7 1674.57 20.7073   0
   2   6   7 1723.86 29.4773   0
  -2  -6  -7 1713.53 23.0698   3
   2   6   7 1655.12 27.3037   1
   2   6   8 436.402 19.3365   1
  -2   6  -8 361.842 19.8188   2
  -2  -6  -8 397.720 14.1181   3
   2  -6   8 400.449 14.0248   0
   2   6   8 398.497 19.7024   0
   2   6   9 2287.34 31.6157   1
   2  -6   9 2164.35 27.1889   0
  -2   6  -9 2291.83 34.8689   2
   2   6   9 2223.05 34.9728   0
   2  -6  10 44.9343 12.7937   0
  -2   6 -10 40.3677 17.5818   2
   2   6  10 37.1789 18.0946   0
   2   6  10 40.4647 15.9183   1
  -2   6 -11 697.843 26.2090   2
   2  -6  11 650.551 20.7323   0
   2   6  11 641.553 21.4839   1
   2   6  11 712.512 25.7554   0
   2  -6  12 178.450 18.1471   0
  -2   6 -12 138.449 20.8094   2
   2   6  12 179.877 21.5658   0
   2   6  13 50.8366 21.6632   0
  -2   6 -13 16.3665 20.0699   2
   2  -6  13 46.1793 18.4643   0
  -2   6 -14 67.0138 22.2404   2
   2  -6  14 72.9622 20.6217   0
   2   6  14 125.698 22.6831   0
   2  -6  15 19.2378 19.7113   0
   2   6  15 1.59143 22.1424   0
  -2   6 -15 34.3194 23.3507   2
   2  -6  16 271.368 24.8032   0
  -2   6 -16 407.631 27.7770   2
   2   6  16 290.116 27.9084   0
  -2   6 -17 0.34839 21.1354   2
   2   6  18 59.9494 26.9332   0
   2   6  19-28.9795 24.2497   0
   2   6  20 35.8191 25.5655   0
   2   6  21 33.7238 27.6383   0
  -2   7  22-3.26548 28.0344   0
  -2  -7  22 23.0734 33.1647   0
  -2  -7  21 49.2374 27.5166   0
  -2   7  21 0.96205 28.1225   0
  -2   7  20 61.7877 29.7404   0
  -2  -7  20 41.0770 27.1969   0
  -2  -7  19 48.7945 25.8572   0
  -2   7  19 31.4007 28.3650   0
  -2  -7  18 418.714 31.5888   0
  -2   7  18 428.964 30.7746   0
  -2   7  17 82.7744 24.2402   0
  -2  -7  17 72.8882 24.3234   0
  -2   7  16 121.048 22.9215   0
  -2  -7  16 118.941 22.4525   0
  -2   7  15 26.8717 21.1931   0
  -2  -7  15 40.8860 22.7663   0
  -2   7  15 39.0182 20.1997   1
  -2   7  14 111.013 19.7883   1
  -2  -7  14 109.678 21.4065   0
  -2   7  14 131.645 20.9340   0
  -2  -7  13 315.796 22.0268   0
  -2   7  13 305.408 20.5254   1
  -2   7  13 272.680 21.9142   0
  -2   7  12 112.111 17.7738   1
  -2  -7  12 92.1871 19.1622   0
  -2   7  12 117.464 19.2559   0
  -2  -7  11 2952.98 39.5309   0
  -2   7  11 2710.13 36.3397   0
  -2   7  11 2976.73 36.3119   1
  -2   7  10 9.33669 15.9601   1
  -2   7  10 22.0053 14.0506   0
  -2  -7  10-0.35716 16.2786   0
  -2  -7   9 41.8707 16.1275   0
  -2   7   9 55.2869 14.5637   1
  -2   7   9 57.2847 14.3718   0
  -2   7   8 1044.06 21.7666   0
  -2  -7   8 1169.67 25.0482   0
  -2   7   8 1156.64 24.0725   1
  -2   7   7 37.0600 14.8910   1
  -2   7   7 32.5324 11.4547   0
  -2  -7   7 27.1278 13.3442   0
  -2   7   6 124.392 11.8614   0
  -2  -7   6 115.959 8.86992   0
  -2   7   6 137.244 15.4952   1
  -2   7   5 133.733 10.7891   0
  -2   7   5 151.735 14.5490   1
  -2   7   4 104.840 9.11742   0
  -2   7   4 106.939 13.4026   1
  -2   7   3 2511.52 19.1080   0
  -2   7   3 2609.29 27.7181   1
  -2   7   2 5461.84 22.2944   0
  -2   7   2 5517.73 38.3940   1
  -2   7   1 899.828 18.6020   1
  -2   7   0 104.712 11.3322   1
   2   7   1 31.3884 17.8825   1
  -2   7  -1 32.2739 11.3852   1
  -2   7  -2 92.1959 11.3966   1
   2   7   2 90.5666 19.0972   1
  -2   7  -3 5234.17 32.7892   1
   2   7   3 5356.97 44.3610   1
   2  -7   4 2368.23 16.8872   0
  -2   7  -4 2470.07 22.5883   1
   2   7   4 2432.58 33.2898   1
  -2   7  -5 4604.05 28.0738   1
   2   7   5 4852.91 44.3003   1
   2  -7   5 4495.19 26.0393   0
  -2   7  -6-11.6488 9.30969   1
   2   7   6 6.78568 18.3876   1
   2  -7   6-5.31164 8.87822   0
   2   7   6 21.6939 14.6605   0
   2  -7   7-5.71185 9.94448   0
   2   7   7 6.83462 15.1692   1
   2   7   7 4.44971 14.7768   0
   2   7   8 28.4311 15.6709   0
   2   7   8 15.7319 16.6478   1
  -2  -7  -8 6.56764 10.7334   3
   2  -7   8 13.4929 10.8810   0
   2   7   9 259.029 19.5678   0
   2  -7   9 210.531 15.9043   0
   2   7   9 250.992 19.5636   1
   2  -7  10 301.863 17.3225   0
   2   7  10 336.612 18.7815   1
   2   7  10 346.258 21.1638   0
   2   7  11 466.196 23.2659   0
   2   7  11 452.446 20.7712   1
   2  -7  11 395.913 18.6924   0
   2   7  12 276.286 23.4630   0
   2  -7  12 242.947 16.7276   0
   2   7  12 241.886 19.7932   1
   2  -7  13 1211.06 29.5389   0
   2   7  13 1502.11 35.9397   0
   2  -7  14 190.336 21.5758   0
   2   7  14 250.081 23.5933   0
   2   7  15 13.5219 24.5023   0
   2   7  16 27.0482 23.5790   0
   2   7  17-7.94704 24.0130   0
   2   7  18 6.70308 25.8111   0
   2   7  19 40.7739 26.2325   0
   2   7  20 11.8526 29.6701   0
   2   7  21 14.3185 32.1118   0
  -2   8  22-12.2015 29.5648   0
  -2  -8  22 155.781 33.6236   0
  -2  -8  21 24.7804 27.1447   0
  -2   8  21-11.3943 30.6127   0
  -2  -8  20 495.323 36.5368   0
  -2   8  20 402.881 33.0086   0
  -2   8  19 36.2709 26.3776   0
  -2  -8  19 15.3336 26.0674   0
  -2  -8  18 406.738 30.8670   0
  -2   8  18 417.485 29.6713   0
  -2  -8  17-8.35493 24.2467   0
  -2   8  17 20.1341 21.9739   0
  -2   8  16 75.4670 22.7292   0
  -2  -8  16 75.2249 23.7615   0
  -2   8  15-13.3953 21.6161   1
  -2  -8  15 4.77316 21.6353   0
  -2   8  15 30.5539 22.4154   0
  -2   8  14 2.85368 19.8533   1
  -2  -8  14 7.61807 22.0771   0
  -2   8  14 9.07940 20.6102   0
  -2   8  13 10.4343 18.7084   1
  -2  -8  13 9.50548 20.8061   0
  -2   8  13-2.39142 19.2088   0
  -2   8  12 2136.85 34.6061   1
  -2   8  12 2024.75 34.5368   0
  -2  -8  12 2186.10 36.9707   0
  -2   8  11 281.626 18.5806   0
  -2  -8  11 263.576 20.5045   0
  -2   8  11 289.663 20.0992   1
  -2  -8  10 272.294 20.2934   0
  -2   8  10 232.101 16.9823   0
  -2   8  10 292.682 19.2162   1
  -2   8   9 614.036 19.8161   0
  -2  -8   9 659.440 22.6028   0
  -2   8   9 660.548 20.8889   1
  -2   8   8 5.92216 12.7805   0
  -2   8   8 4.54888 15.5843   1
  -2  -8   8 5.46709 15.8807   0
  -2   8   7 194.885 16.5015   1
  -2  -8   7 186.481 15.9372   0
  -2   8   7 158.290 13.3878   0
  -2   8   6 158.525 11.5515   0
  -2   8   6 179.342 16.1196   1
  -2  -8   6 184.814 15.6172   0
  -2   8   5 679.811 15.4770   0
  -2   8   5 792.391 20.1599   1
  -2   8   4 4882.54 30.1429   0
  -2   8   4 4975.58 39.4802   1
  -2   8   3 1795.88 25.3887   1
  -2   8   3 1729.40 17.2161   0
  -2   8   2 185.341 14.7025   1
  -2   8   2 181.370 7.89871   0
   2   8  -1 1243.19 26.3152   1
  -2   8   1 1216.68 20.9681   1
   2   8   0 1869.43 30.3964   1
  -2   8   0 1800.98 23.1779   1
  -2   8  -1 574.421 15.6467   1
   2   8   1 567.568 21.8639   1
   2   8   2 1267.14 27.0177   1
  -2   8  -2 1229.19 18.6928   1
  -2   8  -3 1553.78 20.6024   1
   2   8   3 1644.86 29.2959   1
   2  -8   4 661.300 10.5460   0
  -2   8  -4 701.535 15.7788   1
   2   8   4 800.255 24.8181   1
  -2   8  -5 4023.54 27.3191   1
   2  -8   5 3792.14 24.1682   0
   2   8   5 4038.95 42.4681   1
  -2   8  -6 419.374 12.7963   1
   2   8   6 501.190 21.8865   1
   2  -8   6 440.396 12.6168   0
   2   8   7 2050.81 31.3641   1
   2  -8   7 1938.26 22.3474   0
   2   8   7 2138.50 34.4581   0
  -2  -8  -8 1024.02 19.1218   3
   2   8   8 1078.09 27.0872   1
   2  -8   8 1044.65 19.3796   0
   2   8   8 1070.90 27.6877   0
   2   8   9 17.9433 17.0146   0
   2   8   9 14.2243 16.6236   1
   2  -8   9 22.8426 11.4225   0
   2   8  10 959.855 25.0443   1
   2  -8  10 889.878 21.7145   0
   2   8  10 985.030 28.6867   0
   2   8  11 120.208 21.2367   0
   2  -8  11 108.467 15.3816   0
   2   8  11 110.649 18.4572   1
   2  -8  12 8.17428 15.7831   0
   2   8  12-1.13886 17.6766   1
   2   8  12 8.19348 20.2844   0
   2   8  13 49.3559 22.6750   0
   2   8  14 26.5708 22.8616   0
   2   8  15-2.70100 21.7813   0
   2   8  16 66.8791 25.9698   0
   2   8  17 2.20197 23.3279   0
   2   8  18 82.9317 25.7320   0
   2   8  19 19.3154 26.4086   0
   2   8  20-46.8671 27.9034   0
  -2   9  22-32.6476 31.6515   0
  -2  -9  22 4.22204 28.5338   0
  -2  -9  21 37.3078 29.8630   0
  -2   9  21 48.1392 31.3000   0
  -2   9  20 58.3540 28.6665   0
  -2  -9  20 63.4814 28.8903   0
  -2   9  19 32.0894 25.0547   0
  -2  -9  19 2.31804 26.7169   0
  -2  -9  18 182.658 27.4826   0
  -2   9  18 224.353 25.5600   0
  -2   9  17 219.285 26.5423   0
  -2  -9  17 157.199 26.4003   0
  -2  -9  16 96.1170 24.6056   0
  -2   9  16 82.1333 24.3599   0
  -2   9  15 48.6620 21.4632   1
  -2  -9  15 20.5613 21.5695   0
  -2   9  15 18.0887 23.3976   0
  -2   9  14-2.77408 21.1344   1
  -2  -9  14 61.4207 20.6505   0
  -2   9  14 42.2608 20.1896   0
  -2   9  13 180.911 21.9606   0
  -2  -9  13 208.102 22.9251   0
  -2   9  13 213.956 22.8450   1
  -2  -9  12 66.6099 20.6633   0
  -2   9  12 71.0668 19.2954   1
  -2   9  12 74.7063 19.7125   0
  -2   9  11 11.1524 17.7681   1
  -2  -9  11 19.2268 17.9817   0
  -2   9  11 20.3064 15.4680   0
  -2   9  10 657.251 22.2147   0
  -2  -9  10 688.529 23.1640   0
  -2   9  10 663.358 22.6555   1
  -2  -9   9 678.374 23.4524   0
  -2   9   9 644.423 21.5886   1
  -2   9   9 610.286 20.2919   0
  -2  -9   8-1.13626 15.4743   0
  -2   9   8-4.93471 12.4937   0
  -2   9   8 18.2316 14.8590   1
  -2   9   7 6046.91 42.5863   0
  -2  -9   7 6313.22 48.9456   0
  -2   9   7 6069.01 47.3925   1
  -2   9   6 143.259 15.8011   1
  -2   9   6 140.478 12.6954   0
  -2   9   5 1287.10 23.9208   1
  -2   9   5 1232.81 19.2486   0
  -2   9   4 26.3991 13.5382   1
  -2   9   4 19.0365 9.48648   0
   2   9  -3 2098.18 32.1803   1
  -2   9   3 2049.68 19.0331   0
  -2   9   3 2175.43 27.4810   1
  -2   9   2 3672.99 21.4774   0
  -2   9   2 3732.94 33.8534   1
   2   9  -2 3811.20 40.1156   1
  -2   9   1 97.0022 13.4473   1
   2   9  -1 99.5711 19.2966   1
   2   9   0 237.889 19.9614   1
  -2   9   0 237.783 14.4047   1
   2   9   1 2663.79 35.7355   1
  -2   9  -1 2618.98 26.9149   1
   2   9   2 114.087 19.4276   1
  -2   9  -2 108.963 12.2769   1
   2   9   3 392.643 22.6577   1
  -2   9  -3 321.790 13.9370   1
  -2   9  -4 693.839 16.0376   1
   2  -9   4 611.309 10.6425   0
   2   9   4 735.073 24.4858   1
  -2   9  -5 45.6539 11.7840   1
   2   9   5 58.7566 17.5828   1
   2  -9   5 41.7921 8.02278   0
  -2   9  -6 133.012 10.1932   1
   2   9   6 189.258 19.7513   1
   2  -9   6 123.952 10.0403   0
   2  -9   7 24.2851 10.6680   0
   2   9   7 27.9119 17.7813   1
   2   9   7 25.6721 16.4552   0
   2   9   8 137.255 19.4143   0
   2   9   8 187.478 18.0850   1
   2  -9   8 146.255 12.4659   0
   2   9   9-9.90619 17.2427   0
   2   9   9-6.09125 15.8101   1
   2  -9   9 9.46543 11.1306   0
   2   9  10-2.94190 16.8121   0
   2   9  10-10.6300 17.0442   1
   2   9  11 447.702 24.6195   0
   2   9  11 341.630 22.4567   1
   2   9  12-5.53893 20.9128   0
   2   9  12-20.6211 19.5581   1
   2   9  13 508.458 28.7109   0
   2   9  14 192.956 24.7958   0
   2   9  15 180.580 24.2038   0
   2   9  16 11.0942 25.7712   0
   2   9  17-28.8722 24.4179   0
   2   9  18-5.51550 25.0196   0
   2   9  19 0.92369 26.4744   0
   2   9  20 57.3826 30.7343   0
  -2 -10  22 41.6078 30.6308   0
  -2  10  21 69.1772 31.6086   0
  -2 -10  21 109.715 31.4115   0
  -2 -10  20 113.998 30.3508   0
  -2  10  20 67.4937 27.1365   0
  -2  10  19 33.0399 23.6366   0
  -2 -10  19 49.6793 27.7854   0
  -2  10  18 42.0023 24.2779   0
  -2 -10  18 47.9127 25.7867   0
  -2 -10  17 89.7998 25.5161   0
  -2  10  17 82.9540 25.7273   0
  -2 -10  16 219.947 26.8381   0
  -2  10  16 204.611 25.6526   0
  -2  10  16 237.730 23.6511   1
  -2  10  15 1291.07 35.3029   0
  -2 -10  15 1424.60 37.5771   0
  -2  10  15 1339.56 35.0644   1
  -2 -10  14 127.186 24.7168   0
  -2  10  14 87.1253 23.1159   1
  -2  10  14 75.3306 22.3139   0
  -2  10  13 1041.94 29.8942   0
  -2 -10  13 1183.55 33.5320   0
  -2  10  13 1090.18 30.4057   1
  -2 -10  12 1282.53 31.6594   0
  -2  10  12 1192.89 30.8137   0
  -2  10  12 1249.45 30.0454   1
  -2  10  11 84.4581 17.2496   1
  -2 -10  11 57.9808 19.1338   0
  -2  10  11 72.7890 16.9831   0
  -2  10  10 463.411 20.4321   0
  -2 -10  10 535.243 22.5043   0
  -2  10  10 489.413 21.9407   1
  -2 -10   9 1178.98 28.2678   0
  -2  10   9 1101.21 24.6640   0
  -2  10   9 1066.82 26.1808   1
  -2  10   8 854.698 23.0389   1
  -2 -10   8 830.530 24.1547   0
  -2  10   8 791.488 20.8264   0
  -2  10   7 88.4549 15.6456   1
  -2  10   7 78.0558 13.5706   0
  -2  10   6 825.803 22.0182   1
   2  10  -6 806.454 23.2391   1
  -2  10   6 803.738 17.6552   0
   2  10  -5 1086.75 26.5118   1
  -2  10   5 1074.14 23.3556   1
  -2  10   5 1094.26 18.2242   0
   2  10  -4 4926.34 43.5756   1
  -2  10   4 4934.74 41.0687   1
  -2  10   4 5062.35 32.1938   0
  -2  10   3 2112.23 28.4686   1
   2  10  -3 2240.57 33.6375   1
  -2  10   3 2091.72 20.4296   0
   2  10  -2 1569.31 31.1355   1
  -2  10   2 1506.76 16.2252   0
  -2  10   2 1549.74 24.1224   1
  -2  10   1 917.736 11.3462   0
   2  10  -1 994.099 27.0961   1
  -2  10   1 1006.41 21.5483   1
   2  10   0 2229.49 34.6010   1
  -2  10   0 2175.61 26.9156   1
   2  10   1 471.179 22.0286   1
  -2  10  -1 380.776 15.7313   1
  -2  10  -2 9.18647 12.0563   1
   2  10   2 24.2412 19.1722   1
   2  10   3 1032.22 27.0582   1
  -2  10  -3 1001.33 18.5205   1
   2  10   4 437.381 23.1778   1
  -2  10  -4 386.170 14.6116   1
  -2  10  -5 2.60484 10.6322   1
   2 -10   5-0.09716 7.65146   0
   2  10   5 13.0017 17.0465   1
  -2  10  -6 797.614 15.5223   1
   2  10   6 862.492 26.2146   1
   2  10   7 6.07735 16.5322   1
   2  10   7 4.49042 17.0867   0
   2  10   8 0.10568 18.2742   1
   2  10   8 8.88550 18.1483   0
   2  10   9-0.32635 17.9701   0
   2  10   9-3.40824 17.5736   1
   2  10  10 38.3852 18.5804   0
   2  10  10-2.94274 18.0278   1
   2  10  11 2.59342 19.9402   1
   2  10  11 17.2533 19.2480   0
   2  10  12 159.127 22.0816   1
   2  10  12 135.133 22.9698   0
   2  10  13 52.9845 23.4707   0
   2  10  13 40.7857 20.8507   1
   2  10  14 24.6665 21.2727   0
   2  10  15 24.3753 23.6873   0
   2  10  16 9.35188 22.8616   0
   2  10  17-10.9544 25.8690   0
   2  10  18-8.36976 25.6151   0
   2  10  19-51.0039 27.7274   0
   2  10  20 27.8964 29.2518   0
  -2 -11  21 44.3093 29.0827   0
  -2  11  21 51.8047 28.7077   0
  -2  11  20 16.6972 27.3574   0
  -2 -11  20-6.53928 26.3754   0
  -2  11  19 18.7709 23.4769   0
  -2 -11  19 18.6084 26.9321   0
  -2 -11  18-14.3859 23.5310   0
  -2  11  18 58.8273 24.2657   0
  -2 -11  17 32.0829 25.1995   0
  -2  11  17 60.5306 24.3108   0
  -2  11  16 14.2147 59.2802   1
  -2 -11  16-0.59658 22.2271   0
  -2  11  16 21.5776 21.4490   0
  -2 -11  15 142.449 25.1114   0
  -2  11  15 110.495 24.2430   0
  -2  11  15 171.221 25.7555   1
  -2  11  14 30.7079 21.4828   1
  -2  11  14 17.6579 20.9985   0
  -2 -11  14 41.6073 22.4896   0
  -2 -11  13 155.039 23.1383   0
  -2  11  13 151.471 23.4257   0
  -2  11  13 144.653 22.2267   1
  -2  11  12 154.153 21.0671   0
  -2 -11  12 195.791 24.0046   0
  -2  11  12 160.767 20.9607   1
  -2  11  11 594.604 24.1757   0
  -2 -11  11 549.670 26.0694   0
  -2  11  11 576.912 23.9864   1
  -2  11  10 20.2117 16.6294   1
  -2 -11  10-20.3802 16.7358   0
  -2  11  10 11.8142 15.2439   0
  -2  11   9 57.7812 18.0906   1
  -2 -11   9 62.2317 17.2518   0
  -2  11   9 55.6396 15.2561   0
  -2 -11   8 2006.37 32.8182   0
   2  11  -8 1966.49 29.9851   1
  -2  11   8 1949.72 31.6433   1
  -2  11   8 1917.18 28.5892   0
  -2  11   7 467.051 20.5051   1
   2  11  -7 429.976 21.0286   1
  -2  11   7 404.464 17.3665   0
   2  11  -6 834.113 23.8102   1
  -2  11   6 852.983 19.0407   0
  -2  11   6 855.517 23.0130   1
  -2  11   5 27.3872 15.8099   1
   2  11  -5 10.1809 17.3951   1
  -2  11   5 8.94408 10.2732   0
  -2  11   4 7.19070 10.3190   0
   2  11  -4-0.61570 17.3977   1
  -2  11   4 14.8327 15.0188   1
  -2  11   3 68.1925 15.2039   1
  -2  11   3 58.4291 9.75868   0
   2  11  -3 66.4192 20.3205   1
   2  11  -2 270.480 20.5667   1
  -2  11   2 253.913 15.8175   1
  -2  11   2 238.822 10.5838   0
   2  11  -1 2745.28 37.0920   1
  -2  11   1 2685.02 19.1000   0
  -2  11   1 2778.97 31.1094   1
   2  11   0 447.901 23.6765   1
  -2  11   0 335.494 8.58019   0
  -2  11   0 420.520 16.8455   1
  -2  11  -1 184.960 14.3866   1
   2  11   1 224.671 20.4516   1
   2  11   2 381.214 22.0498   1
  -2  11  -2 352.964 14.9343   1
  -2  11  -3 6.52794 11.5783   1
   2  11   3 19.1639 19.5896   1
  -2  11  -4 20.5529 11.6782   1
   2  11   4 27.3714 19.4826   1
  -2  11  -5 1223.36 19.4520   1
   2  11   5 1257.04 28.4801   1
   2  11   6 44.2523 17.8317   1
   2  11   7-6.24396 18.4760   1
   2  11   7 12.4340 18.3064   0
   2  11   8 181.180 19.1391   1
   2  11   8 189.792 21.0522   0
   2  11   9 8.41355 18.8075   1
   2  11   9 14.4584 18.5132   0
   2  11  10-2.40257 18.4561   0
   2  11  10 4.11838 19.1139   1
   2  11  11 172.519 22.8395   0
   2  11  11 185.259 22.8343   1
   2  11  12-9.32467 21.2142   0
   2  11  12-34.2446 20.6375   1
   2  11  13 284.067 25.1270   1
   2  11  13 248.472 25.8366   0
   2  11  14 46.0971 23.1810   0
   2  11  15 63.7172 25.9797   0
   2  11  16 15.6733 25.7666   0
   2  11  17-4.26363 26.0800   0
   2  11  18-48.2021 24.0610   0
   2  11  19 18.1204 30.0888   0
   2  11  20-12.5962 29.1015   0
  -2 -12  21 3.09150 31.7520   0
  -2  12  21 16.9287 26.8113   0
  -2 -12  20 54.0001 29.8064   0
  -2  12  20 22.8454 28.1178   0
  -2 -12  19 27.8681 27.7948   0
  -2  12  19 66.9022 24.9364   0
  -2 -12  18 160.881 27.3520   0
  -2  12  18 123.027 25.7058   0
  -2 -12  17 160.013 28.1064   0
  -2  12  17 153.585 23.5494   0
  -2  12  16 244.696 24.6617   0
  -2 -12  16 262.519 27.2179   0
  -2  12  16 248.522 26.8695   1
  -2  12  15 34.1276 21.7522   1
  -2 -12  15 17.5598 20.8607   0
  -2  12  15 10.6846 22.8099   0
  -2 -12  14 191.565 25.0365   0
  -2  12  14 150.671 23.2790   0
  -2  12  14 215.391 23.0421   1
  -2  12  13 1470.24 34.7501   0
  -2 -12  13 1596.33 37.9498   0
  -2  12  13 1461.25 34.4805   1
  -2 -12  12 72.6068 23.5053   0
  -2  12  12 87.7537 21.0737   0
  -2  12  12 68.7696 21.5757   1
  -2  12  11 1849.47 35.1671   0
  -2 -12  11 1904.66 36.9499   0
  -2  12  11 1744.18 34.4263   1
  -2  12  10 283.279 20.4106   1
  -2 -12  10 226.962 22.2149   0
  -2  12  10 226.558 19.1333   0
  -2  12   9 104.423 18.9363   1
  -2  12   9 70.4824 15.5789   0
  -2 -12   9 81.4941 17.0892   0
   2  12  -8 16.5946 17.7329   1
  -2  12   8 3.85565 15.0367   0
  -2  12   8 5.36554 16.5927   1
  -2  12   7 262.013 19.4734   1
   2  12  -7 220.579 18.2171   1
  -2  12   7 200.000 15.1203   0
   2  12  -6 698.692 23.7001   1
  -2  12   6 708.048 18.1882   0
  -2  12   6 757.562 23.1839   1
   2  12  -5 338.566 21.1386   1
  -2  12   5 312.221 14.4006   0
  -2  12   5 299.096 18.9017   1
  -2  12   4 1415.99 20.9747   0
  -2  12   4 1355.20 26.2503   1
   2  12  -4 1329.50 28.9160   1
  -2  12   3 407.948 13.1757   0
   2  12  -3 406.294 21.3478   1
  -2  12   3 392.777 18.0903   1
  -2  12   2 89.7635 14.3892   1
  -2  12   2 67.8870 9.28743   0
   2  12  -2 58.9563 19.1526   1
  -2  12   1 1623.92 16.8823   0
   2  12  -1 1672.48 32.2905   1
  -2  12   1 1670.75 25.8303   1
  -2  12   0 80.8369 14.1867   1
   2  12   0 91.4496 19.0294   1
  -2  12   0 66.9198 8.17339   0
  -2  12  -1 36.1199 13.1406   1
   2  12   1 30.7261 18.2356   1
   2  12   2 116.397 19.6063   1
  -2  12  -2 94.8142 13.9140   1
  -2  12  -3 49.1447 13.3486   1
   2  12   3 41.0834 19.9941   1
   2  12   4 5143.34 50.6466   1
  -2  12  -4 5111.15 36.7742   1
  -2  12  -5-5.82051 11.1949   1
   2  12   5 9.24012 18.5716   1
   2  12   6 12.0026 18.1806   1
   2  12   7 329.827 21.8503   0
   2  12   7 309.808 21.4452   1
   2  12   8 151.020 19.6887   1
   2  12   8 121.733 20.3914   0
   2  12   9 20.8770 20.0530   1
   2  12   9 28.7430 20.0201   0
   2  12  10 218.735 22.3982   1
   2  12  10 159.617 21.5232   0
   2  12  11 74.4562 21.5397   1
   2  12  11 75.7733 21.9047   0
   2  12  12 92.2602 24.0949   0
   2  12  12 73.9975 23.3611   1
   2  12  13-0.36114 23.0483   0
   2  12  13-9.05684 22.2898   1
   2  12  14 27.8009 24.5113   0
   2  12  15 90.8458 26.8126   0
   2  12  16 18.2939 24.8634   0
   2  12  17 6.84400 24.9988   0
   2  12  18-11.8904 29.0642   0
   2  12  19-13.5203 26.8932   0
  -2  13  21 31.3657 25.2993   0
  -2 -13  21 11.2404 32.3179   0
  -2  13  20 123.788 27.6845   0
  -2 -13  20 40.5979 30.0656   0
  -2 -13  19 2.73904 27.3513   0
  -2  13  19 50.2470 25.4017   0
  -2  13  18 7.85534 24.2219   0
  -2 -13  18-2.97925 23.4926   0
  -2  13  17 31.9153 23.9960   0
  -2  13  17 7.24721 23.9125   1
  -2 -13  17-14.4650 24.9883   0
  -2  13  16 53.9611 23.3017   1
  -2  13  16 28.2281 22.8007   0
  -2 -13  16 31.3814 24.4616   0
  -2  13  15 495.185 28.3473   0
  -2  13  15 530.149 30.4027   1
  -2 -13  15 529.112 31.3383   0
  -2 -13  14 9.01633 23.7770   0
  -2  13  14 9.80989 22.6357   1
  -2  13  14 15.3621 21.3714   0
  -2  13  13 480.248 28.4833   0
  -2 -13  13 525.447 28.4341   0
  -2  13  13 453.373 27.3271   1
  -2  13  12 29.6922 21.2319   1
  -2  13  12 32.5504 20.6499   0
  -2 -13  12 13.0716 22.0601   0
  -2  13  11 1655.46 34.4882   1
  -2 -13  11 1664.45 36.0406   0
  -2  13  11 1541.15 32.9712   0
  -2  13  10 88.5973 19.5785   1
  -2 -13  10 71.3452 19.2884   0
  -2  13  10 63.0619 17.9116   0
  -2  13   9 258.043 21.4778   1
  -2  13   9 223.363 17.5658   0
   2  13  -8 562.034 21.0431   1
  -2  13   8 563.120 22.8324   1
  -2  13   8 539.641 19.5324   0
  -2  13   7 9.19258 17.0269   1
  -2  13   7 13.1155 12.1848   0
   2  13  -7 10.3478 16.7796   1
  -2  13   6 3098.12 32.9634   0
   2  13  -6 3244.44 38.8838   1
  -2  13   6 3186.75 39.4085   1
  -2  13   5 1765.94 24.7915   0
   2  13  -5 1686.84 31.4515   1
  -2  13   5 1662.27 30.4471   1
  -2  13   4 540.640 15.7904   0
   2  13  -4 607.687 22.8764   1
  -2  13   4 559.668 21.2662   1
   2  13  -3 1390.36 28.7341   1
  -2  13   3 1316.30 19.4680   0
  -2  13   3 1277.51 26.0650   1
  -2  13   2 29.9356 9.46379   0
  -2  13   2 29.6626 14.5169   1
   2  13  -2 52.1293 18.5004   1
   2  13  -1 2795.58 38.2579   1
  -2  13   1 2702.63 32.6784   1
   2  13   0 227.825 21.0302   1
  -2  13   0 198.425 15.1920   1
   2  13   1 103.153 19.8533   1
  -2  13  -1 100.627 14.4917   1
   2  13   2 1309.52 29.3319   1
  -2  13  -2 1246.25 22.4505   1
   2  13   3 310.192 22.0794   1
  -2  13  -3 286.947 15.7429   1
   2  13   4 1634.59 32.8395   1
  -2  13  -4 1562.71 23.8045   1
  -2  13  -5 32.5544 12.1405   1
   2  13   5 60.2283 20.0684   1
   2  13   6 174.918 20.4650   1
   2  13   7 369.999 23.7628   1
   2  13   7 358.000 23.4968   0
   2  13   8-1.75040 21.0043   1
   2  13   8 34.3755 19.4982   0
   2  13   9-12.4066 20.1119   0
   2  13   9-16.9214 21.4353   1
   2  13  10 116.405 22.4781   0
   2  13  10 73.4691 22.2443   1
   2  13  11 3.78056 22.0188   0
   2  13  11-0.80946 20.5165   1
   2  13  12-15.1584 23.3491   0
   2  13  12 0.55730 22.4763   1
   2  13  13 18.2390 25.2045   0
   2  13  13 51.6123 22.4871   1
   2  13  14 745.073 35.9126   0
   2  13  14 1011.14 28.6997   1
   2  13  15-5.68810 23.2290   0
   2  13  16-7.54325 24.4231   0
   2  13  17-9.87546 24.9752   0
   2  13  18-12.8108 30.9891   0
   2  13  19-7.48573 29.2648   0
  -2  14  21 92.1658 29.6890   0
  -2 -14  21 34.2399 29.0190   0
  -2 -14  20-1.12961 30.5143   0
  -2  14  20 115.202 27.6550   0
  -2 -14  19-2.45394 27.7464   0
  -2  14  19 26.9455 25.4087   0
  -2 -14  18 53.3338 28.1270   0
  -2  14  18 61.2239 25.2350   0
  -2  14  17 13.4529 25.7698   1
  -2  14  17 26.3378 23.9150   0
  -2 -14  17 47.5778 25.3955   0
  -2 -14  16 14.7596 23.9068   0
  -2  14  16 28.8543 23.6337   1
  -2  14  16 4.81510 23.0417   0
  -2 -14  15 55.5319 25.4118   0
  -2  14  15 57.7990 25.0520   1
  -2  14  15 36.2289 21.8453   0
  -2  14  14-4.47856 24.5511   1
  -2 -14  14 15.5251 22.2434   0
  -2  14  14 16.5560 21.7436   0
  -2  14  13 779.838 29.7282   0
  -2  14  13 743.089 31.1384   1
  -2 -14  13 790.458 31.2888   0
  -2  14  12 1522.41 35.0693   0
  -2  14  12 1563.44 36.5179   1
  -2 -14  12 1598.13 37.4766   0
  -2  14  11 10.6058 22.0739   1
  -2  14  11-4.40552 19.9109   0
  -2 -14  11-8.47793 21.1592   0
  -2  14  10 92.6382 19.2074   0
  -2  14  10 138.165 22.1756   1
  -2  14   9 54.8958 18.3609   1
  -2  14   9 27.9730 15.5386   0
  -2  14   8 6.03916 13.4955   0
  -2  14   8-2.09647 18.4294   1
  -2  14   7 512.542 19.0728   0
   2  14  -7 509.384 22.3615   1
  -2  14   7 550.077 22.7712   1
   2  14  -6 4.52991 17.2927   1
  -2  14   6 33.0084 13.0887   0
  -2  14   6 13.6217 16.6940   1
   2  14  -5 44.7999 18.4413   1
  -2  14   5 43.2576 12.1379   0
  -2  14   5 66.8902 16.7187   1
  -2  14   4 36.4195 16.1174   1
   2  14  -4 75.0846 17.8285   1
  -2  14   4 60.9179 11.6450   0
   2  14  -3 201.742 20.1680   1
  -2  14   3 178.660 12.1872   0
  -2  14   3 185.357 17.5480   1
   2  14  -2 744.945 25.0083   1
  -2  14   2 655.391 20.8801   1
   2  14  -1 1794.43 31.6992   1
  -2  14   1 1738.93 28.6070   1
  -2  14   0 29.7749 13.4379   1
   2  14   0 13.1299 17.7639   1
   2  14   1 236.783 21.7907   1
  -2  14  -1 172.084 15.9247   1
  -2  14  -2-6.74939 14.2530   1
   2  14   2 9.39784 18.4628   1
   2  14   3 350.058 23.3004   1
  -2  14  -3 351.853 16.6300   1
   2  14   4 833.874 28.3557   1
  -2  14  -4 684.021 19.4974   1
   2  14   5 36.6485 19.8588   1
   2  14   6 62.4402 20.3137   1
   2  14   7 712.618 27.9370   1
   2  14   8 292.944 24.3219   1
   2  14   8 365.310 25.4597   0
   2  14   9 223.250 24.5030   0
   2  14   9 209.677 25.0336   1
   2  14  10 0.48677 21.6685   0
   2  14  10 22.4012 23.4524   1
   2  14  11 217.724 26.1938   1
   2  14  11 283.405 26.4535   0
   2  14  12-0.63472 21.7382   0
   2  14  12 7.19648 22.3716   1
   2  14  13 436.423 29.2260   1
   2  14  13 357.925 28.9169   0
   2  14  14 165.279 24.8300   1
   2  14  14 150.095 27.9733   0
   2  14  15 21.5031 24.2684   0
   2  14  16 92.6636 27.7910   0
   2  14  17-9.99267 26.9242   0
   2  14  18 11.8985 27.8194   0
  -2  15  20 38.2164 29.3587   0
  -2 -15  20 44.2643 30.0200   0
  -2 -15  19-8.97687 27.1765   0
  -2  15  19 10.2375 26.4481   0
  -2 -15  18 23.7813 27.8059   0
  -2  15  18 17.9369 23.3975   0
  -2  15  17 0.26945 25.6023   1
  -2 -15  17-5.76465 24.8114   0
  -2  15  17 19.4035 25.0496   0
  -2  15  16 110.178 26.9081   1
  -2 -15  16 64.1991 24.4453   0
  -2  15  16 82.1602 24.3729   0
  -2  15  15 37.9453 22.7687   1
  -2  15  15 59.9167 19.8322   0
  -2 -15  15 26.9771 24.5424   0
  -2 -15  14 23.5819 23.7286   0
  -2  15  14 17.5681 22.1860   0
  -2  15  14 29.0868 25.1497   1
  -2  15  13 47.0305 24.7940   1
  -2  15  13 58.2754 21.7170   0
  -2 -15  13 78.9176 22.5359   0
  -2 -15  12 35.0396 22.9426   0
  -2  15  12 29.1925 23.7176   1
  -2  15  12 15.5342 20.0458   0
  -2  15  11 1302.70 34.6976   1
  -2  15  11 1265.80 32.3992   0
  -2  15  10 461.915 25.6436   1
  -2  15  10 452.072 24.0624   0
  -2  15   9 28.9369 20.5053   1
  -2  15   9-9.93280 16.4029   0
  -2  15   8 2.37570 15.1506   0
  -2  15   8 14.0994 17.7222   1
   2  15  -7 189.249 19.6070   1
  -2  15   7 156.081 20.7022   1
  -2  15   7 148.065 15.0870   0
  -2  15   6 99.4861 18.4587   1
  -2  15   6 91.3375 13.9727   0
   2  15  -6 113.109 18.2011   1
   2  15  -5 737.285 25.3526   1
  -2  15   5 708.851 23.7838   1
  -2  15   5 743.437 19.7559   0
   2  15  -4 166.552 19.6259   1
  -2  15   4 140.232 18.9130   1
  -2  15   3 51.5171 17.0625   1
   2  15  -3 56.4049 19.5462   1
  -2  15   2 12.9147 15.9893   1
   2  15  -2 16.6187 18.8352   1
   2  15  -1 487.390 24.1936   1
  -2  15   1 417.095 18.7244   1
   2  15   0 437.320 23.5852   1
  -2  15   0 411.074 18.7460   1
   2  15   1 175.142 22.0293   1
  -2  15  -1 170.010 17.1019   1
   2  15   2 1380.18 31.5700   1
  -2  15  -2 1293.00 25.1609   1
  -2  15  -3 47.9880 13.9938   1
   2  15   3 47.1018 20.5703   1
   2  15   4 150.719 21.9360   1
  -2  15  -4 102.318 15.3881   1
   2  15   5 927.158 30.1717   1
   2  15   6 10.5982 20.8347   1
   2  15   7-7.86269 21.3639   1
   2  15   8 7.34860 22.2474   1
   2  15   8 49.4844 22.5858   0
   2  15   9 58.7842 23.8563   1
   2  15   9 50.8309 23.3775   0
   2  15  10 50.2725 22.3490   0
   2  15  10 30.9870 23.7852   1
   2  15  11 278.921 26.5127   1
   2  15  11 240.326 26.3281   0
   2  15  12 584.676 29.1657   1
   2  15  12 579.585 31.3746   0
   2  15  13 134.232 26.8224   0
   2  15  13 307.071 25.9681   1
   2  15  14 107.763 26.0685   0
   2  15  14 96.7711 26.4990   1
   2  15  15 1.53861 25.9554   0
   2  15  16 48.7860 25.5351   0
   2  15  17 290.801 33.1099   0
   2  15  18 27.9663 28.8600   0
  -2 -16  20-34.3346 30.9285   0
  -2  16  20-3.30096 28.5664   0
  -2 -16  19-34.6021 27.3879   0
  -2  16  19 34.8531 26.4712   0
  -2  16  18 36.9169 25.5172   0
  -2 -16  18-1.89983 26.7610   0
  -2  16  17 22.3914 25.6458   1
  -2  16  17 17.8144 24.4279   0
  -2 -16  17-7.76125 26.7110   0
  -2  16  16 336.772 30.8324   1
  -2  16  16 324.378 28.0805   0
  -2 -16  16 325.446 30.4197   0
  -2  16  15 737.271 32.4766   0
  -2  16  15 738.250 34.5931   1
  -2 -16  15 802.881 34.4271   0
  -2  16  14 726.996 31.8717   0
  -2 -16  14 860.206 33.1666   0
  -2  16  14 827.244 33.8525   1
  -2  16  13 88.3611 23.4969   1
  -2  16  13 40.1598 21.0003   0
  -2  16  12 168.990 23.3090   0
  -2  16  12 228.156 25.0592   1
  -2  16  11-20.3101 19.7420   0
  -2  16  11 17.9113 22.2367   1
  -2  16  10 842.470 31.5410   1
  -2  16  10 804.576 27.5668   0
  -2  16   9 353.582 21.3331   0
  -2  16   9 275.151 24.0677   1
  -2  16   8 294.088 18.9976   0
  -2  16   8 372.804 25.0056   1
  -2  16   7 42.3610 18.8747   1
  -2  16   7 47.7403 13.9909   0
   2  16  -7 35.4805 18.3134   1
   2  16  -6 382.287 21.2025   1
  -2  16   6 350.353 21.5380   1
  -2  16   5-0.05852 17.9756   1
   2  16  -5 8.91877 17.5343   1
  -2  16   4 10.0172 16.7010   1
   2  16  -4 40.6696 19.5119   1
  -2  16   3 2.19442 16.6244   1
   2  16  -3 39.7051 18.1885   1
  -2  16   2-5.30809 16.1140   1
   2  16  -2 21.9182 20.0468   1
  -2  16   1 43.5781 16.5317   1
   2  16  -1 47.9544 20.7601   1
   2  16   0 277.962 23.7745   1
  -2  16   0 263.250 18.5738   1
  -2  16  -1 37.6746 15.9473   1
   2  16   1 52.6029 21.3531   1
  -2  16  -2 1362.48 26.3266   1
   2  16   2 1313.07 32.7677   1
  -2  16  -3 7.39691 15.4426   1
   2  16   3-0.60252 19.9670   1
   2  16   4 1209.36 33.3014   1
  -2  16  -4 1216.67 24.9755   1
   2  16   5 47.1306 21.3801   1
   2  16   6 3.28823 22.4132   1
   2  16   7 365.797 27.2450   1
   2  16   8 374.463 27.0384   1
   2  16   8 399.117 27.4528   0
   2  16   9 111.691 25.0734   1
   2  16   9 135.488 25.9213   0
   2  16  10 175.712 26.4643   0
   2  16  10 134.421 25.9591   1
   2  16  11 41.3451 23.6353   0
   2  16  11 75.6597 25.9766   1
   2  16  12 219.259 27.9662   1
   2  16  12 189.224 27.2179   0
   2  16  13 13.4354 27.3618   0
   2  16  13 23.8582 24.9936   1
   2  16  14 14.6315 27.5442   0
   2  16  14 99.4159 23.9590   1
   2  16  15 130.807 26.7263   0
   2  16  15 66.1884 25.2756   1
   2  16  16 83.3851 29.6231   0
   2  16  17 6.41192 27.2427   0
   2  16  18 51.5022 28.1822   0
  -2  17  20 143.461 29.3126   0
  -2 -17  20 92.9218 32.5945   0
  -2 -17  19 60.1374 29.6006   0
  -2  17  19 111.449 26.7199   0
  -2  17  18 34.6839 29.7849   1
  -2  17  18 72.1305 26.9682   0
  -2 -17  18 64.1794 27.3551   0
  -2  17  17 62.9474 30.7807   1
  -2  17  17 73.2050 24.9818   0
  -2 -17  17 34.8153 27.3107   0
  -2  17  16 60.1436 27.2143   1
  -2 -17  16 109.540 25.9984   0
  -2  17  16 72.5369 24.8059   0
  -2  17  15 82.7226 31.0940   1
  -2 -17  15 127.958 25.2663   0
  -2  17  15 64.9727 24.7738   0
  -2  17  14 271.586 26.1563   0
  -2  17  14 274.226 29.2998   1
  -2  17  13 99.4752 27.0853   1
  -2  17  13 7.69710 22.6246   0
  -2  17  12 48.8673 23.5754   1
  -2  17  12 27.2550 21.4751   0
  -2  17  11 21.5995 21.8861   1
  -2  17  11 0.77669 19.9012   0
  -2  17  10 104.201 23.5195   1
  -2  17  10 81.0827 19.9366   0
  -2  17   9 209.123 24.8990   1
  -2  17   9 235.579 21.2527   0
  -2  17   8 533.792 26.6195   1
  -2  17   7 280.776 22.4248   1
  -2  17   6 67.0100 20.0912   1
   2  17  -6 58.9884 19.6768   1
   2  17  -5 30.7290 19.2261   1
  -2  17   5 40.2044 19.6996   1
  -2  17   4 10.0947 18.4212   1
   2  17  -4 7.82070 17.9392   1
  -2  17   3 13.3262 16.5673   1
   2  17  -3 4.41189 19.6789   1
   2  17  -2 311.003 22.2251   1
  -2  17   2 288.318 20.6673   1
   2  17  -1 1010.40 30.7793   1
  -2  17   1 986.136 25.6165   1
   2  17   0 123.539 23.2154   1
  -2  17   0 108.866 16.2704   1
  -2  17  -1 24.9188 16.5530   1
   2  17   1 45.0403 22.2306   1
  -2  17  -2 38.6610 16.7372   1
   2  17   2 51.3987 23.0199   1
   2  17   3 1451.84 34.6837   1
  -2  17  -3 1464.46 27.4058   1
   2  17   4 281.401 24.7002   1
   2  17   5 243.490 25.9749   1
   2  17   6 445.856 28.5351   1
   2  17   7 1586.09 39.3117   1
   2  17   8 1022.65 34.0858   1
   2  17   8 961.555 34.7059   0
   2  17   9 1124.67 37.2311   0
   2  17   9 1089.88 34.8497   1
   2  17  10 85.7052 26.3904   1
   2  17  10 56.3523 25.3095   0
   2  17  11 1.89453 24.2354   0
   2  17  11-16.3126 24.9897   1
   2  17  12 37.4549 26.2934   0
   2  17  12 71.3247 27.9949   1
   2  17  13 697.697 34.9075   1
   2  17  13 573.559 34.1914   0
   2  17  14 47.8762 24.3085   0
   2  17  14 83.6971 28.0831   1
   2  17  15 96.9253 28.7107   0
   2  17  15 74.7462 28.3745   1
   2  17  16 87.2779 27.8935   0
   2  17  17 118.883 32.0747   0
  -2 -18  19 24.8665 29.6086   0
  -2  18  19 62.5302 27.1704   0
  -2  18  18 82.9688 32.6860   1
  -2 -18  18 97.8022 27.2891   0
  -2  18  18 104.472 24.7936   0
  -2  18  17 67.2375 27.6431   1
  -2  18  17 85.1634 25.4141   0
  -2  18  16 9.35957 28.7253   1
  -2  18  16 26.4901 22.5548   0
  -2  18  15 31.3232 26.9959   1
  -2  18  15 7.44461 23.4254   0
  -2  18  14 335.732 27.5355   0
  -2  18  14 380.270 30.6951   1
  -2  18  13 171.089 24.1014   0
  -2  18  13 265.349 30.8505   1
  -2  18  12 161.657 22.5198   0
  -2  18  12 179.077 27.2187   1
  -2  18  11 283.610 28.3363   1
  -2  18  10 24.7528 22.3066   1
  -2  18   9 115.485 25.5613   1
  -2  18   8 71.5510 21.4740   1
  -2  18   7 116.413 23.2999   1
   2  18  -6 2.39032 19.0433   1
  -2  18   6 9.58207 20.8331   1
   2  18  -5 16.3301 18.5547   1
  -2  18   5 39.0806 19.9164   1
  -2  18   4 35.9735 19.5592   1
   2  18  -4 19.8233 19.6409   1
  -2  18   3 390.338 23.2059   1
   2  18  -3 410.347 25.5833   1
  -2  18   2 64.0130 17.3872   1
   2  18  -2 73.2866 20.7977   1
  -2  18   1 24.1269 17.4229   1
   2  18  -1 2.34746 21.7513   1
   2  18   0 7.88037 22.6516   1
  -2  18   0 11.1390 18.0656   1
   2  18   1 1210.74 33.9120   1
  -2  18  -1 1165.53 28.0953   1
   2  18   2 163.233 26.2356   1
  -2  18  -2 152.724 19.7918   1
  -2  18  -3 27.1051 17.7259   1
   2  18   3 12.3319 24.8731   1
   2  18   4 318.307 27.0073   1
   2  18   5-18.5655 23.4739   1
   2  18   6 1391.96 38.3612   1
   2  18   7 104.816 26.1022   1
   2  18   8 539.663 31.2499   0
   2  18   8 575.217 32.6198   1
   2  18   9 9.28593 25.1860   1
   2  18   9-10.3470 23.0666   0
   2  18  10 91.5741 25.7514   1
   2  18  10 97.9085 25.6674   0
   2  18  11 34.2211 24.7222   0
   2  18  11 66.7401 28.1564   1
   2  18  12 55.5250 26.4139   0
   2  18  12 46.3860 28.9232   1
   2  18  13 494.171 32.5794   1
   2  18  13 418.441 31.2735   0
   2  18  14 67.2008 27.9276   0
   2  18  14 87.4689 26.5903   1
   2  18  15 6.98423 26.9358   0
   2  18  15 26.3888 26.1698   1
   2  18  16 3.90996 30.0657   0
   2  18  17 99.2770 25.7769   0
  -2  19  19 83.0360 28.7251   0
  -2  19  18 45.4573 31.9259   1
  -2  19  18 23.8418 25.9948   0
  -2  19  17 2.15166 28.7451   1
  -2  19  17 29.7281 26.0871   0
  -2  19  16 44.8098 31.3974   1
  -2  19  16 7.64483 25.8685   0
  -2  19  15 88.4135 29.1287   1
  -2  19  14 27.7297 26.6130   1
  -2  19  13 27.1037 25.4770   1
  -2  19  12 98.4946 26.7513   1
  -2  19  11 136.040 26.7389   1
  -2  19  10 27.6241 23.1893   1
  -2  19   9 52.7971 24.6381   1
  -2  19   8 345.959 26.0154   1
  -2  19   7 67.9812 22.2180   1
  -2  19   6 10.8075 20.6806   1
   2  19  -6 4.20589 20.5551   1
  -2  19   5 22.4822 20.8018   1
   2  19  -5 35.4384 20.8107   1
   2  19  -4 355.137 24.7498   1
  -2  19   4 378.363 24.2553   1
  -2  19   3 85.8328 21.3178   1
   2  19  -3 57.6888 21.8052   1
  -2  19   2 98.6714 18.8424   1
   2  19  -2 117.055 21.9093   1
  -2  19   1-4.98082 19.7505   1
   2  19  -1 7.20442 22.3414   1
  -2  19   0 516.796 25.2254   1
   2  19   0 640.732 29.6888   1
   2  19   1 2326.24 41.5810   1
  -2  19  -1 2039.01 36.1939   1
   2  19   2 907.119 32.8430   1
  -2  19  -2 909.996 26.6305   1
  -2  19  -3 110.597 19.8129   1
   2  19   3 87.1509 26.4148   1
   2  19   4 2.65579 23.8680   1
   2  19   5 241.811 27.6171   1
   2  19   6 381.153 30.0511   1
   2  19   7-10.7170 24.6184   1
   2  19   8 71.5086 28.5495   1
   2  19   8 71.8696 25.1681   0
   2  19   9 6.39466 25.6110   1
   2  19   9-11.6289 23.8392   0
   2  19  10 101.474 27.7514   1
   2  19  10 71.7651 24.7903   0
   2  19  11 387.256 32.8736   1
   2  19  11 359.503 30.2478   0
   2  19  12 743.248 34.9530   1
   2  19  12 705.194 34.8910   0
   2  19  13 75.6174 28.5859   0
   2  19  13 100.011 26.3518   1
   2  19  14 26.7868 25.8100   0
   2  19  14 82.9091 27.9592   1
   2  19  15-10.0740 26.2272   0
   2  19  15 23.0226 28.9514   1
   2  19  16-35.1721 28.3041   0
  -2  20  18 166.326 33.7400   1
  -2  20  17 25.2412 32.9538   1
  -2  20  16-4.36889 29.4946   1
  -2  20  15-12.1217 28.2708   1
  -2  20  14-12.0839 26.1645   1
  -2  20  13 18.9078 26.3492   1
  -2  20  12 26.9903 24.5430   1
  -2  20  11 41.8473 27.3600   1
  -2  20  10 132.141 26.6973   1
  -2  20   9 464.015 29.2499   1
  -2  20   8 1084.86 34.0869   1
  -2  20   7 32.5544 22.6595   1
  -2  20   6 231.913 23.8020   1
  -2  20   5-19.6577 20.4982   1
   2  20  -5 17.2823 21.8069   1
   2  20  -4 194.663 22.4137   1
  -2  20   4 185.649 23.1432   1
  -2  20   3 22.0585 21.2766   1
   2  20  -3 5.90376 22.1513   1
   2  20  -2 276.352 24.0722   1
  -2  20   2 260.421 21.3299   1
   2  20  -1 327.383 26.8886   1
  -2  20   1 306.719 24.0167   1
   2  20   0 38.6799 23.4241   1
  -2  20   0-1.21510 20.1329   1
  -2  20  -1 38.1836 21.6079   1
   2  20   1 37.7531 24.4527   1
   2  20   2 117.620 26.6516   1
  -2  20  -2 176.315 23.3986   1
   2  20   3 197.441 28.6653   1
   2  20   4 223.006 28.6035   1
   2  20   5 8.75279 24.2873   1
   2  20   6-38.0521 25.4560   1
   2  20   7-10.9574 27.0492   1
   2  20   8 192.426 28.3582   1
   2  20   8 178.250 26.9042   0
   2  20   9 77.6046 26.5124   1
   2  20   9 54.2275 24.8168   0
   2  20  10 5.30267 27.1541   1
   2  20  10 17.0426 25.5029   0
   2  20  11 67.4037 27.1929   0
   2  20  11 85.3070 29.2503   1
   2  20  12 64.2644 26.7103   0
   2  20  12 96.7744 26.6830   1
   2  20  13 12.7409 30.2731   0
   2  20  13 9.21946 28.1080   1
   2  20  14-56.2854 26.3614   0
   2  20  14-13.7259 30.0484   1
   2  20  15-11.9922 31.3919   0
   2  20  15 15.3440 28.9904   1
   2  20  16 9.30716 25.0408   0
   2  20  16 18.6436 33.0855   1
  -2  21  17 22.1565 32.0874   1
  -2  21  16-16.6449 30.1207   1
  -2  21  15 28.0643 28.2139   1
  -2  21  14 28.0280 27.4753   1
  -2  21  13 9.13516 26.3211   1
  -2  21  12 230.093 29.5243   1
  -2  21  11 213.058 30.2231   1
  -2  21  10 162.981 25.6288   1
  -2  21   9 145.185 27.6736   1
  -2  21   8 922.691 34.1671   1
  -2  21   7 81.2168 26.0490   1
  -2  21   6 167.277 24.7851   1
  -2  21   5-5.15285 22.4661   1
   2  21  -5 18.1821 22.0796   1
  -2  21   4 15.1308 21.0906   1
   2  21  -4-15.2617 22.1032   1
  -2  21   3 134.766 23.5377   1
   2  21  -3 139.395 23.9224   1
  -2  21   2 103.150 21.2298   1
   2  21  -2 121.921 22.7904   1
  -2  21   1 50.0015 22.0881   1
   2  21  -1 59.7714 24.9423   1
   2  21   0 375.824 27.5519   1
  -2  21   0 300.399 24.5739   1
   2  21   1 221.218 27.7975   1
  -2  21  -1 198.516 23.4324   1
   2  21   2 872.844 33.5795   1
  -2  21  -2 814.042 28.5101   1
   2  21   3 1223.30 36.8581   1
   2  21   4 575.117 31.6706   1
   2  21   5 549.946 30.9577   1
   2  21   6 1.29932 26.5735   1
   2  21   7 106.349 27.9190   1
   2  21   8 39.8038 26.0172   1
   2  21   8-6.99898 23.6549   0
   2  21   9 4.59028 27.7199   1
   2  21   9 20.3319 24.3771   0
   2  21  10 151.248 29.4559   1
   2  21  10 113.259 26.5372   0
   2  21  11 10.6351 24.9381   0
   2  21  11 9.49440 27.9218   1
   2  21  12 107.384 27.0655   0
   2  21  12 84.9108 29.0091   1
   2  21  13 102.304 28.0059   0
   2  21  13 109.100 30.9487   1
   2  21  14 3.57853 26.6167   0
   2  21  14 22.0402 29.0475   1
   2  21  15-6.04541 31.0457   0
   2  21  15 47.9574 30.0240   1
   2  21  16 25.9234 31.5466   1
  -2  22  16-22.2301 31.0534   1
  -2  22  15-6.36734 26.0823   1
  -2  22  14 79.1842 29.5330   1
  -2  22  13 41.4849 27.9382   1
  -2  22  12 15.6741 27.3579   1
  -2  22  11 139.357 29.7267   1
  -2  22  10 2.74476 26.0206   1
  -2  22   9-11.4517 25.9912   1
  -2  22   8 196.741 27.2261   1
  -2  22   7 434.330 30.3129   1
  -2  22   6 12.9375 25.4547   1
   2  22  -5 395.230 25.4970   1
  -2  22   5 389.681 28.3021   1
  -2  22   4 48.0386 23.0581   1
   2  22  -4 22.8025 22.3960   1
  -2  22   3 7.73940 22.0755   1
   2  22  -3 8.66645 22.9794   1
  -2  22   2 55.9366 22.2375   1
   2  22  -2 29.0082 22.9089   1
  -2  22   1 67.8832 22.5231   1
   2  22  -1 52.4977 23.5377   1
   2  22   0 265.498 27.9712   1
  -2  22   0 239.332 25.6822   1
  -2  22  -1 12.0875 21.3733   1
   2  22   1-2.28257 24.1164   1
  -2  22  -2-1.75785 20.6829   1
   2  22   2-5.62025 25.1783   1
   2  22   3 12.1820 26.5918   1
   2  22   4 19.4823 27.5696   1
   2  22   5 14.0094 27.3971   1
   2  22   6 7.56874 27.7903   1
   2  22   7 152.703 28.6014   1
   2  22   7 178.415 27.7416   0
   2  22   8-3.98782 26.5901   1
   2  22   8 22.6894 25.7654   0
   2  22   9 195.648 28.8570   1
   2  22   9 63.1240 25.9527   0
   2  22  10 95.4570 29.0864   1
   2  22  10 78.8492 24.7099   0
   2  22  11 12.6071 24.8423   0
   2  22  11 33.6040 28.3118   1
   2  22  12 32.8817 26.1237   0
   2  22  12 43.0178 30.1189   1
   2  22  13-17.5103 26.8801   0
   2  22  13 22.6745 30.0427   1
   2  22  14 39.8945 29.4156   0
   2  22  14 17.1899 33.8668   1
   2  22  15 43.3949 33.0527   1
  -2  23  15 31.1273 31.0468   1
  -2  23  14 85.3334 30.0274   1
  -2  23  13 99.1310 29.7056   1
  -2  23  12 71.2520 30.1321   1
  -2  23  11-30.4996 27.3655   1
  -2  23  10 20.2084 27.6041   1
  -2  23   9 35.6469 28.4019   1
  -2  23   8 54.5582 25.1613   1
  -2  23   7-13.0315 24.0652   1
  -2  23   6 29.2934 24.9957   1
  -2  23   5 182.713 26.8556   1
  -2  23   4 140.813 25.5735   1
   2  23  -4 93.6082 24.9223   1
  -2  23   3 43.1245 21.8764   1
   2  23  -3 15.5197 24.7906   1
   2  23  -2 515.202 30.0562   1
  -2  23   2 435.187 28.4860   1
  -2  23   1 95.1537 22.8656   1
   2  23  -1 102.219 24.0217   1
  -2  23   0 21.9771 22.3186   1
   2  23   0 10.7232 23.8483   1
  -2  23  -1 38.3543 23.0358   1
   2  23   1 42.4597 26.6452   1
   2  23   2-2.31041 26.9228   1
   2  23   3-6.23595 25.8531   1
   2  23   4 11.7316 25.9567   1
   2  23   5-8.83718 26.2151   1
   2  23   6 2.61865 26.6008   1
   2  23   7 51.7802 22.8054   0
   2  23   7-44.3805 27.1912   1
   2  23   8 62.4300 27.7615   1
   2  23   8 41.0827 27.4818   0
   2  23   9 234.169 32.7762   1
   2  23   9 243.766 31.1312   0
   2  23  10 71.9091 29.3584   1
   2  23  10 19.2977 23.9329   0
   2  23  11-4.94016 24.4984   0
   2  23  11 54.2439 28.4393   1
   2  23  12 32.9655 28.4724   0
   2  23  12 55.1263 32.0882   1
   2  23  13 4.36089 27.3127   0
   2  23  13 21.7793 29.1014   1
   2  23  14-53.4399 26.5254   0
   2  23  14 55.7068 33.8325   1
  -2  24  14 93.4933 31.2897   1
  -2  24  13-14.8304 30.3889   1
  -2  24  12-3.89397 32.3763   1
  -2  24  11 59.0598 28.7543   1
  -2  24  10-20.2904 28.7856   1
  -2  24   9 55.2874 27.7024   1
  -2  24   8 26.7220 27.5342   1
  -2  24   7 153.098 27.6517   1
  -2  24   6 97.9229 25.0244   1
  -2  24   5 16.6817 24.1696   1
   2  24  -4 484.639 29.7193   1
  -2  24   4 419.762 28.6277   1
  -2  24   3 26.4701 23.5643   1
   2  24  -3 32.4036 24.6631   1
   2  24  -2 467.162 30.2556   1
  -2  24   2 384.764 28.9832   1
  -2  24   1 21.2476 22.1641   1
   2  24  -1-7.47901 26.1751   1
  -2  24   0 60.1834 21.4522   1
   2  24   0 65.9193 25.5671   1
   2  24   1 550.119 32.4408   1
  -2  24  -1 519.626 27.8373   1
   2  24   2 64.8699 27.6495   1
   2  24   3 199.242 30.4639   1
   2  24   4-7.98842 28.0262   1
   2  24   5-38.6751 27.6017   1
   2  24   6 26.4930 26.7026   1
   2  24   7-1.51465 25.1768   0
   2  24   7 52.9290 27.6202   1
   2  24   8 51.3066 29.3408   1
   2  24   8 27.7467 26.5916   0
   2  24   9 18.3726 30.6736   1
   2  24   9 18.6087 27.6898   0
   2  24  10 18.3780 29.7016   1
   2  24  10 16.9860 27.2930   0
   2  24  11-7.97595 25.8214   0
   2  24  11 24.6415 30.7067   1
   2  24  12-33.8303 27.9610   0
   2  24  12 77.3778 31.0175   1
   2  24  13 52.5103 29.3231   0
   2  24  13 14.1057 30.8682   1
  -2  25  13 50.7802 33.8628   1
  -2  25  12 33.7202 31.7314   1
  -2  25  11-13.7216 30.2676   1
  -2  25  10 6.33012 30.1520   1
  -2  25   9-12.7630 27.8764   1
  -2  25   8 41.6721 28.0642   1
  -2  25   7 49.9066 28.5533   1
  -2  25   6 92.0191 26.1381   1
  -2  25   5 14.0843 25.2245   1
  -2  25   4 66.6244 26.6465   1
  -2  25   3-9.48393 24.9326   1
   2  25  -3 31.2949 24.3627   1
   2  25  -2 550.648 31.4930   1
  -2  25   2 368.225 28.2430   1
   2  25  -1 523.451 30.9902   1
  -2  25   1 411.801 30.5158   1
  -2  25   0 37.8439 24.0300   1
   2  25   0 91.0013 28.7427   1
   2  25   1 195.649 30.1789   1
  -2  25  -1 187.527 24.1827   1
   2  25   2 30.0064 26.9834   1
   2  25   3 10.8597 27.2870   1
   2  25   4 102.639 29.3927   1
   2  25   5 5.55501 28.4855   1
   2  25   6 48.1627 28.8297   1
   2  25   7 261.477 31.4125   0
   2  25   7 214.868 31.8764   1
   2  25   8 110.210 32.3404   1
   2  25   8 122.357 28.9227   0
   2  25   9 27.8830 31.9225   1
   2  25   9 84.5298 26.7537   0
   2  25  10 5.64186 28.9056   0
   2  25  10 21.1288 31.1405   1
   2  25  11 41.1393 25.6340   0
   2  25  11 95.2074 29.9103   1
   2  25  12 35.2267 27.5942   0
  -2  26  11 31.7104 33.3556   1
  -2  26  10 15.9934 30.0968   1
  -2  26   9 23.2018 29.8938   1
  -2  26   8-30.2105 28.0307   1
  -2  26   7 8.89451 27.3456   1
  -2  26   6 13.4505 25.3971   1
  -2  26   5 87.7694 28.3659   1
  -2  26   4 15.4549 25.5542   1
  -2  26   3-26.6857 23.6078   1
   2  26  -3 29.9007 27.8382   1
  -2  26   2 19.9480 25.5421   1
   2  26  -2 94.3340 28.6311   1
  -2  26   1 41.7704 23.2022   1
   2  26  -1 88.9614 29.0013   1
  -2  26   0-11.1689 24.6562   1
   2  26   0 11.8566 25.2764   1
   2  26   1-18.3968 27.6350   1
   2  26   2 6.20748 28.0389   1
   2  26   3 24.5213 27.6009   1
   2  26   4 26.3024 26.5540   1
   2  26   5 49.5162 28.5643   1
   2  26   6 23.6481 30.5729   1
   2  26   7 51.3545 31.7756   1
   2  26   7 48.3949 27.3090   0
   2  26   8 42.8502 32.6865   1
   2  26   8 42.9286 29.9465   0
   2  26   9 24.2176 31.0621   1
   2  26   9-27.1825 28.2269   0
   2  26  10 99.3272 28.3790   0
   2  26  10 66.2604 31.6826   1
   2  26  11-25.7915 25.6425   0
  -2  27  10-33.7715 29.3810   1
  -2  27   9 18.0465 30.2224   1
  -2  27   8-7.84489 30.7673   1
  -2  27   7-39.1186 26.8161   1
  -2  27   6-18.2753 26.7334   1
  -2  27   5-10.1988 25.2175   1
  -2  27   4-0.44521 26.4412   1
  -2  27   3-43.8400 26.4297   1
   2  27  -3 32.7845 26.0877   1
  -2  27   2-3.68083 26.4740   1
   2  27  -2 3.04118 25.3753   1
  -2  27   1-4.22855 25.4477   1
   2  27  -1 13.2921 27.0394   1
  -2  27   0-1.83083 24.1179   1
   2  27   0 32.1293 29.0083   1
   2  27   1 36.6235 28.9894   1
   2  27   2 149.763 27.4430   1
   2  27   3 22.5979 28.7584   1
   2  27   4 35.8033 29.5273   1
   2  27   5 62.7657 30.0795   1
   2  27   6 165.978 31.0600   1
   2  27   7 165.166 34.0989   1
   2  27   7 193.424 31.7328   0
   2  27   8 80.2232 32.6219   1
   2  27   8 9.05806 27.4991   0
   2  27   9-15.2529 31.4222   1
   2  27   9-19.5108 29.8539   0
   2  27  10 121.487 30.7412   0
  -2  28   9 2.20273 29.2733   1
  -2  28   8 80.9396 31.2206   1
  -2  28   7 30.0930 31.4839   1
  -2  28   6 3.78525 28.7051   1
  -2  28   5-23.2915 28.4459   1
  -2  28   4-9.26778 28.0894   1
  -2  28   3 28.6111 27.3934   1
  -2  28   2 8.45619 27.3162   1
   2  28  -2 20.5360 28.0833   1
  -2  28   1 36.3080 28.3508   1
   2  28  -1 39.9051 28.7508   1
   2  28   0 60.8440 28.2525   1
   2  28   1 22.0096 27.5109   1
   2  28   2 30.6011 31.0195   1
   2  28   3 86.1244 29.0002   1
   2  28   4 32.2486 31.4388   1
   2  28   5-5.93451 30.4069   1
   2  28   6 252.510 26.6263   0
   2  28   6 162.800 32.4342   1
   2  28   7 5.00973 30.4731   1
   2  28   7 21.3104 26.9221   0
   2  28   8 144.729 30.1420   0
   2  28   9-4.53018 26.9475   0
  -2  29   7 6.66109 28.2488   1
  -2  29   6-31.0601 30.2277   1
  -2  29   5 30.5262 28.2376   1
  -2  29   4 6.38835 27.0504   1
  -2  29   3-18.2781 29.1515   1
  -2  29   2 59.3100 29.3417   1
   2  29  -2 77.9115 29.9689   1
  -2  29   1 61.3660 28.0880   1
   2  29  -1 63.0515 29.8265   1
   2  29   0 173.463 29.5200   1
   2  29   1 52.0604 29.8966   1
   2  29   2 55.8785 28.6767   1
   2  29   3 56.5845 30.0199   1
   2  29   4 91.6253 29.7479   1
   2  29   5 85.7894 33.7955   1
   2  29   6 67.0497 28.7998   0
   2  29   7 28.1406 31.4285   0
   2  29   8 11.1124 29.5861   0
  -2  30   5 4.57534 32.0849   1
  -2  30   4 34.3509 32.2635   1
  -2  30   3-2.57270 28.2209   1
  -2  30   2 45.9840 29.4786   1
   2  30  -1 182.912 33.2964   1
   2  30   0 199.353 30.5148   1
   2  30   1 64.0388 30.1950   1
   2  30   2 5.28893 31.5895   1
   2  30   3 3.21529 33.2369   1
  -2  31   3 52.2737 32.4168   1
  -2  31   2 10.1172 28.1678   1
   2  31  -1 78.4750 30.2407   1
   2  31   0-26.8631 32.7295   1
   2  31   1 14.2912 32.5066   1
  -3   0  22 38.5248 30.0940   0
  -3   0  21 23.5546 30.2700   0
  -3   0  20 12.7056 27.3793   0
  -3   0  19 74.3694 27.0957   0
  -3   0  18-28.9957 24.1456   0
  -3   0  17 15.5843 21.6502   0
  -3   0  16 10.7011 21.1316   0
  -3   0  15 476.288 24.6984   0
  -3   0  14 26.8014 19.0545   0
  -3   0  13 172.900 17.3359   1
  -3   0  13 200.661 20.6342   0
  -3   0  12 2.39950 17.3235   0
  -3   0  12-10.3275 14.8875   1
  -3   0  11 521.793 19.3990   1
  -3   0  11 594.803 23.8455   0
  -3   0  10-0.68252 14.5656   1
  -3   0  10 2.05122 14.9449   0
  -3   0   9 812.599 21.7566   1
  -3   0   9 793.063 22.3265   0
  -3   0   8-4.01947 15.1148   1
  -3   0   8 8.77644 14.5843   0
  -3   0   7 4971.03 39.5589   0
  -3   0   7 5268.99 42.3499   1
  -3   0   6-8.67540 14.8181   1
  -3   0   6-1.37625 12.8421   0
  -3   0   5 1123.50 20.4020   0
  -3   0   5 1126.55 22.5941   1
  -3   0   4 3.31927 11.2361   0
  -3   0   4-6.49808 14.5506   1
  -3   0   3 42.3315 13.9964   1
  -3   0   2-1.63364 13.9179   1
  -3   0   1 55.5909 11.4399   2
  -3   0   1 85.0676 15.0957   1
  -3   0   0 1.27423 13.0539   3
  -3   0   0-9.67744 11.8238   2
  -3   0   0-3.47274 14.3569   1
  -3   0  -1 225.386 14.1198   2
  -3   0  -1 216.302 16.4492   3
  -3   0  -1 223.184 15.8898   1
  -3   0  -2-0.38528 14.2797   3
  -3   0  -2-3.98660 13.6908   2
  -3   0  -3 3648.20 37.7756   3
  -3   0  -3 3630.70 36.7273   2
  -3   0  -4-6.91748 14.0723   3
  -3   0  -4-10.2488 15.2031   2
  -3   0  -5 223.520 16.5634   3
  -3   0  -5 220.521 18.5997   2
   3   0   5 209.401 13.8959   0
   3   0   6 7.43240 11.2613   0
  -3   0  -6-5.18279 16.2888   2
  -3   0  -6 8.42736 13.3191   3
   3   0   7 7.80553 12.0770   0
  -3   0  -7 24.3638 16.5997   2
  -3   0  -7 12.8070 13.2890   3
  -3   0  -8 33.0203 17.2906   2
   3   0   8 4.93264 13.0981   0
  -3   0  -9 170.634 19.4072   2
   3   0   9 152.683 15.9397   0
  -3   0 -10 15.6550 17.8690   2
   3   0  10 3.18859 14.6358   0
  -3   0 -11 65.9052 20.2006   2
   3   0  11 29.6206 16.8885   0
  -3   0 -12 9.87158 21.4094   2
   3   0  12-27.2510 19.6744   0
  -3   0 -13 470.849 29.1385   2
   3   0  13 345.797 23.5757   0
  -3   0 -14 3.88801 24.3723   2
   3   0  14 13.2227 21.8178   0
  -3   0 -15 85.7648 24.4049   2
   3   0  15 2.88593 20.5332   0
  -3   0 -16-8.76158 23.7174   2
   3   0  16-10.4710 19.3554   0
  -3   0 -17 55.7220 23.9373   2
   3   0  17 35.6333 21.3690   0
   3   0  18 16.2874 22.9442   0
  -3   0 -19 218.960 28.9831   2
   3   0  19 160.706 27.0607   0
  -3   0 -20 98.7065 27.3290   2
   3   0  20 109.081 26.2679   0
  -3   0 -21 419.156 34.4148   2
  -3   1  22 194.641 33.6700   0
  -3  -1  22 214.935 36.1011   0
  -3  -1  21 14.9817 28.8787   0
  -3   1  21-8.11955 27.4196   0
  -3  -1  20 32.3819 26.3620   0
  -3   1  20 10.0754 27.8544   0
  -3  -1  19 25.3025 25.1490   0
  -3   1  19 40.0375 26.3787   0
  -3  -1  18 8.42146 24.5612   0
  -3   1  18 2.16678 25.4593   0
  -3  -1  17 29.6271 23.3010   0
  -3   1  17 47.2691 22.2980   0
  -3   1  16 577.626 28.3702   0
  -3  -1  16 541.451 28.1162   0
  -3  -1  15 75.8173 20.7730   0
  -3   1  15 81.7777 21.0281   0
  -3  -1  14 8.91036 20.1974   0
  -3   1  14 4.61849 19.0125   0
  -3  -1  13 84.8366 17.4960   0
  -3   1  13 65.1649 16.6889   1
  -3   1  13 75.7247 19.5511   0
  -3  -1  12 103.349 18.2556   0
  -3  -1  12 83.7368 16.3120   1
  -3   1  12 94.5244 16.2888   1
  -3   1  12 66.5589 17.9801   0
  -3   1  11 1485.51 26.3346   1
  -3   1  11 1465.10 28.4380   0
  -3  -1  11 1420.60 26.6888   1
  -3  -1  11 1441.33 29.2298   0
  -3   1  10 207.659 16.9260   1
  -3  -1  10 181.587 17.5329   1
  -3   1  10 233.624 17.3826   0
  -3  -1  10 235.586 17.2928   0
  -3  -1   9 663.829 21.4663   1
  -3  -1   9 684.771 21.0046   0
  -3   1   9 663.500 20.7945   1
  -3   1   9 705.367 21.1856   0
  -3  -1   8 360.094 17.9828   0
  -3   1   8 335.327 18.1979   1
  -3  -1   8 321.825 18.4142   1
  -3   1   8 332.465 16.6672   0
  -3   1   7 1886.54 26.2453   0
  -3   1   7 1878.30 27.9658   1
  -3  -1   7 1837.21 27.2506   0
  -3  -1   7 1897.40 28.3976   1
  -3   1   6 3535.41 32.1785   0
  -3  -1   6 3693.83 34.1677   0
  -3  -1   6 3769.73 35.4706   1
  -3   1   6 3757.03 35.9149   1
  -3   1   5 605.278 19.1175   1
  -3  -1   5 564.114 19.0967   1
  -3   1   5 550.118 15.9823   0
  -3  -1   5 580.978 17.2302   0
  -3  -1   4 92.2643 12.2117   0
  -3   1   4 75.6909 15.4460   1
  -3  -1   4 87.6971 15.8191   1
  -3   1   4 72.5350 11.2386   0
  -3   1   3 2392.56 22.5807   0
  -3   1   3 2371.61 29.0177   1
  -3  -1   3 2453.13 29.1997   1
  -3  -1   2 992.246 15.9690   2
  -3  -1   2 1111.48 22.1693   1
  -3   1   2 1072.36 21.2898   1
  -3   1   2 986.796 23.0535   3
  -3  -1   1 74.1506 11.6898   2
  -3   1   1 93.0793 14.5494   3
  -3   1   1 77.0104 14.4793   1
  -3  -1   1 92.4821 15.8659   1
  -3   1   0 1144.66 23.3128   3
  -3   1   0 1079.87 21.5471   1
  -3  -1   0 1049.60 19.0462   2
  -3   1   0 1066.66 19.5765   2
  -3  -1  -1 11.6498 13.7682   3
  -3  -1  -1 3.18928 12.7873   2
  -3   1  -1 8.09044 14.1517   3
  -3   1  -1 1.78786 12.5061   2
  -3   1  -1 14.3168 14.0825   1
  -3   1  -2 1135.71 23.0510   2
  -3  -1  -2 1122.12 21.7433   2
  -3   1  -2 1138.46 23.8784   3
  -3  -1  -2 1139.23 23.1645   3
  -3   1  -2 1172.49 22.4233   1
  -3  -1  -3 980.581 22.8820   2
  -3   1  -3 1018.36 23.2973   2
  -3   1  -3 1007.49 22.4053   3
  -3  -1  -3 973.849 22.5494   3
  -3  -1  -4 717.356 20.5554   3
  -3   1  -4 687.533 21.6032   2
  -3   1  -4 708.142 20.8224   3
   3  -1   4 770.072 16.6079   0
  -3   1  -5 353.924 17.8170   3
  -3  -1  -5 344.330 17.3570   3
  -3   1  -5 335.452 18.5864   2
   3   1   5 390.868 15.9853   0
   3  -1   5 347.678 13.5467   0
   3  -1   6 28.6694 11.0383   0
  -3   1  -6 27.6985 14.0862   3
  -3  -1  -6 27.3510 13.5305   3
  -3   1  -6 17.1029 15.6683   2
   3   1   6 43.9364 12.3322   0
  -3  -1  -7 330.698 16.7622   3
   3   1   7 391.132 16.6554   0
   3  -1   7 375.148 16.1230   0
  -3   1  -7 371.234 20.3331   2
   3   1   8 911.342 24.6369   1
  -3   1  -8 986.051 26.6344   2
  -3  -1  -8 910.104 22.8652   3
   3   1   8 986.969 22.7755   0
   3  -1   8 958.928 21.4969   0
   3   1   9 296.300 19.6833   1
  -3   1  -9 329.312 22.1815   2
   3   1   9 360.782 18.6526   0
   3  -1   9 350.180 17.4352   0
  -3   1 -10 447.121 23.3617   2
   3   1  10 402.266 20.1795   0
   3  -1  10 393.254 19.4778   0
  -3  -1 -11 154.588 21.4423   2
  -3   1 -11 123.262 21.1757   2
   3   1  11 136.497 16.8106   0
   3  -1  11 97.7947 17.7979   0
   3  -1  12 103.232 19.0737   0
  -3   1 -12 113.184 22.9824   2
   3   1  12 114.395 20.5324   0
  -3  -1 -12 205.422 23.2834   2
  -3  -1 -13 502.930 30.2449   2
  -3   1 -13 452.682 27.9705   2
   3   1  13 357.825 24.5644   0
   3  -1  13 368.980 24.7889   0
   3  -1  14 441.679 26.5548   0
  -3  -1 -14 587.482 31.6234   2
  -3   1 -14 570.839 31.6257   2
   3   1  14 459.821 26.5022   0
  -3   1 -15 14.5734 23.8558   2
   3   1  15 5.37550 22.6740   0
   3  -1  15 22.4709 21.7192   0
  -3  -1 -15 87.2036 25.8614   2
  -3   1 -16 12.0277 24.4787   2
  -3  -1 -16 14.6034 23.5757   2
   3   1  16-7.27032 21.5353   0
   3  -1  16 15.8074 21.8677   0
  -3   1 -17 11.5663 23.8880   2
  -3  -1 -17 3.48707 23.2254   2
   3   1  17 7.18079 21.4528   0
   3  -1  17 1.64691 20.8582   0
  -3  -1 -18 51.6441 25.2961   2
  -3   1 -18 5.56299 25.7932   2
   3   1  18 8.21495 22.4973   0
   3  -1  18 39.6356 20.2788   0
  -3   1 -19-12.7718 25.4615   2
  -3  -1 -19 1.53936 26.5588   2
   3   1  19 41.6501 26.5350   0
  -3   1 -20 38.3692 26.0698   2
  -3  -1 -20 68.3891 27.7309   2
   3   1  20 100.890 27.0983   0
  -3  -1 -21 51.1286 29.5941   2
  -3   1 -21 70.3555 26.8946   2
   3   1  21 83.7303 28.8662   0
  -3  -2  22 12.0881 33.3382   0
  -3   2  22 41.8814 30.0265   0
  -3  -2  21 27.6267 23.4969   0
  -3   2  21 5.37670 30.4859   0
  -3  -2  20-10.2460 26.0206   0
  -3   2  20 29.5837 28.1919   0
  -3  -2  19-6.11331 26.9851   0
  -3   2  19 6.20227 26.6829   0
  -3  -2  18 3.33553 25.5074   0
  -3   2  18-0.99257 24.7026   0
  -3  -2  17 42.9276 24.1984   0
  -3   2  17 51.4144 23.5694   0
  -3   2  16 218.554 25.4074   0
  -3  -2  16 190.979 25.1302   0
  -3  -2  15 52.7106 19.7909   0
  -3   2  15 55.9431 20.7262   0
  -3   2  14 495.823 24.9453   0
  -3  -2  14 475.196 26.3002   0
  -3   2  13 187.748 18.3695   1
  -3   2  13 182.196 20.9588   0
  -3  -2  13 162.421 19.1474   0
  -3   2  12 144.775 17.2991   1
  -3  -2  12 128.200 18.4336   0
  -3  -2  12 139.906 16.3630   1
  -3   2  12 140.349 19.0829   0
  -3  -2  11-14.3560 16.2091   0
  -3   2  11 32.6761 14.8040   1
  -3  -2  11 3.55988 13.7402   1
  -3   2  11 31.1972 17.1008   0
  -3  -2  10 709.630 22.3906   0
  -3   2  10 689.839 20.8925   1
  -3  -2  10 698.958 21.0119   1
  -3   2  10 735.043 22.6022   0
  -3   2   9 892.315 22.9766   1
  -3  -2   9 901.169 23.3807   0
  -3  -2   9 874.407 22.1270   1
  -3   2   9 855.864 22.5892   0
  -3   2   8 342.322 18.1126   1
  -3  -2   8 379.556 18.4885   0
  -3  -2   8 352.852 18.2584   1
  -3   2   8 333.830 16.7040   0
  -3   2   7 403.544 18.4741   1
  -3  -2   7 405.314 18.0080   1
  -3  -2   7 407.434 17.5704   0
  -3   2   7 431.038 16.8620   0
  -3   2   6 2310.08 26.9151   0
  -3   2   6 2602.74 31.0192   1
  -3  -2   6 2695.64 31.9329   1
  -3  -2   6 2538.26 30.3437   0
  -3   2   5 664.940 19.3241   1
  -3   2   5 579.732 15.7926   0
  -3  -2   5 634.222 20.2679   1
  -3  -2   5 619.366 18.1395   0
  -3   2   4 4035.65 35.9663   1
  -3   2   4 3937.20 29.3848   0
  -3   2   4 4063.71 37.0065   3
  -3  -2   4 4388.70 38.5095   1
  -3  -2   4 3981.80 32.8700   0
  -3  -2   3 1020.46 22.2772   1
  -3   2   3 995.540 21.1040   1
  -3  -2   3 959.225 14.2562   2
  -3   2   3 985.193 21.8361   3
  -3   2   3 916.221 15.6538   0
  -3  -2   2 814.924 21.2395   1
  -3   2   2 748.668 20.0560   3
  -3   2   2 695.090 19.8162   1
  -3  -2   2 694.464 14.5308   2
  -3   2   1 10576.4 58.1576   3
  -3  -2   1 10215.2 45.5841   2
  -3   2   1 10042.3 52.4943   1
  -3  -2   0 3438.32 29.5464   2
  -3   2   0 3687.87 36.6495   3
  -3   2   0 3379.02 32.0306   1
  -3   2  -1 1232.43 24.1503   3
  -3   2  -1 1229.67 21.7387   2
  -3   2  -1 1247.38 22.1085   1
  -3   2  -2 7259.13 47.3992   2
  -3  -2  -2 7251.60 50.5400   3
  -3   2  -2 7260.45 50.5491   3
  -3   2  -2 7562.98 45.4729   1
  -3   2  -3 1938.72 25.8122   1
  -3  -2  -3 1913.71 28.7010   3
  -3   2  -3 1869.47 28.5876   3
  -3   2  -3 1909.43 28.2035   2
  -3   2  -4 1754.60 27.3896   3
  -3  -2  -4 1888.90 28.5751   3
  -3   2  -4 1788.45 29.0414   2
   3  -2   4 1724.33 20.6139   0
  -3   2  -5 1061.95 23.5560   3
   3   2   5 1076.67 21.6733   0
  -3  -2  -5 1054.76 22.9824   3
  -3   2  -5 1112.21 25.8599   2
   3  -2   5 1105.04 15.4856   0
   3  -2   6-1.51616 10.0426   0
  -3   2  -6-3.96335 15.6997   2
  -3  -2  -6-7.46256 13.5578   3
   3   2   6-4.39345 13.0066   0
   3   2   7 64.9054 13.7582   0
   3  -2   7 53.2774 11.8133   0
  -3   2  -7 45.5826 16.3769   2
  -3  -2  -7 41.5472 14.9202   3
   3   2   8 36.5614 14.0511   0
   3  -2   8 14.9868 12.0744   0
   3   2   8 28.8252 18.3557   1
  -3   2  -8 16.7598 16.9614   2
  -3  -2  -8 25.0058 13.6464   3
  -3   2  -9 424.492 22.6218   2
   3   2   9 404.541 21.1794   1
   3   2   9 418.689 19.5555   0
  -3  -2  -9 450.106 18.0389   3
   3  -2   9 428.565 17.1640   0
   3   2  10 120.140 18.0280   0
  -3   2 -10 91.9880 19.0768   2
   3  -2  10 87.2686 15.7480   0
   3   2  11 37.4733 17.8227   0
  -3   2 -11 37.0477 20.4067   2
   3  -2  11 12.7267 15.6112   0
   3   2  12 5.51505 18.0694   0
  -3   2 -12 23.0525 22.2024   2
   3  -2  12 28.8705 18.6613   0
  -3   2 -13 44.9793 24.0723   2
   3   2  13 51.1757 20.6759   0
   3  -2  13 10.8024 19.3008   0
  -3   2 -14 1061.75 36.2911   2
  -3  -2 -14 1174.89 36.8933   2
   3   2  14 915.077 31.9721   0
   3  -2  14 846.416 29.7281   0
   3  -2  15 350.349 24.8440   0
  -3  -2 -15 506.598 31.1165   2
  -3   2 -15 497.736 31.1035   2
   3   2  15 352.746 27.3553   0
  -3   2 -16-2.57476 23.7649   2
   3   2  16 1.92738 22.0919   0
   3  -2  16 4.65622 20.8053   0
  -3   2 -17 29.6169 20.5371   2
  -3  -2 -17 46.0490 24.0196   2
   3   2  17 33.1498 23.0200   0
   3  -2  17 30.1984 23.0753   0
  -3   2 -18 97.8505 27.6524   2
  -3  -2 -18 144.041 31.8586   2
   3   2  18 65.6606 25.7025   0
  -3   2 -19 8.01185 25.8883   2
  -3  -2 -19 7.97228 26.3906   2
   3   2  19 8.64351 24.6674   0
  -3   2 -20 35.6845 24.9407   2
   3   2  20 29.3443 28.4607   0
   3   2  21 71.0410 29.2715   0
  -3  -3  22 63.5520 30.6175   0
  -3   3  22 45.9973 31.6805   0
  -3  -3  21 51.1456 30.1933   0
  -3   3  21 45.7576 27.7778   0
  -3  -3  20 1.40707 29.0449   0
  -3   3  20 29.4357 27.7317   0
  -3  -3  19 5.56213 26.0463   0
  -3   3  19 37.1732 28.0532   0
  -3   3  18 3.35453 24.3552   0
  -3  -3  18 0.31935 24.4005   0
  -3  -3  17-6.77420 23.5066   0
  -3   3  17 13.7924 22.4964   0
  -3  -3  16 171.576 24.9123   0
  -3   3  16 244.296 25.1250   0
  -3  -3  15 30.4944 21.1692   0
  -3   3  15-5.10824 19.9629   0
  -3  -3  14 113.264 21.9508   0
  -3   3  14 76.8221 18.6921   1
  -3   3  14 97.4250 18.8337   0
  -3  -3  13 3.32474 17.6582   0
  -3   3  13 1.75868 16.0311   1
  -3   3  13 0.70791 17.6338   0
  -3  -3  12 668.948 24.1713   0
  -3   3  12 715.794 23.7554   1
  -3  -3  12 760.716 20.7968   1
  -3   3  12 691.011 24.3200   0
  -3   3  11 13.8613 16.4340   1
  -3  -3  11 5.40263 16.6196   0
  -3  -3  11 8.89316 14.2185   1
  -3   3  11 8.49846 15.3487   0
  -3   3  10 87.2292 17.2040   1
  -3  -3  10 78.9429 15.3343   1
  -3  -3  10 95.5436 17.3897   0
  -3   3  10 86.1715 16.0878   0
  -3   3   9 306.926 18.9707   1
  -3  -3   9 302.819 18.0923   1
  -3  -3   9 286.426 18.5036   0
  -3   3   9 304.102 17.7183   0
  -3   3   8 770.913 21.7149   1
  -3  -3   8 708.227 22.0622   0
  -3  -3   8 799.856 21.8323   1
  -3   3   8 694.045 19.5199   0
  -3   3   7 666.004 20.1631   1
  -3  -3   7 649.474 19.8229   1
  -3  -3   7 646.199 20.3163   0
  -3   3   7 620.410 17.9557   0
  -3  -3   6 581.002 20.5632   1
  -3   3   6 557.293 18.9936   1
  -3   3   6 528.787 17.6619   3
  -3  -3   6 607.766 18.9163   0
  -3   3   6 571.182 16.1668   0
  -3  -3   5 0.42926 12.9630   0
  -3   3   5-1.87911 12.5830   3
  -3   3   5 0.83911 10.4646   0
  -3   3   5 13.5844 13.8487   1
  -3  -3   5-1.59016 15.3854   1
  -3   3   4 165.458 16.0035   1
  -3   3   4 128.897 10.6180   0
  -3   3   4 146.400 15.4067   3
  -3  -3   4 134.277 8.42268   2
  -3  -3   4 197.730 16.9529   1
  -3   3   3 3407.98 33.6891   1
  -3   3   3 3501.52 34.7580   3
  -3  -3   3 3460.81 22.8575   2
  -3   3   3 3499.75 25.1437   0
  -3   3   2 5561.50 40.4405   1
  -3  -3   2 5402.32 31.0794   2
  -3   3   2 5672.66 43.6538   3
  -3   3   1-0.74153 14.3495   3
  -3   3   1-3.27266 13.9618   1
  -3   3   0 2478.17 31.4737   3
  -3   3   0 2325.61 28.3471   1
  -3   3  -1 17.7880 13.6853   1
  -3   3  -1 26.8528 15.2962   3
  -3   3  -2 5315.12 43.8629   3
  -3   3  -2 5395.16 42.5366   2
  -3   3  -2 5520.77 39.1541   1
  -3   3  -3 336.360 17.4216   3
  -3   3  -3 307.395 17.4849   2
  -3   3  -3 329.148 16.5681   1
   3  -3   3 285.605 10.8012   0
  -3   3  -4 307.180 16.5592   3
  -3   3  -4 285.587 17.9668   2
  -3  -3  -4 317.566 17.2690   3
  -3   3  -4 300.379 16.8595   1
   3  -3   4 315.756 11.3038   0
  -3  -3  -5 1941.06 28.9509   3
  -3   3  -5 2013.22 30.9997   2
   3  -3   5 1902.54 22.1138   0
  -3   3  -6 485.859 21.2658   2
  -3  -3  -6 505.691 18.5346   3
   3   3   6 518.218 19.1675   0
   3  -3   6 483.470 14.4561   0
  -3  -3  -7 138.237 15.5422   3
   3   3   7 126.619 18.7073   1
  -3   3  -7 126.846 17.9301   2
   3   3   7 128.754 15.4773   0
   3  -3   7 122.541 12.1063   0
   3  -3   8-38.1994 11.4324   0
   3   3   8 22.5263 14.8948   0
  -3   3  -8 23.2458 16.5332   2
   3   3   8 26.9987 18.4569   1
  -3  -3  -8 21.8765 13.0975   3
  -3   3  -9 308.682 22.0035   2
  -3  -3  -9 312.128 17.0808   3
   3   3   9 328.281 21.1338   1
   3   3   9 339.202 19.5495   0
   3  -3   9 326.236 16.3953   0
  -3   3 -10 46.4299 18.9488   2
   3  -3  10 21.1499 13.2460   0
   3   3  10 46.4719 17.1838   0
   3   3  10 17.9731 17.5491   1
   3  -3  11 617.816 22.0013   0
  -3   3 -11 734.124 28.1336   2
   3   3  11 715.018 25.7590   0
  -3   3 -12 142.097 24.2494   2
   3  -3  12 87.3347 18.8418   0
   3   3  12 156.147 22.4590   0
   3   3  13 20.0318 22.5301   0
  -3   3 -13 47.2453 24.0252   2
   3  -3  13 44.8960 19.8045   0
   3  -3  14 241.734 23.3424   0
  -3   3 -14 327.353 29.7521   2
   3   3  14 330.746 25.8677   0
   3  -3  15 286.895 25.2126   0
  -3   3 -15 436.416 30.8460   2
   3   3  15 379.926 28.0655   0
  -3   3 -16 93.2593 24.5112   2
   3   3  16 54.5972 22.8107   0
  -3   3 -17 64.0434 22.0748   2
  -3  -3 -17 127.836 26.9241   2
   3   3  17 61.1401 23.6534   0
  -3  -3 -18 138.725 27.3177   2
  -3   3 -18 39.6349 26.0111   2
   3   3  18 70.9288 24.6475   0
  -3   3 -19 57.4540 25.5263   2
  -3  -3 -19 139.848 28.8138   2
   3   3  19 85.9489 26.2296   0
  -3  -3 -20 84.5559 26.8157   2
   3   3  20-9.60919 24.4680   0
  -3  -3 -21-21.0359 27.8032   2
   3   3  21 78.7881 27.5380   0
  -3  -4  22 111.442 32.4446   0
  -3   4  22 102.855 32.2197   0
  -3  -4  21 239.912 32.3397   0
  -3   4  21 193.257 31.5258   0
  -3  -4  20-10.6043 25.3185   0
  -3   4  20-13.0202 25.0212   0
  -3  -4  19 198.966 27.7547   0
  -3   4  19 184.835 28.9376   0
  -3  -4  18 27.8072 24.2119   0
  -3   4  18-4.28223 25.3633   0
  -3  -4  17-4.30182 22.1046   0
  -3   4  17 11.8998 22.8927   0
  -3   4  16 48.8910 22.6519   0
  -3  -4  16 39.0959 23.6388   0
  -3  -4  15 288.022 24.8596   0
  -3   4  15 299.801 24.7914   0
  -3  -4  14 196.266 22.9168   0
  -3   4  14 244.297 21.3003   1
  -3   4  14 219.586 22.7973   0
  -3   4  13 98.2286 17.8638   1
  -3  -4  13 108.401 19.6471   0
  -3   4  13 145.328 19.0825   0
  -3   4  12 16.6159 17.6095   1
  -3   4  12 8.38347 17.6733   0
  -3  -4  12-1.73972 17.6858   0
  -3  -4  11 48.1044 16.0878   0
  -3   4  11 50.3111 15.9833   1
  -3   4  11 92.1183 17.1748   0
  -3  -4  11 76.6041 15.4873   1
  -3   4  10 61.8329 15.7551   1
  -3  -4  10 97.8219 15.1850   1
  -3   4  10 77.3414 16.3977   0
  -3  -4  10 82.6656 16.6293   0
  -3   4   9 56.6356 15.9800   1
  -3   4   9 24.5008 13.0284   3
  -3  -4   9 24.4889 16.4304   0
  -3   4   9 43.6044 15.5833   0
  -3  -4   9 47.1569 15.4303   1
  -3   4   8 260.738 18.2692   1
  -3   4   8 315.633 15.2457   3
  -3  -4   8 267.113 17.3775   1
  -3  -4   8 321.113 17.7222   0
  -3   4   8 283.139 16.5660   0
  -3   4   7 108.718 15.8855   1
  -3   4   7 102.410 12.9353   3
  -3  -4   7 129.365 15.8121   0
  -3  -4   7 109.347 15.6018   1
  -3   4   7 134.521 13.6905   0
  -3   4   6 130.943 16.4278   1
  -3   4   6 98.6709 13.0438   3
  -3  -4   6 119.564 15.3504   0
  -3  -4   6 110.692 15.2465   1
  -3   4   6 129.394 12.6649   0
  -3   4   5 14.8088 10.0331   0
  -3  -4   5 5.02524 13.1013   0
  -3   4   5 8.72298 14.0331   1
  -3   4   5 7.32328 12.1842   3
  -3   4   4 2109.90 29.0781   1
  -3   4   4 1858.04 19.8716   0
  -3   4   4 2040.45 27.6775   3
  -3  -4   4 1976.86 16.0690   2
  -3   4   3 693.098 19.8107   1
  -3   4   3 657.053 13.2420   0
  -3   4   3 715.678 20.0469   3
  -3   4   2 557.809 17.7499   1
  -3   4   2 550.558 18.1694   3
  -3   4   1 3712.06 33.9380   1
  -3   4   1 3804.94 37.5994   3
  -3   4   0 172.669 16.7857   3
  -3   4   0 144.635 13.7743   1
  -3   4  -1 110.064 14.4735   3
  -3   4  -1 42.2118 14.4100   1
  -3   4  -2 4601.86 36.4540   1
  -3   4  -2 4527.51 41.3654   3
   3  -4   2 4674.62 23.8329   0
  -3   4  -3 494.205 19.0085   3
  -3   4  -3 482.204 17.4064   1
   3  -4   3 509.029 10.7487   0
   3  -4   4 0.20398 7.76735   0
  -3   4  -4-10.5290 14.8748   2
  -3   4  -4 6.66418 14.0050   1
  -3   4  -5 477.337 20.5425   2
  -3  -4  -5 488.750 18.8209   3
   3  -4   5 438.677 12.5359   0
  -3   4  -6 390.619 20.5206   2
   3   4   6 398.248 23.4475   1
  -3  -4  -6 443.913 18.4192   3
   3   4   6 461.312 19.0483   0
   3  -4   6 375.830 13.1032   0
  -3  -4  -7-8.13814 13.2016   3
  -3   4  -7 3.58627 15.5003   2
   3  -4   7-3.08068 9.85699   0
   3   4   7 17.0175 19.4549   1
   3   4   7-4.33903 13.9475   0
   3   4   8 52.5901 15.7373   0
   3  -4   8 37.1053 11.4705   0
   3   4   8 76.9833 19.4254   1
  -3   4  -8 51.8546 16.7566   2
  -3  -4  -8 52.5032 13.5630   3
  -3   4  -9 134.446 19.2617   2
  -3  -4  -9 166.254 15.8959   3
   3   4   9 160.833 19.2975   1
   3   4   9 197.684 19.0620   0
   3  -4   9 155.627 14.9771   0
   3   4  10 68.4701 17.2738   0
  -3   4 -10 63.1746 18.6095   2
   3  -4  10 62.0189 14.0059   0
   3   4  10 81.2080 19.5073   1
   3  -4  11 267.404 17.6455   0
  -3   4 -11 251.874 22.9475   2
   3   4  11 251.051 22.0849   0
   3  -4  12 1125.40 27.1248   0
  -3   4 -12 1332.34 35.1953   2
   3   4  12 1302.20 33.9044   0
  -3   4 -13 1563.00 38.7321   2
   3   4  13 1509.95 36.1422   0
  -3   4 -14 33.8701 24.6986   2
   3   4  14 53.0446 22.6478   0
  -3   4 -15 584.907 31.8127   2
   3   4  15 469.697 28.3418   0
  -3   4 -16 18.0072 19.3002   2
   3   4  16 33.4694 23.5496   0
   3   4  17 51.0413 24.0663   0
  -3   4 -17 26.3188 24.0383   2
   3   4  18 103.136 27.1875   0
  -3   4 -18 136.702 25.5547   2
  -3  -4 -19 95.6075 28.1557   2
   3   4  19-17.6363 24.0282   0
  -3   4 -20-22.7025 25.7707   2
  -3  -4 -20 44.6265 28.4039   2
   3   4  20 17.8464 24.4780   0
  -3  -4 -21-12.4082 29.0883   2
   3   4  21 43.1659 26.8325   0
  -3  -5  22 22.6081 30.1156   0
  -3   5  22 15.9993 30.2306   0
  -3  -5  21-3.23492 28.1903   0
  -3   5  21 6.06342 32.1259   0
  -3  -5  20 127.142 29.2613   0
  -3   5  20 98.0488 28.9380   0
  -3  -5  19 12.4249 26.9365   0
  -3   5  19 48.4903 24.4144   0
  -3  -5  18 239.345 28.6012   0
  -3   5  18 242.121 28.1505   0
  -3   5  17 16.6721 22.3851   0
  -3  -5  17 20.2825 23.0377   0
  -3   5  16 24.5306 21.9394   0
  -3  -5  16-17.7105 22.6324   0
  -3   5  15 319.235 23.2094   1
  -3  -5  15 317.660 25.8035   0
  -3   5  15 321.009 25.2364   0
  -3   5  14 233.295 21.0827   1
  -3   5  14 197.591 22.6122   0
  -3  -5  14 166.950 22.3047   0
  -3   5  13 190.738 20.0539   1
  -3  -5  13 204.993 22.1725   0
  -3   5  13 160.379 20.6868   0
  -3   5  12 187.279 19.4817   1
  -3  -5  12 230.964 20.4595   0
  -3   5  12 188.784 20.1770   0
  -3   5  11 373.105 20.7049   1
  -3  -5  11 361.028 20.9173   0
  -3   5  11 353.474 19.8162   0
  -3  -5  11 335.200 18.3002   1
  -3   5  10 256.732 19.4759   1
  -3  -5  10 258.005 19.2533   0
  -3   5  10 236.530 17.3079   0
  -3   5   9 2787.07 36.8855   1
  -3   5   9 2723.15 33.4044   0
  -3  -5   9 2743.46 36.3834   0
  -3   5   9 2735.17 29.6453   3
  -3   5   8 999.195 25.6292   1
  -3  -5   8 1043.89 25.3106   0
  -3   5   8 987.770 20.4355   3
  -3   5   8 1002.90 22.4465   0
  -3   5   7 683.753 21.2227   1
  -3   5   7 640.873 18.0740   3
  -3   5   7 705.998 18.1231   0
  -3  -5   7 725.308 20.6224   0
  -3   5   6 139.569 15.7623   1
  -3   5   6 152.249 13.7300   3
  -3   5   6 165.342 12.4807   0
  -3  -5   6 140.316 15.1107   0
  -3   5   5 116.306 15.6343   1
  -3   5   5 110.100 13.1625   3
  -3   5   5 110.902 11.4568   0
  -3   5   4 1338.01 24.9058   1
  -3   5   4 1405.33 22.7469   3
  -3   5   4 1272.61 16.7228   0
  -3   5   3 35.9709 13.3129   3
  -3   5   3 28.2607 14.7355   1
  -3   5   3 22.8282 8.26370   0
  -3   5   2 113.565 14.3645   1
  -3   5   2 107.495 14.7388   3
  -3   5   2 90.1732 7.60095   0
  -3   5   1 104.685 14.7811   1
  -3   5   1 116.375 14.9267   3
  -3   5   0 151.728 14.5655   1
  -3   5   0 133.616 14.7475   3
  -3   5  -1 2466.87 31.9534   3
  -3   5  -1 2488.89 27.9103   1
  -3   5  -2 3914.19 35.1134   1
  -3   5  -2 3734.09 38.1808   3
  -3   5  -3 2162.29 26.5357   1
   3  -5   3 2001.88 16.1809   0
  -3   5  -4 125.496 14.3870   1
   3  -5   4 104.478 7.74418   0
  -3  -5  -5 258.492 16.4893   3
   3   5   5 280.012 23.0223   1
  -3   5  -5 253.402 15.6080   1
   3  -5   5 254.335 10.2013   0
  -3   5  -6 2056.04 32.9577   2
  -3  -5  -6 2160.42 30.5416   3
   3   5   6 2119.05 35.6273   1
   3   5   6 2058.95 31.9992   0
   3  -5   6 1990.56 21.8787   0
  -3  -5  -7 283.004 16.6062   3
   3   5   7 265.486 22.7833   1
  -3   5  -7 247.912 19.0053   2
   3   5   7 276.307 18.8272   0
   3  -5   7 250.040 12.5190   0
   3   5   8 35.7923 16.9282   0
  -3  -5  -8 20.8252 13.7037   3
  -3   5  -8 13.0872 17.2031   2
   3   5   8 31.4602 20.0024   1
   3  -5   8 12.9559 11.1150   0
   3  -5   9 178.577 13.8945   0
  -3  -5  -9 183.654 15.1419   3
  -3   5  -9 176.098 19.6479   2
   3   5   9 159.553 19.1740   1
   3   5   9 198.394 19.0294   0
   3  -5  10 115.059 14.5485   0
  -3   5 -10 122.294 19.2506   2
   3   5  10 143.016 19.6509   1
   3   5  10 162.079 19.1249   0
  -3   5 -11 161.424 23.0330   2
   3   5  11 196.820 22.1068   0
  -3   5 -12 229.278 24.4408   2
   3   5  12 230.933 22.5687   0
   3   5  13 58.8451 21.3959   0
  -3   5 -13 1.95682 23.1040   2
   3   5  14 81.2523 21.9515   0
  -3   5 -14 59.2610 23.5398   2
   3   5  15 107.780 24.8621   0
  -3   5 -15 78.0598 25.5274   2
   3   5  16 93.6119 24.5549   0
  -3   5 -16 156.387 15.1725   2
   3   5  17-9.47905 23.5383   0
  -3   5 -17-8.34067 23.9108   2
  -3   5 -18-53.0140 22.6562   2
   3   5  18 15.3183 25.4887   0
  -3   5 -19 21.8861 25.2577   2
   3   5  19 29.0931 25.5316   0
  -3  -5 -20 107.329 29.1267   2
   3   5  20 54.0843 30.2864   0
  -3  -5 -21-47.3029 27.6390   2
  -3   6  22 2.47559 29.3609   0
  -3  -6  22-4.19493 31.6580   0
  -3   6  21 25.8962 30.1555   0
  -3  -6  21 16.7991 27.6514   0
  -3   6  20 79.9963 28.2365   0
  -3  -6  20 46.5092 29.2013   0
  -3   6  19 77.7621 27.6204   0
  -3  -6  19 75.1874 27.7270   0
  -3  -6  18 310.706 30.4485   0
  -3   6  18 275.866 27.8309   0
  -3   6  17 0.00000 23.3229   0
  -3  -6  17-4.06448 22.1151   0
  -3   6  16 6.36602 21.8206   0
  -3  -6  16 6.59947 23.7154   0
  -3   6  15 165.610 23.3484   1
  -3   6  15 118.717 22.7123   0
  -3  -6  15 120.907 22.6709   0
  -3   6  14 74.7892 19.7745   1
  -3   6  14 79.2090 20.2284   0
  -3  -6  14 61.2518 22.0392   0
  -3   6  13 10.3822 16.5720   1
  -3   6  13 35.3181 20.7340   0
  -3  -6  13 18.2148 18.9944   0
  -3   6  12 855.556 26.3744   1
  -3   6  12 830.857 26.5325   0
  -3  -6  12 835.622 27.6555   0
  -3  -6  11 16.6141 16.4353   0
  -3   6  11 11.8092 17.9419   1
  -3   6  11 14.6769 16.3544   0
  -3   6  10 346.474 20.0906   1
  -3   6  10 379.227 19.2129   0
  -3  -6  10 384.880 20.6791   0
  -3   6   9 283.016 18.9031   1
  -3   6   9 281.430 14.6202   3
  -3   6   9 272.524 17.4181   0
  -3  -6   9 304.680 18.9840   0
  -3   6   8 2352.72 34.2011   1
  -3   6   8 2330.96 29.4353   0
  -3   6   8 2378.93 28.3862   3
  -3  -6   8 2407.54 34.2420   0
  -3   6   7 43.6386 16.0761   1
  -3   6   7 62.5663 12.9573   0
  -3   6   7 36.5926 11.7229   3
  -3  -6   7 52.4687 15.4439   0
  -3   6   6 0.30312 14.6054   1
  -3   6   6 1.52680 12.1016   3
  -3   6   6 6.03557 11.1722   0
  -3  -6   6 6.14912 13.9455   0
  -3   6   5 190.479 16.9011   1
  -3   6   5 233.065 14.4805   3
  -3   6   5 232.273 12.3085   0
  -3   6   4 9.57852 9.18166   0
  -3   6   4 10.7083 15.0670   1
  -3   6   4 15.1587 12.6252   3
  -3   6   3 516.821 18.7109   1
  -3   6   3 474.379 10.8006   0
  -3   6   3 496.083 17.9098   3
  -3   6   2 80.5345 14.5306   1
  -3   6   2 74.4818 6.97458   0
  -3   6   2 110.251 14.6902   3
  -3   6   1 12.7363 14.0799   1
  -3   6   1 23.0049 13.9732   3
  -3   6   0 965.526 21.5301   1
  -3   6   0 996.266 22.9402   3
  -3   6  -1 952.105 20.0776   1
  -3   6  -2 280.161 15.4108   1
  -3   6  -3 3435.43 32.7099   1
  -3   6  -4 1337.21 22.0126   1
   3   6   4 1326.55 30.3578   1
   3  -6   4 1272.50 13.6801   0
   3   6   5 31.6510 22.1918   1
  -3   6  -5 11.0736 13.1093   1
   3  -6   5 16.5655 7.60604   0
   3  -6   6 2217.48 21.6933   0
  -3   6  -6 2463.85 27.2973   1
   3   6   6 2424.07 37.0503   1
  -3  -6  -6 2576.19 33.0552   3
  -3  -6  -7-6.28948 13.0977   3
   3   6   7 8.20578 19.9971   1
   3   6   7 10.5434 17.9322   0
  -3  -6  -8 1109.22 23.7979   3
  -3   6  -8 1088.28 28.8603   2
   3   6   8 1192.90 29.9241   1
   3   6   8 1129.26 28.2780   0
   3   6   9-2.41534 16.0471   0
  -3   6  -9-19.3856 17.1211   2
   3   6   9 6.45125 19.0736   1
   3   6  10 62.8064 19.0038   0
  -3   6 -10 35.3225 19.6311   2
   3   6  10 58.6686 20.2550   1
  -3   6 -11 987.720 31.7581   2
   3   6  11 1037.14 28.2569   1
   3   6  11 985.047 29.9578   0
   3   6  12 67.3604 21.5218   0
  -3   6 -12 27.3219 22.0736   2
  -3   6 -13 199.987 26.1343   2
   3   6  13 227.249 26.0993   0
  -3   6 -14 272.728 26.7132   2
   3   6  14 294.415 26.1329   0
   3   6  15 54.2053 22.7380   0
  -3   6 -15 41.1319 23.1970   2
  -3   6 -16 12.1151 22.9924   2
   3   6  16-18.8087 25.3651   0
  -3   6 -17 32.2682 24.6065   2
   3   6  17 23.9600 23.3545   0
  -3   6 -18-7.14173 24.0982   2
   3   6  19 6.18985 27.6684   0
   3   6  20-11.7966 28.0526   0
  -3   7  22-0.79178 28.0137   0
  -3  -7  22 53.3130 32.1793   0
  -3   7  21 61.5449 29.2020   0
  -3  -7  21 60.0842 29.2150   0
  -3   7  20 11.1249 28.1006   0
  -3  -7  20 26.0785 27.7444   0
  -3   7  19-28.7618 26.4368   0
  -3  -7  19 3.18332 27.0427   0
  -3   7  18 12.4344 25.6722   0
  -3  -7  18 23.5327 26.8240   0
  -3   7  17 13.5801 22.5722   0
  -3  -7  17 20.5679 23.8390   0
  -3  -7  16 354.219 28.1647   0
  -3   7  16 278.313 25.5440   0
  -3   7  15 125.451 22.7838   0
  -3  -7  15 153.367 22.7088   0
  -3   7  15 112.090 21.6805   1
  -3   7  14 252.502 22.3973   1
  -3   7  14 170.711 21.4413   0
  -3  -7  14 200.085 23.4000   0
  -3  -7  13 109.320 22.7987   0
  -3   7  13 111.000 20.4759   0
  -3   7  13 107.136 19.0322   1
  -3   7  12 485.707 24.1647   1
  -3  -7  12 536.608 26.2057   0
  -3   7  12 485.674 23.2534   0
  -3   7  11-1.55598 16.5177   0
  -3   7  11 5.65217 16.8875   1
  -3  -7  11 14.0752 18.0917   0
  -3   7  10 607.759 21.3869   0
  -3  -7  10 676.912 23.9100   0
  -3   7  10 626.286 23.4999   1
  -3   7   9 149.009 15.9697   0
  -3  -7   9 179.256 19.0516   0
  -3   7   9 177.048 18.4609   1
  -3   7   8 542.035 22.1203   1
  -3   7   8 499.023 17.8289   0
  -3   7   8 504.910 16.7909   3
  -3  -7   8 535.936 21.8054   0
  -3   7   7 774.427 22.9557   1
  -3  -7   7 778.791 22.5605   0
  -3   7   7 800.678 18.8292   3
  -3   7   7 772.534 18.9136   0
  -3   7   6 37.9239 11.8513   3
  -3   7   6 54.2339 11.3997   0
  -3   7   6 50.7059 16.3240   1
  -3   7   5 1037.94 24.9481   1
  -3   7   5 909.717 16.6689   0
  -3   7   5 899.771 20.3291   3
  -3   7   4 1774.53 28.1266   1
  -3   7   4 1773.90 25.9428   3
  -3   7   4 1769.41 18.6522   0
  -3   7   3 638.998 20.3835   1
  -3   7   3 659.459 18.9754   3
  -3   7   3 624.637 11.5388   0
  -3   7   2 848.307 20.9606   1
  -3   7   2 695.325 9.77501   0
  -3   7   1 1269.90 23.9610   1
  -3   7   0 2175.63 28.7704   1
  -3   7  -1 90.6214 13.9072   1
  -3   7  -2 333.715 16.1883   1
   3   7   3 230.598 22.1658   1
  -3   7  -3 220.421 14.6269   1
  -3   7  -4 237.080 15.2927   1
   3   7   4 258.549 22.4015   1
   3   7   5 126.124 22.6650   1
  -3   7  -5 115.833 14.2320   1
   3   7   6 8.68933 21.2620   1
  -3   7  -6-19.4092 13.1916   1
   3   7   7 175.629 20.7093   1
  -3  -7  -7 153.290 15.6460   3
   3   7   7 178.129 19.7911   0
  -3  -7  -8 85.0799 14.8276   3
   3   7   8 77.0422 20.4423   1
   3   7   8 121.631 19.2048   0
   3   7   9 483.939 25.0969   1
   3   7   9 474.084 24.1156   0
   3   7  10 57.6426 19.4341   0
   3   7  10 78.5747 19.4812   1
   3   7  11 109.666 21.4540   0
   3   7  11 122.412 21.5388   1
   3   7  12 11.8639 20.3525   0
   3   7  13 730.957 29.9806   0
   3   7  14-1.65878 22.7895   0
   3   7  15 680.475 32.3835   0
   3   7  16 95.7100 25.6942   0
   3   7  17 27.9674 23.9489   0
   3   7  18-35.3977 24.5082   0
   3   7  20 12.6002 27.9615   0
  -3   8  22 11.1983 31.8376   0
  -3   8  21 43.5503 28.8167   0
  -3  -8  21 80.7613 29.9060   0
  -3   8  20 32.3254 26.7033   0
  -3  -8  20 35.9973 28.4971   0
  -3   8  19 27.6885 24.7624   0
  -3  -8  19 3.44296 24.7398   0
  -3   8  18 47.6779 25.8013   0
  -3  -8  18 66.8114 26.9981   0
  -3  -8  17 213.047 27.6381   0
  -3   8  17 163.154 26.1790   0
  -3  -8  16 26.5916 24.4927   0
  -3   8  16-13.5618 22.2628   0
  -3   8  16 25.9544 21.5765   1
  -3  -8  15 1.25742 22.2408   0
  -3   8  15 8.72682 21.2565   1
  -3  -8  14 36.5165 22.5425   0
  -3   8  14 13.5390 20.3945   1
  -3   8  14 30.3878 20.8343   0
  -3  -8  13 2040.59 40.1018   0
  -3   8  13 1890.24 35.5026   0
  -3   8  13 1974.83 35.9416   1
  -3  -8  12 13.6941 20.5723   0
  -3   8  12 9.25906 18.2230   0
  -3   8  12-20.9661 18.7401   1
  -3   8  11 26.0750 18.1554   1
  -3   8  11 59.3508 17.9404   0
  -3  -8  11 56.1910 20.2245   0
  -3  -8  10 43.2787 18.1834   0
  -3   8  10 38.0874 16.2793   0
  -3   8  10 38.4719 18.1327   1
  -3   8   9 223.696 16.8410   0
  -3  -8   9 244.462 19.7344   0
  -3   8   9 199.558 18.6134   1
  -3   8   8 202.853 15.7079   0
  -3  -8   8 203.747 18.3548   0
  -3   8   8 195.392 16.6792   1
  -3   8   7 2.05522 16.5062   1
  -3   8   7 15.0527 12.6766   0
  -3   8   6 148.836 12.0254   0
  -3   8   6 156.833 16.9109   1
  -3   8   5 2026.75 21.8883   0
  -3   8   5 2102.02 30.6705   1
  -3   8   4 1679.43 27.9074   1
  -3   8   4 1703.48 18.8737   0
  -3   8   3 992.705 24.0062   1
  -3   8   3 986.710 13.3636   0
  -3   8   2 275.681 17.0237   1
  -3   8   1-0.37025 13.8921   1
  -3   8   0 958.823 22.7130   1
  -3   8  -1 4167.51 37.7328   1
  -3   8  -2 134.274 14.1412   1
   3   8   2 149.656 22.9828   1
  -3   8  -3 67.8852 13.9803   1
   3   8   3 102.222 21.5722   1
   3   8   4 165.559 21.3163   1
  -3   8  -4 159.231 13.9682   1
  -3   8  -5 1381.15 22.7400   1
   3   8   5 1558.45 32.6395   1
  -3   8  -6 1356.66 21.8059   1
   3   8   6 1450.31 32.2874   1
   3   8   7 412.261 23.3715   1
   3   8   7 512.474 20.4296   0
  -3  -8  -8 48.5377 14.4707   3
   3   8   8 36.4316 19.9975   1
   3   8   8 51.0743 19.0321   0
   3   8   9 370.892 23.4505   1
   3   8   9 314.619 21.6689   0
   3   8  10-6.79648 18.5572   0
   3   8  10-0.17521 20.7892   1
   3   8  11 30.9939 21.3029   0
   3   8  11 20.6996 20.9544   1
   3   8  12 20.9672 20.3692   0
   3   8  13 136.904 24.6123   0
   3   8  14 92.6204 23.0005   0
   3   8  15 38.5239 23.6310   0
   3   8  16 40.8103 23.2584   0
   3   8  17 121.277 23.1869   0
   3   8  18-27.9993 27.3982   0
   3   8  19-12.1891 25.5597   0
   3   8  20 58.8381 26.7260   0
  -3   9  22-0.12310 30.8408   0
  -3  -9  21-4.64674 29.4355   0
  -3   9  21 4.46966 28.3962   0
  -3  -9  20 93.2465 30.3952   0
  -3   9  20 139.236 29.6099   0
  -3  -9  19 11.3302 25.2471   0
  -3   9  19 32.4663 23.7627   0
  -3  -9  18 26.2764 26.5211   0
  -3   9  18 51.9274 24.4707   0
  -3  -9  17-4.29962 23.1442   0
  -3   9  17 6.46107 25.7210   0
  -3   9  16 11.4678 21.6670   1
  -3  -9  16-10.2679 23.6527   0
  -3   9  16 15.8648 23.0754   0
  -3  -9  15 21.7859 22.7308   0
  -3   9  15 6.78510 21.2659   0
  -3   9  15 39.6401 21.9479   1
  -3   9  14 228.795 22.4653   0
  -3  -9  14 224.672 26.2581   0
  -3   9  14 222.996 23.8735   1
  -3   9  13 370.044 24.8861   0
  -3  -9  13 377.685 27.0523   0
  -3   9  13 333.844 24.0240   1
  -3   9  12 269.408 21.6812   0
  -3  -9  12 317.439 23.7751   0
  -3   9  12 324.299 24.0946   1
  -3   9  11 798.082 24.6673   0
  -3  -9  11 899.265 28.6180   0
  -3   9  11 766.645 26.3668   1
  -3   9  10 134.807 16.2955   0
  -3  -9  10 122.087 19.2685   0
  -3   9  10 136.112 20.1218   1
  -3   9   9 31.1800 14.7687   0
  -3   9   9 41.2538 17.0966   1
  -3  -9   9 39.6196 17.0214   0
  -3   9   8 526.611 18.4704   0
  -3  -9   8 594.574 22.5482   0
  -3   9   8 534.196 22.0687   1
  -3   9   7 149.439 12.8977   0
  -3   9   7 147.845 17.9510   1
  -3   9   6 129.350 12.3731   0
  -3   9   6 161.696 17.1836   1
  -3   9   5 36.5589 16.5092   1
  -3   9   5 20.6472 10.3902   0
  -3   9   4 556.623 13.1161   0
  -3   9   4 621.473 21.8559   1
  -3   9   3 1602.75 16.0339   0
  -3   9   3 1646.80 27.9820   1
  -3   9   2 0.18777 15.6538   1
  -3   9   1 514.705 19.8909   1
  -3   9   0 113.800 15.3436   1
  -3   9  -1 2466.69 31.2748   1
   3   9   1 2442.53 38.0371   1
  -3   9  -2 423.569 18.0713   1
   3   9   2 430.400 26.0089   1
  -3   9  -3 73.7097 13.9526   1
   3   9   3 120.574 21.9810   1
  -3   9  -4 133.690 13.5579   1
   3   9   4 164.199 23.2628   1
  -3   9  -5 1617.64 24.0089   1
   3   9   5 1643.66 35.2684   1
   3   9   6 1.02321 19.5646   1
   3   9   7-0.89263 20.5030   1
   3   9   7 29.4592 18.9081   0
   3   9   8 443.281 24.6301   1
   3   9   8 406.734 23.8001   0
   3   9   9 188.707 21.7835   1
   3   9   9 146.797 20.3508   0
   3   9  10 96.9182 21.8017   0
   3   9  10 132.622 23.0220   1
   3   9  11 38.8440 21.2815   0
   3   9  11 22.2809 21.5958   1
   3   9  12 23.1263 21.7289   0
   3   9  12 12.3630 21.2792   1
   3   9  13 15.8373 23.5531   0
   3   9  14 3.44950 24.5653   0
   3   9  15 21.5381 20.9252   0
   3   9  16 182.910 27.2511   0
   3   9  17 143.759 28.6654   0
   3   9  18-2.49061 26.8124   0
   3   9  19 7.92229 26.7405   0
  -3  10  21 88.8001 29.4701   0
  -3 -10  21 61.6972 30.4516   0
  -3 -10  20 46.4821 28.8778   0
  -3  10  20 22.3080 28.4054   0
  -3  10  19-13.4807 25.3373   0
  -3 -10  19-1.06388 25.6088   0
  -3  10  18 15.3783 24.7109   0
  -3 -10  18 55.5124 26.7109   0
  -3 -10  17-15.2068 25.3957   0
  -3  10  17 5.38487 29.2475   0
  -3  10  16 33.9926 24.5711   0
  -3  10  16 19.8091 22.5223   1
  -3 -10  16 44.4936 24.0439   0
  -3  10  15 529.496 28.4636   0
  -3 -10  15 522.974 29.9823   0
  -3  10  15 497.984 26.8973   1
  -3  10  14 339.422 24.7146   0
  -3 -10  14 416.246 28.5163   0
  -3  10  14 440.678 26.3203   1
  -3  10  13 115.033 21.7796   0
  -3  10  13 106.828 24.6659   1
  -3 -10  13 143.435 24.3397   0
  -3  10  12 1436.32 31.9889   0
  -3 -10  12 1654.33 37.9858   0
  -3  10  12 1494.45 35.5823   1
  -3  10  11 609.062 22.7596   0
  -3 -10  11 634.476 27.2017   0
  -3  10  11 581.149 25.6450   1
  -3  10  10 26.9011 15.1331   0
  -3 -10  10 9.46932 19.0516   0
  -3  10  10 6.09726 18.6369   1
  -3 -10   9 126.578 18.4061   0
  -3  10   9 126.282 19.4801   1
  -3  10   9 147.779 15.5968   0
  -3  10   8 1522.60 24.7528   0
  -3  10   8 1497.51 31.2431   1
  -3  10   7 333.587 14.6854   0
  -3  10   7 314.539 20.3924   1
  -3  10   6 101.443 17.0318   1
  -3  10   6 153.937 12.2389   0
  -3  10   5 722.130 15.5148   0
  -3  10   5 759.903 23.9668   1
  -3  10   4 246.784 11.5477   0
  -3  10   4 297.517 19.0468   1
  -3  10   3 4704.57 43.6968   1
  -3  10   2 975.720 23.5732   1
  -3  10   1 132.783 16.3656   1
  -3  10   0 326.778 17.3838   1
   3  10   0 377.876 23.6091   1
  -3  10  -1 618.574 20.6903   1
   3  10   1 767.658 27.7765   1
  -3  10  -2 17.6842 14.5487   1
   3  10   2 37.7589 22.5266   1
  -3  10  -3 356.083 17.1877   1
   3  10   3 389.302 25.2723   1
  -3  10  -4 619.500 18.5651   1
   3  10   4 615.354 27.6824   1
  -3  10  -5 396.776 16.2212   1
   3  10   5 406.415 25.8700   1
   3  10   6 46.8054 20.9182   1
   3  10   7 182.584 22.1727   1
   3  10   8 272.567 24.0937   1
   3  10   8 277.407 23.4638   0
   3  10   9 69.9663 21.7771   1
   3  10   9 29.6442 19.4971   0
   3  10  10 99.5469 21.7082   0
   3  10  10 112.628 21.9901   1
   3  10  11 55.8370 20.6620   0
   3  10  11 45.1531 23.3501   1
   3  10  12 138.346 24.2197   0
   3  10  12 137.194 24.5166   1
   3  10  13 3.69326 23.5969   0
   3  10  14 46.1842 24.6145   0
   3  10  15 10.0606 22.8244   0
   3  10  16 19.2557 16.8701   0
   3  10  17 15.2099 26.0275   0
   3  10  18 84.6116 29.9603   0
  -3 -11  21 41.5436 28.6603   0
  -3  11  21 67.2428 28.2657   0
  -3  11  20 135.390 31.2398   0
  -3 -11  20 111.663 31.1825   0
  -3  11  19 4.14201 25.0545   0
  -3 -11  19-19.7443 28.4528   0
  -3  11  18 94.8977 26.0104   0
  -3 -11  18 73.4146 26.3185   0
  -3  11  17 33.7482 23.2937   0
  -3  11  17-22.8856 22.1092   1
  -3 -11  17-26.0377 25.2578   0
  -3  11  16 12.9952 21.4419   0
  -3  11  16-1.90282 20.4961   1
  -3 -11  16 20.3001 24.9510   0
  -3  11  15 60.8554 22.6618   0
  -3  11  15 16.0822 25.4544   1
  -3 -11  15 2.83281 25.6845   0
  -3 -11  14 71.8978 25.2162   0
  -3  11  14 58.2907 21.9530   0
  -3  11  14 39.2956 23.4041   1
  -3  11  13 991.418 30.8457   0
  -3 -11  13 1122.19 34.1034   0
  -3  11  13 924.781 32.6088   1
  -3  11  12 409.251 23.6265   0
  -3 -11  12 407.150 27.2759   0
  -3  11  12 331.273 25.5382   1
  -3  11  11 1022.88 27.2263   0
  -3 -11  11 1142.37 32.1474   0
  -3  11  11 999.369 31.4009   1
  -3 -11  10 678.323 26.6357   0
  -3  11  10 644.436 21.5730   0
  -3  11  10 638.607 25.9726   1
  -3  11   9 145.268 15.3258   0
  -3  11   9 167.939 19.4085   1
  -3  11   8 409.470 18.0308   0
  -3  11   8 399.654 22.2202   1
  -3  11   7 37.0230 17.1360   1
  -3  11   7 17.8801 12.4141   0
  -3  11   6 16.7403 16.4752   1
  -3  11   6 23.7182 10.9999   0
  -3  11   5 867.033 16.1695   0
  -3  11   5 867.474 24.4829   1
  -3  11   4 11.3568 16.5288   1
  -3  11   3 915.248 24.4575   1
   3  11  -2 4407.58 49.6002   1
  -3  11   2 4457.54 42.2468   1
  -3  11   1 2.21771 15.9945   1
   3  11  -1 9.08184 20.7388   1
   3  11   0 308.239 23.9611   1
  -3  11   0 205.312 17.0328   1
   3  11   1 17.4135 21.2860   1
  -3  11  -1 6.23730 13.6753   1
  -3  11  -2 969.449 22.2601   1
   3  11   2 1003.21 29.9299   1
  -3  11  -3 179.011 15.7687   1
   3  11   3 215.253 24.0056   1
   3  11   4 115.540 24.8301   1
  -3  11  -4 68.4403 14.1040   1
  -3  11  -5 53.3366 13.0470   1
   3  11   5 59.9719 22.7901   1
   3  11   6 548.111 26.8379   1
   3  11   7 36.4326 21.2929   1
   3  11   8 19.2507 21.5911   1
   3  11   8 5.51195 20.1400   0
   3  11   9 79.0864 22.4687   1
   3  11   9 100.695 22.7093   0
   3  11  10 65.0386 21.8960   0
   3  11  10 49.0422 23.1521   1
   3  11  11 292.140 24.9687   1
   3  11  11 276.078 24.7736   0
   3  11  12 76.7475 23.3619   0
   3  11  12 38.1631 23.1325   1
   3  11  13 13.4444 23.6976   0
   3  11  14 17.1208 25.1077   0
   3  11  15-5.87085 23.5172   0
   3  11  16 1.53949 25.7316   0
   3  11  17 8.43437 26.1880   0
   3  11  18 25.3961 27.7475   0
   3  11  19-20.5055 28.8049   0
  -3  12  21 41.2359 34.4466   0
  -3 -12  21 61.7301 32.4157   0
  -3  12  20 21.8492 28.3247   0
  -3 -12  20 57.1696 28.5841   0
  -3  12  19 85.4493 27.0007   0
  -3 -12  19 66.8940 29.6940   0
  -3  12  18-12.0248 25.4576   0
  -3 -12  18-0.88024 25.7133   0
  -3  12  17 104.016 24.6303   0
  -3  12  17 82.6385 26.2609   1
  -3 -12  17 77.5524 26.6169   0
  -3  12  16 49.5948 20.7241   0
  -3  12  16 37.1055 25.9826   1
  -3 -12  16 31.3116 27.5094   0
  -3  12  15 73.3839 21.9327   0
  -3 -12  15 93.1229 26.9781   0
  -3  12  15 85.7106 24.4035   1
  -3  12  14 122.690 21.4904   0
  -3  12  14 130.632 26.2622   1
  -3 -12  14 88.1577 25.3265   0
  -3  12  13 267.566 22.2503   0
  -3 -12  13 281.187 26.1922   0
  -3  12  13 220.702 28.1132   1
  -3  12  12 12.6159 22.0055   1
  -3 -12  12 53.9428 22.0801   0
  -3  12  12 58.8895 20.1363   0
  -3  12  11 35.4351 22.6336   1
  -3 -12  11 33.2236 21.7703   0
  -3  12  11 69.3325 19.5318   0
  -3  12  10 37.8016 19.7431   1
  -3  12  10 74.8249 17.0594   0
  -3  12   9 26.8504 18.3268   1
  -3  12   9 35.9751 13.4666   0
  -3  12   8 10.3644 18.5454   1
  -3  12   8 21.1695 12.9637   0
  -3  12   7 123.956 13.4498   0
  -3  12   7 132.849 19.0708   1
  -3  12   6 287.161 20.1033   1
  -3  12   5 45.3419 17.9141   1
   3  12  -5 15.4276 21.8814   1
  -3  12   4 85.4493 16.9880   1
   3  12  -4 100.982 22.9223   1
   3  12  -3 34.1192 20.5169   1
  -3  12   3 17.9363 15.4828   1
   3  12  -2-1.62722 22.6132   1
  -3  12   2 19.3561 15.6247   1
   3  12  -1 955.970 29.9199   1
  -3  12   1 897.399 23.7344   1
  -3  12   0-4.29127 15.5799   1
   3  12   0-0.60916 19.6641   1
  -3  12  -1 868.982 22.7006   1
   3  12   1 927.563 29.6251   1
  -3  12  -2 32.1124 14.7564   1
   3  12   2 46.1207 22.4799   1
  -3  12  -3-1.55733 14.1635   1
   3  12   3 18.8861 22.6459   1
  -3  12  -4 7.66217 14.3118   1
   3  12   4 14.5620 22.3835   1
   3  12   5 153.318 23.5030   1
   3  12   6 8.16136 20.7138   1
   3  12   7 91.1041 24.1163   1
   3  12   8 170.209 24.5466   1
   3  12   8 160.948 22.1346   0
   3  12   9 210.014 24.0653   1
   3  12   9 194.307 23.9541   0
   3  12  10 136.605 24.8342   1
   3  12  10 131.319 23.1478   0
   3  12  11 4.32529 23.3679   0
   3  12  11 15.6982 22.1917   1
   3  12  12-7.99497 20.7937   0
   3  12  12-29.2281 23.9270   1
   3  12  13-3.28931 23.4923   0
   3  12  13 16.5556 22.5230   1
   3  12  14 17.5439 25.3726   0
   3  12  15-12.5722 24.7349   0
   3  12  16 0.79302 27.4341   0
   3  12  17-33.5196 28.8894   0
   3  12  18 22.1150 28.5249   0
  -3  13  21-7.38650 32.6384   0
  -3  13  20 38.5433 31.7804   0
  -3 -13  20 108.929 30.3230   0
  -3  13  19 24.9204 27.7528   0
  -3 -13  19 65.9933 30.3678   0
  -3 -13  18 137.485 30.1090   0
  -3  13  18 113.519 27.5273   0
  -3  13  17 143.264 24.1247   0
  -3  13  17 142.328 28.0744   1
  -3 -13  17 155.636 29.0752   0
  -3  13  16 161.816 27.0445   1
  -3  13  16 184.579 23.3805   0
  -3 -13  16 107.953 28.7552   0
  -3  13  15 67.8676 22.3315   0
  -3  13  15 45.6117 24.3739   1
  -3 -13  15 49.8227 26.9526   0
  -3  13  14 855.313 30.7211   0
  -3 -13  14 1000.22 34.2364   0
  -3  13  14 903.312 34.4907   1
  -3  13  13 336.978 23.9773   0
  -3  13  13 380.808 29.6605   1
  -3 -13  13 380.289 29.5829   0
  -3 -13  12 770.911 29.9866   0
  -3  13  12 751.975 27.0757   0
  -3  13  12 734.755 30.9108   1
  -3  13  11 655.747 25.0599   0
  -3  13  11 562.074 28.8944   1
  -3  13  10 163.382 17.2458   0
  -3  13  10 169.041 22.0748   1
  -3  13   9 11.1459 20.0026   1
  -3  13   9 19.0745 14.5087   0
  -3  13   8 10.8266 18.9942   1
   3  13  -8-20.9729 20.9811   1
  -3  13   7 115.447 20.5861   1
   3  13  -7 117.258 23.0275   1
  -3  13   6 46.8403 17.5728   1
   3  13  -6 26.9495 21.8701   1
   3  13  -5 1149.30 31.0105   1
  -3  13   5 1032.87 27.0541   1
   3  13  -4 279.234 23.1011   1
  -3  13   4 251.614 19.4035   1
  -3  13   3 55.5761 17.5294   1
   3  13  -3 45.5956 22.3829   1
   3  13  -2 223.731 24.8327   1
  -3  13   2 223.367 18.4490   1
  -3  13   1-19.6728 14.9870   1
   3  13  -1 7.43927 19.8105   1
  -3  13   0 6.89958 15.2216   1
   3  13   0 28.9201 22.9787   1
  -3  13  -1-3.27587 15.3187   1
   3  13   1 32.2279 22.5352   1
  -3  13  -2 208.186 17.1151   1
   3  13   2 209.686 23.8249   1
  -3  13  -3 445.650 19.0245   1
   3  13   3 523.560 26.7744   1
  -3  13  -4 3.54884 13.8100   1
   3  13   4 1.13839 21.8969   1
   3  13   5 20.2430 21.1696   1
   3  13   6 15.0688 21.6958   1
   3  13   7 194.925 23.8603   1
   3  13   8 258.890 25.6251   1
   3  13   8 318.049 26.4793   0
   3  13   9 89.8384 26.2794   1
   3  13   9 79.2594 22.6863   0
   3  13  10 495.470 28.9958   1
   3  13  10 459.891 29.9460   0
   3  13  11 420.902 28.9732   1
   3  13  11 395.624 29.4323   0
   3  13  12 19.9364 21.2068   0
   3  13  12 14.4441 24.2125   1
   3  13  13 2.35498 22.6639   0
   3  13  13-11.0374 23.7485   1
   3  13  14 33.1678 24.6669   0
   3  13  15 16.8201 25.8381   0
   3  13  16 6.78672 26.2172   0
   3  13  17-32.4677 28.9669   0
   3  13  18 67.2583 28.9223   0
  -3  14  21 33.5379 32.8297   0
  -3  14  20-0.22813 30.3787   0
  -3 -14  20 9.79476 30.0627   0
  -3  14  19-20.6839 27.4820   0
  -3 -14  19-27.5911 28.9242   0
  -3  14  18 87.6565 26.4126   0
  -3 -14  18-33.6888 27.4084   0
  -3  14  17 26.6230 23.7103   0
  -3  14  17 4.42741 25.8685   1
  -3 -14  17 13.2677 27.4293   0
  -3  14  16 125.836 24.6390   0
  -3  14  16 118.773 28.0362   1
  -3 -14  16 145.963 28.7646   0
  -3 -14  15 8.71894 25.7781   0
  -3  14  15-2.97766 25.6819   1
  -3  14  15 10.4562 22.6913   0
  -3 -14  14 432.868 29.3774   0
  -3  14  14 419.202 26.7349   0
  -3  14  14 477.320 31.2513   1
  -3 -14  13 181.535 26.2553   0
  -3  14  13 148.641 22.7265   0
  -3  14  13 190.211 27.3767   1
  -3  14  12 409.350 23.4246   0
  -3  14  12 405.677 27.5102   1
  -3  14  11 56.0000 23.4805   1
  -3  14  11 65.9288 18.7686   0
  -3  14  10 575.219 27.6904   1
  -3  14   9 155.308 22.3356   1
  -3  14   8 17.2611 20.5911   1
   3  14  -8 61.3431 22.6618   1
  -3  14   7-0.28512 19.7538   1
   3  14  -7 25.7973 21.1738   1
   3  14  -6 507.422 27.5046   1
  -3  14   6 450.968 23.0610   1
   3  14  -5 742.327 29.2614   1
  -3  14   5 702.661 25.2959   1
   3  14  -4 384.392 25.8397   1
  -3  14   4 416.936 21.6066   1
   3  14  -3 361.108 26.1890   1
  -3  14   3 333.239 21.3493   1
   3  14  -2 233.054 25.5778   1
  -3  14   2 224.979 19.5230   1
  -3  14   1 1.62023 15.8602   1
   3  14  -1-2.36902 20.7100   1
  -3  14   0 62.4919 16.3894   1
   3  14   0 80.2077 22.5100   1
   3  14   1 369.016 26.1233   1
  -3  14  -1 339.614 19.4760   1
  -3  14  -2-21.5187 15.8420   1
   3  14   2 6.14722 21.6267   1
  -3  14  -3 170.568 17.5288   1
   3  14   3 213.640 25.1132   1
  -3  14  -4 48.4769 15.3425   1
   3  14   4 32.8781 22.7576   1
   3  14   5 541.673 28.7972   1
   3  14   6 584.327 30.0329   1
   3  14   7 1155.51 35.8525   1
   3  14   8 609.000 31.2768   1
   3  14   8 614.669 29.3095   0
   3  14   9-5.99526 23.6618   1
   3  14   9 21.0762 24.0207   0
   3  14  10 10.0594 23.5635   1
   3  14  10-23.2919 21.9168   0
   3  14  11 192.398 26.8539   1
   3  14  11 236.596 27.4191   0
   3  14  12 65.0710 26.0234   0
   3  14  12 29.3201 25.8303   1
   3  14  13 6.10730 23.8630   0
   3  14  13-11.4678 22.4504   1
   3  14  14 14.1925 24.4894   0
   3  14  15 29.1609 27.0298   0
   3  14  16 12.3339 30.4755   0
   3  14  17 4.47322 27.6799   0
  -3  15  20 57.5904 29.9527   0
  -3 -15  20 49.8565 30.4370   0
  -3  15  19 34.9007 25.9669   0
  -3 -15  19-11.5311 29.2769   0
  -3 -15  18 47.8902 25.8109   0
  -3  15  18 6.56325 25.1362   0
  -3  15  18 5.01783 26.6523   1
  -3  15  17 61.4358 24.2273   0
  -3  15  17 14.2296 20.1636   1
  -3 -15  17 7.83719 25.9110   0
  -3  15  16-0.27585 27.6468   1
  -3 -15  16-4.37005 26.9904   0
  -3  15  16 67.1626 23.8794   0
  -3 -15  15-1.95665 24.2845   0
  -3  15  15 41.1702 27.9736   1
  -3  15  15 48.1639 22.4230   0
  -3  15  14 96.7504 27.5286   1
  -3  15  14 50.9131 20.6881   0
  -3  15  13 26.0588 25.2708   1
  -3  15  12 97.7976 24.6546   1
  -3  15  11 128.541 25.1773   1
  -3  15  10 6.59968 21.8191   1
  -3  15   9 99.8672 22.6245   1
   3  15  -8 622.682 28.3050   1
  -3  15   8 602.567 27.2478   1
   3  15  -7 254.674 26.0921   1
  -3  15   7 199.357 21.6937   1
  -3  15   6 0.38905 18.1177   1
   3  15  -6 24.8513 21.4099   1
   3  15  -5 378.675 27.5887   1
  -3  15   5 329.738 22.6560   1
   3  15  -4 217.419 25.6892   1
  -3  15   4 180.421 20.1283   1
  -3  15   3 14.9087 17.7316   1
   3  15  -3 6.16143 21.5726   1
  -3  15   2 13.0585 17.3835   1
   3  15  -2 6.52672 21.7608   1
   3  15  -1 25.6316 23.3632   1
  -3  15   1 2.35403 17.1584   1
  -3  15   0-23.2395 15.1315   1
   3  15   0 4.70004 24.0731   1
  -3  15  -1 13.4961 16.8856   1
   3  15   1 14.4080 22.1674   1
  -3  15  -2-3.89948 15.7385   1
   3  15   2 6.66571 23.8621   1
  -3  15  -3-12.7562 16.2601   1
   3  15   3 28.8947 22.6707   1
   3  15   4 259.521 26.3273   1
   3  15   5 1583.78 39.1149   1
   3  15   6 1067.32 34.8485   1
   3  15   7 20.8374 24.4195   1
   3  15   8 236.008 27.4411   1
   3  15   8 250.761 25.5770   0
   3  15   9-0.07854 24.4595   1
   3  15   9 68.8292 25.6865   0
   3  15  10 122.279 26.2851   1
   3  15  10 136.336 26.9957   0
   3  15  11 12.3380 25.4895   0
   3  15  11-6.44757 26.4783   1
   3  15  12 17.2751 26.1118   0
   3  15  12 51.3665 27.1039   1
   3  15  13 141.806 27.8947   0
   3  15  13 186.133 26.0775   1
   3  15  14-35.2811 26.1782   0
   3  15  14 28.3123 27.1131   1
   3  15  15 17.2237 26.4864   0
   3  15  16-5.83347 30.0653   0
   3  15  17 11.5855 30.2979   0
  -3  16  20 97.1738 29.2507   0
  -3  16  19 35.6695 24.5638   0
  -3  16  18 105.788 26.1845   0
  -3  16  18 12.4549 29.8492   1
  -3 -16  18 69.0746 27.4629   0
  -3  16  17 70.9990 28.5833   1
  -3 -16  17 8.01795 26.4009   0
  -3  16  16 85.1615 29.2290   1
  -3 -16  16 78.8109 27.0748   0
  -3  16  15 18.2720 27.0886   1
  -3  16  14 94.0895 27.0180   1
  -3  16  13 94.4497 25.8918   1
  -3  16  12 51.5784 26.3634   1
  -3  16  11 22.8141 23.4360   1
  -3  16  10 69.2381 24.1486   1
  -3  16   9 170.621 24.3421   1
  -3  16   8 19.7535 21.3873   1
  -3  16   7 3.76377 19.7097   1
   3  16  -7 6.10252 23.3350   1
   3  16  -6 424.273 26.4827   1
  -3  16   6 333.133 23.1514   1
  -3  16   5 13.4355 20.1076   1
   3  16  -5 4.18845 23.5588   1
  -3  16   4 113.263 19.8101   1
   3  16  -4 95.8891 23.3580   1
   3  16  -3 494.856 28.9038   1
  -3  16   3 475.573 24.3198   1
  -3  16   2 1.60021 18.9589   1
   3  16  -2-4.37932 24.2688   1
   3  16  -1 331.204 27.6309   1
  -3  16   1 312.754 21.4602   1
  -3  16   0 91.3468 17.2014   1
   3  16   0 125.397 24.2317   1
  -3  16  -1 8.24097 19.3022   1
   3  16   1 25.0541 23.8145   1
   3  16   2 454.631 30.1611   1
  -3  16  -2 442.399 21.7579   1
   3  16   3 213.086 25.7343   1
  -3  16  -3 189.468 19.4889   1
   3  16   4 510.356 30.8057   1
   3  16   5 37.8330 25.5163   1
   3  16   6 6.59995 25.3881   1
   3  16   7 62.6866 27.2807   1
   3  16   8 107.679 26.2983   0
   3  16   8 105.095 27.0789   1
   3  16   9 132.927 28.4036   1
   3  16   9 106.714 24.1282   0
   3  16  10 678.698 31.5168   1
   3  16  10 672.796 34.4225   0
   3  16  11 349.125 30.5186   1
   3  16  11 334.411 30.0219   0
   3  16  12 37.1558 24.8604   0
   3  16  12 49.6393 27.9726   1
   3  16  13 38.6211 26.5591   0
   3  16  13 54.2289 26.9949   1
   3  16  14 9.43226 26.0350   0
   3  16  14 20.3789 26.9640   1
   3  16  15-8.10253 28.7864   0
   3  16  16 98.2002 30.7318   0
  -3 -17  19 23.9791 29.6448   0
  -3 -17  18-27.3540 28.1970   0
  -3  17  18-23.6059 30.4940   1
  -3  17  17 56.4958 29.6752   1
  -3  17  16 175.381 31.4311   1
  -3  17  15 106.277 27.3665   1
  -3  17  14 16.1162 26.8232   1
  -3  17  13 22.5377 26.4289   1
  -3  17  12 6.78113 24.3422   1
  -3  17  11 544.665 32.3342   1
  -3  17  10 233.484 25.6796   1
  -3  17   9 134.737 25.8893   1
  -3  17   8 3.67133 23.2176   1
  -3  17   7 20.3229 21.9737   1
   3  17  -7 7.44849 24.4773   1
   3  17  -6 226.172 26.0405   1
  -3  17   6 229.967 23.3583   1
  -3  17   5 11.8273 19.6851   1
   3  17  -5-7.48289 22.0834   1
  -3  17   4 13.0600 19.1457   1
   3  17  -4 38.5002 25.4611   1
  -3  17   3 56.4702 19.7152   1
   3  17  -3 166.917 25.6130   1
  -3  17   2-0.70573 18.4641   1
   3  17  -2-3.10613 23.2041   1
  -3  17   1 21.1221 18.1081   1
   3  17  -1 40.3401 23.4033   1
   3  17   0 212.414 26.9096   1
  -3  17   0 195.693 20.4281   1
   3  17   1 3483.55 50.8837   1
  -3  17  -1 3223.54 42.4708   1
   3  17   2 2348.61 45.9167   1
  -3  17  -2 2220.81 36.2509   1
  -3  17  -3 115.699 19.8147   1
   3  17   3 152.009 25.8272   1
   3  17   4 568.695 32.2660   1
   3  17   5 104.505 27.8015   1
   3  17   6 342.579 31.2594   1
   3  17   7-24.1054 25.4887   1
   3  17   8 25.4234 24.5402   0
   3  17   8-0.54575 25.7642   1
   3  17   9 7.02720 24.8458   1
   3  17   9 24.8760 25.6091   0
   3  17  10 41.0280 26.9880   1
   3  17  10-6.80423 24.0799   0
   3  17  11 23.1270 24.6280   0
   3  17  11-4.52132 27.6290   1
   3  17  12 171.631 26.0882   0
   3  17  12 141.023 29.7907   1
   3  17  13 13.0243 25.3648   0
   3  17  13 37.0948 27.9927   1
   3  17  14 9.55205 27.7265   0
   3  17  14 18.8572 25.0672   1
   3  17  15-29.1549 29.0069   0
   3  17  16-4.89000 31.0147   0
  -3  18  17 37.9375 31.3587   1
  -3  18  16 67.9420 31.0850   1
  -3  18  15 9.90081 29.9320   1
  -3  18  14 30.8166 26.7753   1
  -3  18  13-23.5344 25.9007   1
  -3  18  12 161.161 30.0794   1
  -3  18  11 236.578 28.1847   1
  -3  18  10 53.6191 24.9493   1
  -3  18   9-4.71837 23.5809   1
  -3  18   8 47.3240 23.1485   1
  -3  18   7 3.56773 20.4913   1
   3  18  -7-6.81724 21.7704   1
  -3  18   6 14.7452 20.7381   1
   3  18  -6-13.8461 24.0534   1
  -3  18   5-4.68814 20.7595   1
   3  18  -5-4.44358 23.7167   1
  -3  18   4 17.1853 22.0866   1
   3  18  -4 30.4571 22.1711   1
  -3  18   3 6.42529 20.3170   1
   3  18  -3 26.7424 25.0575   1
  -3  18   2 14.9510 18.5321   1
   3  18  -2 32.0036 24.6627   1
  -3  18   1 35.5937 19.4336   1
   3  18  -1-2.60793 25.1932   1
  -3  18   0 22.6309 20.4152   1
   3  18   0 4.28865 26.4031   1
   3  18   1 475.887 32.5706   1
  -3  18  -1 444.402 25.0027   1
  -3  18  -2 13.2075 21.5614   1
   3  18   2-11.6476 29.0805   1
   3  18   3 62.4479 28.0227   1
   3  18   4 1276.70 38.7191   1
   3  18   5 122.504 29.2087   1
   3  18   6 54.7269 26.2833   1
   3  18   7 3.29429 26.9950   1
   3  18   8 374.321 32.1891   1
   3  18   8 390.092 31.7843   0
   3  18   9-8.20647 24.8604   1
   3  18   9 24.5661 27.5652   0
   3  18  10 89.1295 27.1420   1
   3  18  10 69.5426 28.7309   0
   3  18  11 435.209 33.7122   1
   3  18  11 464.086 33.8796   0
   3  18  12 83.6588 27.6030   0
   3  18  12 72.9289 29.4397   1
   3  18  13 10.2105 29.6117   0
   3  18  13 30.1011 30.5465   1
   3  18  14 47.7977 30.9027   0
   3  18  14-5.53996 27.0382   1
   3  18  15-50.9393 29.8319   0
  -3  19  18-0.75208 32.9552   1
  -3  19  17 49.0093 32.3818   1
  -3  19  16 16.9135 29.8998   1
  -3  19  15 30.9159 31.6128   1
  -3  19  14 15.9969 28.5905   1
  -3  19  13 228.566 29.9962   1
  -3  19  12 19.9899 25.8312   1
  -3  19  11 160.954 29.0093   1
  -3  19  10-6.48213 24.5222   1
  -3  19   9 25.0905 24.2415   1
  -3  19   8 8.84227 25.0914   1
  -3  19   7-4.13647 23.5320   1
  -3  19   6 0.76930 22.7351   1
   3  19  -6 4.24557 23.2724   1
  -3  19   5 46.2358 20.8267   1
   3  19  -5 118.283 23.5826   1
  -3  19   4 15.8328 21.1723   1
   3  19  -4 49.7063 24.8389   1
   3  19  -3 268.097 24.9720   1
  -3  19   3 275.780 23.6607   1
  -3  19   2 68.8628 21.7250   1
   3  19  -2 62.1319 25.7440   1
  -3  19   1 105.948 22.4052   1
   3  19  -1 145.305 27.6880   1
  -3  19   0 7.55269 20.3479   1
   3  19   0 0.58231 26.2727   1
   3  19   1 240.860 28.9911   1
  -3  19  -1 168.292 23.0903   1
   3  19   2 1353.14 39.4510   1
  -3  19  -2 1219.76 31.1870   1
   3  19   3 1336.24 40.2103   1
   3  19   4 64.5335 27.6150   1
   3  19   5 91.5779 27.4396   1
   3  19   6 50.0371 28.9155   1
   3  19   7 39.8601 25.5526   1
   3  19   8 236.071 30.2112   1
   3  19   8 203.390 29.6903   0
   3  19   9 90.4194 28.6001   1
   3  19   9 75.7090 29.5049   0
   3  19  10 14.8664 26.2991   1
   3  19  10 38.8804 27.5402   0
   3  19  11 146.017 30.1052   0
   3  19  11 69.5091 28.4010   1
   3  19  12 32.4042 27.6499   0
   3  19  12 154.276 28.0609   1
   3  19  13-23.4147 28.5478   0
   3  19  13 56.5480 32.4046   1
   3  19  14 43.0222 27.3652   0
   3  19  14 19.4419 28.9008   1
   3  19  15 22.4656 31.8994   0
   3  19  15 74.3167 31.7894   1
  -3  20  17 129.796 34.1432   1
  -3  20  16 40.8676 29.8255   1
  -3  20  15 16.1894 27.3463   1
  -3  20  14 42.1546 33.9915   1
  -3  20  13 15.8098 29.8868   1
  -3  20  12 63.7327 28.2412   1
  -3  20  11 73.1408 28.1506   1
  -3  20  10 47.7616 24.9513   1
  -3  20   9 27.6249 27.5418   1
  -3  20   8 112.961 27.6157   1
  -3  20   7 103.777 24.7503   1
  -3  20   6 30.1572 23.2582   1
   3  20  -6 24.1297 21.4102   1
   3  20  -5 242.952 27.3581   1
  -3  20   5 193.983 26.3130   1
  -3  20   4 59.1176 21.4798   1
   3  20  -4 88.5376 26.0757   1
  -3  20   3 73.5227 23.8851   1
   3  20  -3 80.2878 24.6169   1
  -3  20   2 40.4692 21.2137   1
   3  20  -2 52.6823 26.2915   1
  -3  20   1 39.1601 21.3373   1
   3  20  -1 83.0066 27.6056   1
   3  20   0 421.777 29.9388   1
  -3  20   0 298.277 25.7801   1
  -3  20  -1 56.2503 22.3775   1
   3  20   1 124.233 27.3951   1
  -3  20  -2 40.6760 22.4234   1
   3  20   2 66.7626 28.2075   1
   3  20   3 651.048 32.9913   1
   3  20   4-6.63504 26.6874   1
   3  20   5-19.4060 27.2948   1
   3  20   6-20.3220 25.8395   1
   3  20   7-3.68033 27.9056   1
   3  20   8 57.6160 28.0125   0
   3  20   8 52.6223 27.5346   1
   3  20   9 17.9084 29.2591   1
   3  20   9 19.1301 28.4068   0
   3  20  10-20.2772 27.3698   1
   3  20  10-10.2812 26.1970   0
   3  20  11 6.82157 28.6352   0
   3  20  11 42.3313 28.1413   1
   3  20  12 15.7098 27.9961   0
   3  20  12 41.1530 29.5223   1
   3  20  13 138.202 30.4629   0
   3  20  13 142.450 32.9227   1
   3  20  14-9.86307 31.1573   0
   3  20  14 37.4419 32.7968   1
   3  20  15-3.65772 32.5535   1
  -3  21  16 57.1665 34.1042   1
  -3  21  15 82.7259 30.4942   1
  -3  21  14-24.2255 28.6656   1
  -3  21  13-26.4382 29.5484   1
  -3  21  12 28.0335 28.9803   1
  -3  21  11 35.6609 27.3932   1
  -3  21  10 57.9780 28.8760   1
  -3  21   9 26.4659 27.3642   1
  -3  21   8 79.4517 25.9052   1
  -3  21   7 186.068 26.4110   1
  -3  21   6 148.632 24.7874   1
   3  21  -6 150.044 25.7930   1
  -3  21   5 7.56646 23.6036   1
   3  21  -5 35.4661 25.1101   1
  -3  21   4 32.7498 23.6899   1
   3  21  -4 18.3327 24.3523   1
  -3  21   3 88.1305 24.4760   1
   3  21  -3 83.6972 24.6646   1
  -3  21   2 14.1575 21.4439   1
   3  21  -2 11.2886 26.9477   1
  -3  21   1 24.0593 21.7862   1
   3  21  -1 13.2168 25.5758   1
  -3  21   0 148.524 22.4566   1
   3  21   0 167.978 27.0523   1
  -3  21  -1 117.873 23.6259   1
   3  21   1 127.691 27.2908   1
   3  21   2-10.4866 26.4197   1
   3  21   3-10.8832 26.4888   1
   3  21   4 156.085 28.5186   1
   3  21   5 11.6709 26.8739   1
   3  21   6 12.9875 27.8937   1
   3  21   7-15.6801 27.4501   1
   3  21   8-3.23881 26.3950   0
   3  21   8-19.8377 27.5235   1
   3  21   9 56.8062 29.4851   1
   3  21   9 66.9502 28.8803   0
   3  21  10-6.43709 30.1257   1
   3  21  10 3.73115 26.5091   0
   3  21  11 104.149 32.0120   0
   3  21  11 131.623 30.5698   1
   3  21  12 12.2783 27.6471   0
   3  21  12 57.6633 31.6568   1
   3  21  13 81.7282 28.5853   0
   3  21  13 99.6391 34.0621   1
   3  21  14 8.98277 33.6161   1
   3  21  15 201.372 34.6002   1
  -3  22  15-21.3580 34.5463   1
  -3  22  14-29.2532 33.0664   1
  -3  22  13 72.6589 30.1132   1
  -3  22  12 86.1166 31.6878   1
  -3  22  11 55.2514 28.0714   1
  -3  22  10 185.234 32.4031   1
  -3  22   9 238.540 30.1445   1
  -3  22   8 57.4580 26.5500   1
  -3  22   7 209.988 27.1474   1
  -3  22   6 53.3804 25.1308   1
  -3  22   5 2.05689 23.8097   1
   3  22  -5 19.2675 24.6860   1
  -3  22   4 57.9988 26.0464   1
   3  22  -4 54.9616 24.5606   1
  -3  22   3-13.4801 22.4906   1
   3  22  -3-0.45376 23.9410   1
  -3  22   2 57.9506 23.3742   1
   3  22  -2 46.0193 25.7530   1
  -3  22   1 79.8589 25.0988   1
   3  22  -1 116.613 26.7520   1
  -3  22   0 73.1533 23.6721   1
   3  22   0 37.1022 26.3537   1
   3  22   1 354.390 32.8243   1
  -3  22  -1 324.552 24.4784   1
   3  22   2 96.7237 30.0426   1
   3  22   3-4.56086 28.2436   1
   3  22   4 24.6671 28.3436   1
   3  22   5 3.20354 27.3912   1
   3  22   6 54.4590 28.1270   1
   3  22   7 23.0842 27.5571   1
   3  22   8 59.7676 27.5549   0
   3  22   8 69.6977 31.1629   1
   3  22   9-6.18034 29.3928   1
   3  22   9 68.1682 27.1798   0
   3  22  10 45.4092 32.4227   1
   3  22  10 11.0507 27.6125   0
   3  22  11 15.4391 28.3422   0
   3  22  11 17.9658 28.7045   1
   3  22  12-25.6475 26.8752   0
   3  22  12 29.3622 31.0161   1
   3  22  13 141.762 29.3899   0
   3  22  13 122.333 36.2327   1
   3  22  14 50.2634 34.3211   1
  -3  23  14-13.3861 31.8218   1
  -3  23  13 136.359 32.8748   1
  -3  23  12 27.1761 32.9252   1
  -3  23  11 28.9595 29.2410   1
  -3  23  10 43.7377 30.0021   1
  -3  23   9 107.964 28.7351   1
  -3  23   8 49.0685 26.0733   1
  -3  23   7 92.5152 26.8417   1
  -3  23   6 109.623 25.6435   1
  -3  23   5 46.9355 25.8284   1
   3  23  -5 2.50246 24.8329   1
  -3  23   4 184.523 27.7223   1
   3  23  -4 189.336 27.3266   1
  -3  23   3 39.0820 22.9510   1
   3  23  -3-11.0710 26.3436   1
  -3  23   2 46.2311 25.0543   1
   3  23  -2 56.2647 27.4056   1
  -3  23   1 9.01685 25.1466   1
   3  23  -1 9.38159 25.7612   1
  -3  23   0 151.564 25.8512   1
   3  23   0 211.375 30.0045   1
  -3  23  -1 53.5190 22.9167   1
   3  23   1 66.5422 29.4266   1
   3  23   2 33.1469 27.7207   1
   3  23   3 177.250 29.6345   1
   3  23   4 123.820 29.0415   1
   3  23   5-27.0255 26.9055   1
   3  23   6 84.9967 29.6898   1
   3  23   7-8.40586 30.1324   1
   3  23   8 50.7288 30.1346   1
   3  23   8 10.8391 28.0324   0
   3  23   9 30.2449 29.0452   1
   3  23   9 76.3729 29.5315   0
   3  23  10-21.4230 32.7792   1
   3  23  10 8.52456 27.1818   0
   3  23  11 44.4435 34.6330   0
   3  23  11 34.0148 31.5154   1
   3  23  12-5.96514 29.1048   0
   3  23  12 0.29852 32.9403   1
  -3  24  13 38.0177 31.9984   1
  -3  24  12 67.6166 32.2585   1
  -3  24  11 71.4482 30.9661   1
  -3  24  10 9.51091 31.1260   1
  -3  24   9 104.245 29.6185   1
  -3  24   8 157.196 27.8205   1
  -3  24   7 44.7572 26.2175   1
  -3  24   6 44.2761 25.6002   1
  -3  24   5 60.2482 26.4290   1
  -3  24   4 58.4836 26.8973   1
   3  24  -4 64.6590 24.8258   1
  -3  24   3 51.5019 24.0475   1
   3  24  -3 72.2801 26.8840   1
  -3  24   2 173.181 28.1328   1
   3  24  -2 225.179 30.9329   1
   3  24  -1 464.040 32.0405   1
  -3  24   1 336.848 30.0559   1
  -3  24   0-2.76037 25.4655   1
   3  24   0 50.0703 30.2118   1
   3  24   1 66.1435 25.7016   1
   3  24   2 73.7360 27.8899   1
   3  24   3-26.3097 27.8017   1
   3  24   4 2.25970 28.2586   1
   3  24   5-25.6248 29.4899   1
   3  24   6 59.0294 28.6306   1
   3  24   7-12.8535 31.4860   1
   3  24   8 42.2934 30.0720   1
   3  24   8 41.5033 28.2590   0
   3  24   9 125.727 32.0038   1
   3  24   9 148.173 30.8794   0
   3  24  10 11.5505 30.4361   1
   3  24  10-40.0574 28.4873   0
   3  24  11 71.6148 30.0522   0
  -3  25  12 24.3150 33.5512   1
  -3  25  11 40.1753 31.0565   1
  -3  25  10 10.6041 32.4287   1
  -3  25   9 124.119 31.2886   1
  -3  25   8 33.9988 28.5534   1
  -3  25   7 36.2519 26.6467   1
  -3  25   6 47.8193 25.3731   1
  -3  25   5 31.9239 28.2465   1
  -3  25   4 13.6792 26.0706   1
   3  25  -4 9.15420 25.4558   1
  -3  25   3 92.0265 26.1677   1
   3  25  -3 138.961 30.5018   1
  -3  25   2 96.8159 27.0531   1
   3  25  -2 79.2803 29.2730   1
  -3  25   1 9.51102 27.4702   1
   3  25  -1-14.6767 26.6697   1
  -3  25   0 13.9179 25.5582   1
   3  25   0 16.6424 27.9860   1
   3  25   1 29.4597 28.0845   1
   3  25   2 12.2642 29.1099   1
   3  25   3 10.1348 27.3355   1
   3  25   4-33.8553 27.1719   1
   3  25   5 37.3936 28.5107   1
   3  25   6 7.45860 30.3623   1
   3  25   7 59.0648 30.9097   1
   3  25   8 43.0106 33.1532   1
   3  25   8 5.38042 29.0933   0
   3  25   9 66.9669 33.7021   1
   3  25   9 117.395 32.8869   0
   3  25  10 159.717 33.8330   1
   3  25  10-20.0571 29.7824   0
  -3  26  10 37.6792 31.9430   1
  -3  26   9 64.6435 32.1583   1
  -3  26   8 47.3646 30.4324   1
  -3  26   7 25.0406 28.3025   1
  -3  26   6 89.9757 25.4604   1
  -3  26   5 43.3782 28.5652   1
  -3  26   4 154.563 29.1554   1
   3  26  -4 211.208 28.4299   1
  -3  26   3 183.623 29.7204   1
   3  26  -3 198.593 27.6318   1
  -3  26   2 56.6886 26.1153   1
   3  26  -2 58.5888 28.2029   1
  -3  26   1 4.37483 27.1621   1
   3  26  -1 20.6243 29.9960   1
   3  26   0 109.768 29.0219   1
   3  26   1 197.103 32.2229   1
   3  26   2-3.72885 27.6311   1
   3  26   3 137.667 32.2062   1
   3  26   4-6.26112 31.1126   1
   3  26   5 96.2324 31.8778   1
   3  26   6 2.97176 33.8352   1
   3  26   7 210.836 36.1155   1
   3  26   8 100.739 36.8661   1
   3  26   8 90.5988 33.3455   0
   3  26   9 47.8272 30.8434   0
  -3  27   9 40.3112 32.5844   1
  -3  27   8 10.8155 33.0314   1
  -3  27   7 11.8155 31.4184   1
  -3  27   6 48.5698 30.0280   1
  -3  27   5 45.4175 30.0049   1
  -3  27   4 77.0883 27.0645   1
  -3  27   3 49.0780 30.0633   1
   3  27  -3 2.49993 27.1622   1
  -3  27   2 59.3402 27.4392   1
   3  27  -2 37.2496 26.6933   1
  -3  27   1 11.1515 28.2510   1
   3  27  -1 45.1940 29.3246   1
   3  27   0 238.135 35.0834   1
   3  27   1 46.1875 29.5373   1
   3  27   2 50.0883 33.0551   1
   3  27   3-14.0036 30.0626   1
   3  27   4 43.7513 29.0204   1
   3  27   5-17.8639 30.5596   1
   3  27   6 66.5105 32.7552   1
   3  27   7 52.0049 31.9793   0
   3  27   8 174.498 33.7595   0
  -3  28   7 64.5111 31.7210   1
  -3  28   6 40.8852 30.7348   1
  -3  28   5 49.3101 28.0166   1
  -3  28   4 83.1425 30.8439   1
  -3  28   3 76.8784 28.3431   1
   3  28  -3 64.6623 31.2407   1
  -3  28   2 89.1242 31.9937   1
   3  28  -2 127.375 33.4398   1
   3  28  -1 83.4136 30.8840   1
   3  28   0 12.2792 30.5378   1
   3  28   1 14.2462 32.3477   1
   3  28   2-28.9983 30.5469   1
   3  28   3 11.5232 33.2673   1
   3  28   4 29.0194 34.0179   1
   3  28   5 75.3153 34.4321   1
  -3  29   6 25.5797 31.4599   1
  -3  29   5 37.3098 33.5864   1
  -3  29   4 29.9683 32.3570   1
  -3  29   3 7.96338 27.4887   1
  -3  29   2 20.9782 31.3769   1
   3  29  -2 31.5744 31.6468   1
   3  29  -1 192.713 33.3583   1
   3  29   0 35.7790 31.2220   1
   3  29   1 35.8985 31.8899   1
   3  29   2-8.93734 33.4295   1
   3  29   3 34.8237 32.5205   1
  -3  30   4 40.0252 31.4115   1
  -3  30   3-20.6991 34.2071   1
  -3  30   2 74.5677 31.1492   1
   3  30  -2 76.4100 30.8781   1
   3  30  -1 37.6060 30.9498   1
   3  30   0 39.3215 34.0988   1
  -4   0  22 55.7002 31.8925   0
  -4   0  21 24.2170 29.8992   0
  -4   0  20 41.3655 23.0569   0
  -4   0  19-3.02758 25.2169   0
  -4   0  18 120.636 26.5176   0
  -4   0  17-11.5063 24.1732   0
  -4   0  16 116.493 23.4842   0
  -4   0  15 11.0283 19.4396   0
  -4   0  14 13.6769 19.9042   0
  -4   0  13-12.8562 19.4114   0
  -4   0  13-25.1912 18.1327   1
  -4   0  12 46.6699 18.7404   1
  -4   0  12 84.6395 17.9893   0
  -4   0  11 13.4050 17.2097   1
  -4   0  11 28.9887 17.3164   0
  -4   0  10 903.068 25.6297   0
  -4   0  10 839.884 27.2171   1
  -4   0   9 14.0550 16.6157   0
  -4   0   9-8.17498 18.7689   1
  -4   0   8 1826.15 32.7363   1
  -4   0   8 1658.42 30.5038   0
  -4   0   7 98.8713 20.0359   0
  -4   0   7 91.7002 21.6667   1
  -4   0   6 15219.3 77.7426   1
  -4   0   6 14561.5 68.7642   0
  -4   0   5 12.2936 14.3693   0
  -4   0   5-18.1749 17.7903   1
  -4   0   4 229.489 19.8001   1
  -4   0   3 8.91793 17.0685   1
  -4   0   2 678.726 23.7384   1
  -4   0   1 7.68225 12.8368   2
  -4   0   1 4.29037 16.6198   3
  -4   0   1 12.5629 16.9722   1
  -4   0   0 493.866 20.9785   3
  -4   0   0 436.955 17.8028   2
  -4   0   0 508.128 21.0485   1
  -4   0  -1 0.56062 14.6343   2
  -4   0  -1 5.31150 17.5869   3
  -4   0  -2 35.4539 16.1380   2
  -4   0  -2 16.1780 16.7373   3
  -4   0  -3 439.476 22.1640   3
  -4   0  -3 463.464 20.7284   2
  -4   0  -4 2.04865 16.6857   2
  -4   0  -4 0.45192 15.7160   3
  -4   0  -5 56.1927 16.4474   3
  -4   0  -5 39.9443 18.2809   2
   4   0   5 78.5942 13.3292   0
  -4   0  -6 44.9399 18.5522   2
  -4   0  -6 49.2158 17.0460   3
   4   0   6 73.8911 13.3847   0
   4   0   7 14.8896 12.9775   0
  -4   0  -7 3.96469 18.0229   2
  -4   0  -7 25.8955 15.3513   3
  -4   0  -8 1704.87 32.7372   3
  -4   0  -8 1723.18 35.8585   2
   4   0   8 1630.22 29.0739   0
   4   0   9 19.6253 16.0611   0
  -4   0  -9-7.32836 20.4614   2
  -4   0 -10 114.234 25.1429   2
   4   0  10 107.485 18.5572   0
  -4   0 -11-15.9985 22.6662   2
   4   0  11-21.4639 18.3784   0
  -4   0 -12 325.989 28.4819   2
   4   0  12 300.506 22.7951   0
   4   0  13-42.4285 21.1607   0
  -4   0 -13 13.3776 25.2206   2
  -4   0 -14 1007.08 37.5948   2
  -4   0 -15 4.73536 19.6699   2
  -4   0 -16 51.8253 27.6166   2
  -4   0 -17 47.7576 27.4992   2
  -4   0 -18 279.840 33.2169   2
  -4   0 -19 131.003 25.7822   2
  -4  -1  22 52.1563 30.5462   0
  -4   1  22 13.1169 33.0760   0
  -4  -1  21 38.4246 27.6341   0
  -4   1  21 45.5220 28.3306   0
  -4  -1  20 0.15963 31.7433   0
  -4   1  20-48.1114 25.0501   0
  -4   1  19 20.9258 26.5448   0
  -4  -1  19 15.9675 29.4842   0
  -4  -1  18 101.989 26.3346   0
  -4   1  18 76.2674 24.8264   0
  -4   1  17 85.6125 25.1860   0
  -4  -1  17 106.166 24.0018   0
  -4  -1  16 86.3112 23.0640   0
  -4   1  16 59.0336 23.0158   0
  -4   1  15 45.5480 22.1391   0
  -4  -1  15 46.6658 21.9974   0
  -4   1  14 139.170 20.8678   0
  -4   1  14 120.626 20.4401   1
  -4  -1  14 147.452 22.0890   0
  -4   1  13 44.7776 19.6433   0
  -4   1  13 38.9416 19.9630   1
  -4  -1  13 38.4823 18.5392   1
  -4  -1  13 50.5241 19.7382   0
  -4   1  12 51.2240 18.9395   0
  -4   1  12 35.7454 20.0671   1
  -4  -1  12 34.6550 18.5337   1
  -4  -1  12 29.3816 16.9197   0
  -4   1  11 23.9750 18.3524   1
  -4   1  11 12.7506 16.8763   0
  -4  -1  11 10.1476 16.8700   1
  -4  -1  11 22.6259 18.0099   0
  -4  -1  10 59.3719 18.1778   0
  -4   1  10 46.8536 17.6711   1
  -4  -1  10 49.0255 18.6955   1
  -4   1  10 59.8925 16.9893   0
  -4   1   9 335.161 20.1356   0
  -4  -1   9 320.390 20.1255   1
  -4   1   9 303.706 23.5008   1
  -4  -1   9 339.046 20.1718   0
  -4   1   8 5864.35 53.4615   1
  -4  -1   8 5913.10 50.9642   1
  -4   1   8 5685.60 47.9463   0
  -4  -1   8 5973.60 50.1637   0
  -4   1   7 15376.4 80.6356   1
  -4  -1   7 15683.2 78.5154   1
  -4   1   7 14847.0 70.7202   0
  -4  -1   7 14720.8 74.0168   0
  -4  -1   6 79.1667 18.0112   0
  -4   1   6 94.1185 21.5144   1
  -4  -1   6 67.4708 21.6931   1
  -4   1   6 111.515 17.7750   0
  -4   1   5 4197.69 43.4771   1
  -4  -1   5 4122.33 42.7692   1
  -4   1   5 4063.53 35.5350   0
  -4   1   4 3173.47 37.5433   1
  -4  -1   4 3252.49 39.4457   1
  -4   1   3 86.6230 17.9078   3
  -4   1   3 102.498 17.0521   1
  -4  -1   3 103.034 18.5050   1
  -4   1   2 3632.77 39.9453   1
  -4  -1   2 3688.49 39.8075   1
  -4   1   2 3746.41 42.9951   3
  -4  -1   2 3565.11 31.5961   2
  -4   1   1 615.900 21.9056   1
  -4  -1   1 574.199 17.3523   2
  -4   1   1 622.589 22.3574   3
  -4  -1   1 560.766 21.5850   1
  -4   1   0 1130.29 27.3379   3
  -4  -1   0 1171.61 27.5052   3
  -4   1   0 1157.58 23.8943   2
  -4  -1   0 1104.80 22.9237   2
  -4   1   0 1213.73 26.0527   1
  -4   1  -1 1858.87 32.6258   3
  -4   1  -1 1748.48 28.7748   2
  -4  -1  -1 1808.18 28.3056   2
  -4   1  -1 1832.66 29.9491   1
  -4  -1  -1 1870.72 32.0833   3
  -4  -1  -2 2054.62 33.8363   3
  -4  -1  -2 1999.71 30.8133   2
  -4   1  -2 2006.15 33.3552   3
  -4   1  -2 1963.36 30.7967   2
  -4  -1  -3 13.4119 17.8252   3
  -4   1  -3-3.12281 16.4605   2
  -4   1  -3-8.44748 18.5101   3
  -4  -1  -3-4.50818 16.2674   2
  -4   1  -4 1025.73 26.6283   3
  -4  -1  -4 920.677 26.3003   3
  -4   1  -4 978.625 26.2998   2
  -4  -1  -4 1019.41 26.4015   2
  -4   1  -5 405.344 22.6015   2
  -4  -1  -5 395.055 21.3974   2
  -4   1  -5 399.491 20.8155   3
  -4  -1  -5 386.364 20.5669   3
   4  -1   5 375.764 15.8318   0
  -4  -1  -6 265.257 19.9432   3
  -4   1  -6 302.536 21.3511   2
  -4  -1  -6 252.493 20.5952   2
  -4   1  -6 284.253 20.0266   3
   4   1   6 299.912 17.3843   0
   4  -1   6 264.432 14.2352   0
   4   1   7 39.1556 14.4815   0
   4  -1   7 28.7865 13.4924   0
  -4   1  -7 53.4013 18.5445   2
  -4   1  -7 76.8043 17.4417   3
  -4  -1  -7 36.1653 16.1391   3
  -4  -1  -7 34.8979 18.0708   2
  -4  -1  -8 193.718 19.4680   3
  -4   1  -8 166.480 21.9894   2
  -4  -1  -8 145.020 21.4399   2
   4   1   8 173.472 16.9679   0
   4  -1   8 139.347 16.5744   0
  -4  -1  -9 238.551 20.1545   3
  -4   1  -9 244.712 24.5694   2
  -4  -1  -9 279.275 24.1779   2
   4   1   9 246.047 20.5682   0
   4  -1   9 223.504 18.0323   0
  -4   1 -10 946.901 33.2493   2
  -4  -1 -10 926.023 33.1693   2
   4   1  10 880.404 27.6625   0
   4  -1  10 902.781 25.5128   0
  -4   1 -11-8.64758 23.6040   2
  -4  -1 -11 13.3576 23.2782   2
   4   1  11-3.99488 19.0112   0
   4   1  12-0.54216 20.9608   0
  -4   1 -12 3.07005 24.6312   2
  -4  -1 -12 27.3617 24.1715   2
  -4   1 -13 413.050 30.4921   2
  -4  -1 -13 407.405 29.9009   2
   4   1  13 276.513 24.6490   0
  -4   1 -14 77.7350 27.6920   2
  -4  -1 -14 112.911 28.4736   2
   4   1  14 24.0479 23.4630   0
  -4   1 -15 23.4442 21.5103   2
  -4  -1 -15-5.74087 23.3503   2
   4   1  15-21.1391 22.7774   0
  -4   1 -16 4.46820 26.0228   2
  -4  -1 -16-12.5151 26.4727   2
  -4   1 -17-1.51262 25.4889   2
  -4  -1 -17 2.44414 28.3987   2
  -4  -1 -18 94.9266 35.0806   2
  -4   1 -18 47.5806 29.0680   2
  -4  -1 -19 83.9976 27.8054   2
  -4   1 -19 108.657 24.7419   2
  -4   2  22 20.2383 31.5704   0
  -4  -2  22 57.9088 30.0433   0
  -4  -2  21 58.2077 26.5302   0
  -4   2  21 43.3348 29.7266   0
  -4   2  20 11.0238 27.2835   0
  -4  -2  20 7.44779 22.9095   0
  -4  -2  19 385.219 30.0178   0
  -4   2  19 310.529 32.0229   0
  -4   2  18 7.81699 23.8813   0
  -4  -2  18-3.27722 24.3289   0
  -4   2  17 104.262 25.0061   0
  -4  -2  17 112.836 24.7373   0
  -4   2  16 54.4882 23.4153   0
  -4  -2  16 54.0005 21.5458   0
  -4  -2  15 223.905 24.8879   0
  -4   2  15 266.013 23.7908   0
  -4   2  14-15.2223 20.0302   0
  -4   2  14-26.6461 17.7397   1
  -4  -2  14-2.33497 20.5607   0
  -4   2  13 36.2966 18.3669   0
  -4   2  13 42.0594 19.7787   1
  -4  -2  13 36.6476 18.8099   1
  -4  -2  13 50.6315 19.8977   0
  -4   2  12 25.1628 17.2698   0
  -4   2  12 49.3436 18.8784   1
  -4  -2  12 53.6395 19.5147   1
  -4  -2  12 38.4245 18.2837   0
  -4  -2  11 10.5820 18.1732   0
  -4   2  11 15.5495 17.1165   0
  -4   2  11-4.35770 17.8740   1
  -4  -2  11 24.8381 18.6977   1
  -4   2  10 174.134 17.7437   0
  -4   2  10 201.836 18.6023   1
  -4  -2  10 194.465 20.0100   1
  -4  -2  10 200.937 19.3351   0
  -4   2   9 698.488 23.4880   0
  -4   2   9 773.956 25.7911   1
  -4  -2   9 826.741 25.5033   1
  -4  -2   9 750.510 23.6910   0
  -4  -2   8 267.314 22.1862   1
  -4   2   8 293.848 20.9088   1
  -4   2   8 334.298 20.6033   0
  -4  -2   8 335.804 20.1527   0
  -4   2   7 539.715 25.0547   1
  -4   2   7 647.336 22.3140   0
  -4  -2   7 513.983 25.3721   1
  -4  -2   7 575.106 23.2958   0
  -4  -2   6 561.909 21.2582   0
  -4   2   6 558.203 23.5624   1
  -4  -2   6 505.057 24.4154   1
  -4   2   6 557.859 18.9224   0
  -4   2   5 205.475 18.7683   3
  -4   2   5 143.446 20.4323   1
  -4  -2   5 149.919 20.0481   1
  -4   2   5 161.784 15.2453   0
  -4   2   4 1111.48 26.9961   3
  -4   2   4 1056.36 27.0116   1
  -4  -2   4 1111.16 27.9197   1
  -4   2   3 1311.58 27.7880   1
  -4  -2   3 1279.48 19.6418   2
  -4  -2   3 1385.42 28.0637   1
  -4   2   3 1285.30 28.5735   3
  -4   2   2 105.081 17.6842   3
  -4   2   2 109.844 17.1671   1
  -4  -2   2 101.238 12.6617   2
  -4   2   1 9.77728 16.1449   3
  -4  -2   1 23.5386 12.7265   2
  -4   2   1 21.7445 17.5493   1
  -4   2   0 462.986 22.4815   3
  -4  -2   0 412.778 17.3836   2
  -4   2   0 435.895 21.2200   1
  -4  -2  -1 495.573 19.9337   2
  -4   2  -1 516.631 22.7525   1
  -4   2  -1 504.617 20.4794   2
  -4  -2  -1 524.930 23.0628   3
  -4   2  -1 508.125 22.0761   3
  -4  -2  -2 754.301 25.3632   3
  -4   2  -2 727.937 23.2660   1
  -4  -2  -2 717.417 22.8928   2
  -4   2  -2 698.481 23.6244   3
  -4   2  -2 731.184 22.5439   2
  -4  -2  -3 3859.21 44.2093   3
  -4   2  -3 3785.77 41.6512   2
  -4  -2  -3 3813.42 41.8660   2
  -4   2  -3 3726.53 44.0783   3
  -4   2  -4 659.817 23.5739   3
  -4  -2  -4 674.784 23.2965   3
  -4   2  -4 661.116 23.2862   2
  -4  -2  -4 663.014 23.4611   2
   4  -2   4 669.782 16.9358   0
  -4  -2  -5 453.252 22.0537   3
  -4   2  -5 466.397 22.3262   2
  -4   2  -5 452.138 22.3153   3
  -4  -2  -5 471.730 22.1898   2
   4  -2   5 439.744 15.6730   0
  -4   2  -6 115.554 18.6705   3
  -4  -2  -6 85.1172 17.3515   3
  -4   2  -6 94.6228 19.4016   2
  -4  -2  -6 139.538 18.9155   2
   4   2   6 120.585 16.1225   0
   4  -2   6 104.537 12.9683   0
   4  -2   7 14.3230 12.2751   0
  -4   2  -7 9.05679 18.2268   2
  -4  -2  -7 29.4257 18.4776   2
  -4  -2  -7 15.7886 16.0652   3
   4   2   7 9.72645 14.0654   0
  -4  -2  -8 236.393 19.0474   3
  -4   2  -8 228.830 22.5285   2
  -4  -2  -8 245.377 22.1299   2
   4   2   8 202.312 18.3765   0
   4  -2   8 183.121 14.2226   0
  -4   2  -9 2803.22 45.3472   2
  -4  -2  -9 2880.44 45.2637   2
   4   2   9 2680.75 42.2090   1
  -4  -2  -9 2755.77 39.6395   3
   4   2   9 2685.46 39.1207   0
  -4   2 -10 805.076 31.9194   2
  -4  -2 -10 861.750 31.9863   2
   4   2  10 807.968 26.7805   0
  -4   2 -11 254.383 28.2438   2
  -4  -2 -11 305.753 27.4405   2
   4   2  11 291.188 24.0406   0
  -4   2 -12-10.6961 24.4537   2
  -4  -2 -12 35.1639 24.0317   2
   4   2  12 7.52197 20.6844   0
   4   2  13 62.7553 22.2441   0
  -4   2 -13 89.7527 26.0852   2
  -4  -2 -13 163.128 25.9915   2
  -4  -2 -14 273.885 30.4501   2
  -4   2 -14 196.275 29.1366   2
   4   2  14 163.025 24.7556   0
  -4   2 -15 79.2597 26.5159   2
   4   2  15 66.7005 22.6335   0
  -4  -2 -16 11.8170 27.1195   2
  -4   2 -16 30.2982 25.1273   2
   4   2  16-0.86116 22.8808   0
  -4   2 -17 73.7196 27.4555   2
  -4  -2 -17 114.839 29.8069   2
  -4  -2 -18 48.1386 32.5546   2
  -4   2 -18 59.1068 27.2786   2
  -4   2 -19 34.4789 24.8238   2
  -4  -2 -19-7.27935 25.5461   2
  -4   3  22 15.1935 28.5346   0
  -4   3  21 18.7276 31.6872   0
  -4  -3  21 17.0989 29.1149   0
  -4   3  20 25.3020 27.9294   0
  -4  -3  20 53.0517 27.9423   0
  -4   3  19 58.5317 25.4269   0
  -4  -3  19 51.6666 27.5562   0
  -4   3  18 136.809 26.6579   0
  -4  -3  18 96.5070 24.4568   0
  -4   3  17 33.5496 24.2978   0
  -4  -3  17 19.5792 24.4324   0
  -4   3  16 68.8704 22.2498   0
  -4  -3  16 83.8670 23.4187   0
  -4   3  15 40.7777 22.3956   0
  -4   3  15 63.2896 20.7235   1
  -4  -3  15 24.3958 22.0633   0
  -4   3  14 66.2069 21.3262   0
  -4   3  14 67.1210 19.3246   1
  -4  -3  14 100.202 22.1152   0
  -4   3  13 142.338 21.0988   1
  -4   3  13 122.246 20.9678   0
  -4  -3  13 143.440 22.0404   0
  -4  -3  12 77.2134 18.4083   0
  -4   3  12 45.1018 17.6887   0
  -4   3  12 75.2713 19.7445   1
  -4   3  11 504.167 24.5704   1
  -4  -3  11 523.984 24.5905   1
  -4  -3  11 523.536 24.1679   0
  -4   3  11 428.050 21.4062   0
  -4   3  10 820.047 23.6122   0
  -4   3  10 866.068 25.9891   1
  -4  -3  10 885.334 25.4806   1
  -4  -3  10 828.615 25.9479   0
  -4   3   9 40.9926 15.3521   3
  -4   3   9 45.9255 18.4685   1
  -4   3   9 13.9377 16.1704   0
  -4  -3   9 36.9377 18.7349   1
  -4  -3   9 37.4948 17.0674   0
  -4   3   8 59.6439 16.1989   3
  -4   3   8 70.9584 17.4881   1
  -4  -3   8 67.5947 17.2033   0
  -4  -3   8 34.9570 20.1353   1
  -4   3   8 25.8082 15.6090   0
  -4   3   7 89.5091 17.8040   1
  -4  -3   7 60.6899 17.0661   0
  -4   3   7 62.3156 16.7402   3
  -4  -3   7 36.3769 20.3377   1
  -4   3   7 45.9054 16.2901   0
  -4   3   6 333.927 19.6746   1
  -4   3   6 295.105 20.1678   3
  -4   3   6 307.241 16.7112   0
  -4  -3   6 245.877 22.4662   1
  -4   3   5 1115.48 26.1310   1
  -4  -3   5 1137.27 27.9102   1
  -4   3   5 1066.72 25.6720   3
  -4   3   5 1087.31 20.1625   0
  -4   3   4 476.260 14.7789   0
  -4   3   4 448.143 21.1553   1
  -4   3   4 469.079 20.7504   3
  -4   3   3 457.111 20.5130   3
  -4   3   3 379.773 20.6414   1
  -4  -3   3 455.377 14.0220   2
  -4   3   2 278.125 18.6679   1
  -4  -3   2 248.466 14.0144   2
  -4   3   2 258.501 18.8449   3
  -4   3   1 652.043 22.3547   1
  -4  -3   1 630.131 17.9978   2
  -4   3   1 630.856 23.0005   3
  -4   3   0 468.416 22.5007   1
  -4  -3   0 498.709 17.8601   2
  -4   3   0 505.025 22.9343   3
  -4   3  -1 879.358 25.3738   3
  -4   3  -1 792.735 24.7887   1
  -4  -3  -1 857.098 22.4047   2
  -4  -3  -2 74.2937 17.0839   3
  -4   3  -2 72.1886 18.0138   3
  -4   3  -2 40.1522 18.3462   1
  -4   3  -3 544.512 22.3659   2
  -4  -3  -3 529.247 23.5869   3
  -4   3  -3 524.626 21.1906   1
  -4   3  -3 553.290 22.6399   3
  -4  -3  -4 747.816 24.2615   3
  -4   3  -4 729.625 24.0948   3
  -4   3  -4 751.682 24.4396   2
   4  -3   4 686.276 15.8009   0
  -4  -3  -5 1755.95 32.6381   3
  -4   3  -5 1705.66 32.2519   2
  -4   3  -5 1655.26 32.6796   3
  -4  -3  -6 1616.39 31.3592   3
  -4   3  -6 1678.12 33.3734   2
   4   3   6 1648.61 29.4717   0
  -4  -3  -7 24.2276 16.2046   3
  -4   3  -7 18.3991 18.4613   2
   4   3   7 41.8987 16.2208   0
  -4  -3  -8 166.598 18.9673   3
  -4   3  -8 163.472 21.4102   2
   4   3   8 152.300 23.0593   1
   4   3   8 187.026 18.7374   0
   4   3   9 67.1234 19.1940   0
  -4  -3  -9 64.5874 17.8386   3
   4   3   9 78.1646 28.7551   1
  -4   3  -9 38.4263 21.8243   2
  -4   3 -10 107.234 22.6184   2
   4   3  10 136.229 21.5219   0
  -4   3 -11 1366.95 38.3036   2
   4   3  11 1275.53 33.3329   0
  -4   3 -12 253.777 28.2068   2
  -4  -3 -12 297.465 27.2312   2
   4   3  12 215.515 24.0317   0
   4   3  13 79.9349 19.8173   0
  -4   3 -13 10.7164 23.9478   2
  -4  -3 -13 54.7516 25.2883   2
   4   3  14-0.49663 19.2991   0
  -4   3 -14-15.4202 25.1565   2
  -4  -3 -14 40.2329 26.0270   2
  -4   3 -15 3.91472 24.2769   2
   4   3  15-47.1703 24.0925   0
  -4  -3 -15 45.3151 26.3826   2
  -4   3 -16 55.5948 25.8354   2
   4   3  16 17.7715 23.4239   0
  -4   3 -17 7.18205 24.3997   2
  -4  -3 -17 40.5788 26.7905   2
  -4   3 -18-1.13992 25.9049   2
   4   3  18 22.5125 25.9824   0
  -4  -3 -19 18.3369 26.5237   2
  -4   4  22 190.500 32.1974   0
  -4   4  21 8.17673 31.8695   0
  -4  -4  21 44.4997 27.4475   0
  -4   4  20 14.2785 26.6218   0
  -4  -4  20-13.1177 27.4779   0
  -4   4  19 66.1598 25.2074   0
  -4  -4  19 45.2080 26.3258   0
  -4  -4  18 39.7593 25.9556   0
  -4   4  18 16.3087 26.2700   0
  -4  -4  17 27.8585 22.3174   0
  -4   4  17 3.88566 23.9044   0
  -4  -4  16 168.630 25.9581   0
  -4   4  16 109.100 24.3545   0
  -4   4  15 119.145 23.4101   0
  -4   4  15 161.576 18.2316   1
  -4  -4  15 103.214 22.9683   0
  -4   4  14 54.0721 20.9977   0
  -4   4  14 25.1887 20.9471   1
  -4  -4  14 45.1704 22.1051   0
  -4   4  13 12.2921 20.1024   0
  -4  -4  13 29.5925 20.5748   0
  -4   4  13 14.0190 18.3151   1
  -4   4  12 235.775 21.1985   1
  -4  -4  12 235.678 20.3686   1
  -4  -4  12 257.584 21.2672   0
  -4   4  12 197.918 21.4715   0
  -4   4  11 447.532 23.0558   1
  -4  -4  11 483.303 24.1224   0
  -4  -4  11 454.712 23.0730   1
  -4   4  11 419.382 22.4581   0
  -4   4  10 43.5427 16.4481   0
  -4   4  10 29.9274 17.0503   1
  -4   4  10 27.1159 14.9177   3
  -4  -4  10 32.7087 16.9505   1
  -4  -4  10 24.3661 17.9587   0
  -4   4   9 699.860 21.3414   0
  -4   4   9 685.075 24.2945   1
  -4   4   9 650.957 21.9190   3
  -4  -4   9 722.832 24.9677   1
  -4  -4   9 706.992 24.9452   0
  -4   4   8 881.489 22.0723   0
  -4   4   8 956.882 25.8635   1
  -4  -4   8 987.332 27.3632   1
  -4   4   8 892.308 23.1787   3
  -4  -4   8 963.952 25.6484   0
  -4  -4   7 255.169 18.3307   0
  -4   4   7 247.576 20.1074   1
  -4   4   7 226.180 15.4295   0
  -4   4   7 230.736 18.1190   3
  -4  -4   7 219.626 20.5873   1
  -4   4   6 1446.76 28.8843   1
  -4   4   6 1432.69 28.7205   3
  -4   4   6 1421.39 23.3153   0
  -4   4   5 823.867 23.9662   1
  -4   4   5 844.174 18.5022   0
  -4   4   5 841.793 24.9463   3
  -4   4   4 196.794 16.8415   3
  -4  -4   4 147.279 10.9458   2
  -4   4   4 158.700 17.9095   1
  -4   4   4 184.699 12.2438   0
  -4  -4   3 71.2965 11.5297   2
  -4   4   3 108.561 17.8601   1
  -4   4   3 98.5262 15.3991   3
  -4   4   2 1357.77 28.1429   1
  -4   4   2 1370.89 27.9922   3
  -4  -4   2 1323.65 21.4536   2
  -4   4   1 70.6523 17.0275   3
  -4  -4   1 110.077 14.2926   2
  -4   4   1 47.0296 17.0135   1
  -4   4   0 4130.27 40.7033   1
  -4   4   0 4242.15 45.7816   3
  -4   4  -1 8047.68 60.9520   3
  -4   4  -1 8016.58 54.3123   1
  -4   4  -2 1264.61 28.7027   3
  -4   4  -2 1257.36 28.9025   1
  -4   4  -3 187.447 19.5876   3
  -4  -4  -3 212.622 19.1176   3
  -4   4  -3 153.615 18.8843   1
  -4   4  -4 72.1239 18.1919   2
  -4  -4  -4 82.6974 17.8990   3
  -4   4  -4 72.6408 16.6135   3
  -4   4  -4 86.1568 17.1560   1
  -4  -4  -5 405.429 20.5212   3
  -4   4  -5 393.600 22.5718   2
  -4   4  -6 18.9682 18.0907   2
  -4  -4  -6 27.2748 15.7829   3
  -4  -4  -7 12.1514 16.3860   3
  -4   4  -7 9.21773 18.3749   2
   4   4   7 22.9145 17.2891   0
  -4   4  -8 29.9116 19.6200   2
   4   4   8 71.1187 23.5540   1
  -4  -4  -8 21.9734 17.0896   3
   4   4   8 40.4675 18.2444   0
   4   4   9 128.152 20.3891   0
  -4  -4  -9 161.007 19.4377   3
  -4   4  -9 106.235 22.8362   2
   4   4   9 108.618 25.6431   1
  -4   4 -10 344.091 26.4138   2
   4   4  10 348.847 24.6032   0
  -4   4 -11 392.923 29.4246   2
   4   4  11 409.143 25.5007   0
  -4   4 -12 1253.91 37.4743   2
   4   4  12 1143.19 33.4053   0
   4   4  13 4.31368 21.5204   0
  -4   4 -13-30.0042 23.6312   2
   4   4  14 14.2576 22.0476   0
  -4   4 -14 2.14719 25.4860   2
  -4   4 -15-17.6223 23.6506   2
   4   4  15 11.0974 21.6225   0
  -4  -4 -15 45.1621 26.8893   2
  -4   4 -16 45.2340 26.6664   2
   4   4  16 12.2318 23.8684   0
   4   4  17-5.85630 25.2688   0
  -4   4 -17-3.73844 24.4202   2
  -4  -4 -18 42.2964 27.4343   2
  -4   4 -18-22.8049 29.0836   2
  -4   4 -19 97.2512 27.6734   2
  -4  -4 -19 81.1660 28.3112   2
   4   4  19 74.6217 29.8779   0
  -4   5  22 61.5755 32.2299   0
  -4  -5  21 27.2523 31.3595   0
  -4   5  21 9.58689 29.0922   0
  -4  -5  20 35.9151 28.4328   0
  -4   5  20 40.6992 28.0021   0
  -4  -5  19 25.5744 24.8009   0
  -4   5  19-1.14377 26.0448   0
  -4   5  18 76.0993 24.7558   0
  -4  -5  18 112.843 25.3211   0
  -4   5  17 8.02066 24.2571   0
  -4  -5  17 2.50574 23.6202   0
  -4   5  16 16.1184 22.9645   0
  -4  -5  16 17.8586 23.4861   0
  -4  -5  15 15.9578 21.5810   0
  -4   5  15 30.3244 21.5747   1
  -4   5  15 20.0292 21.9416   0
  -4   5  14 275.768 23.8804   1
  -4  -5  14 254.659 24.0497   0
  -4   5  14 256.823 23.8605   0
  -4  -5  13 4.38122 20.4787   0
  -4   5  13-10.2077 19.7013   1
  -4   5  13 13.7273 19.5322   0
  -4   5  12 68.1960 19.6343   1
  -4  -5  12 66.7078 19.7048   0
  -4   5  12 73.6305 19.4078   0
  -4   5  11 31.8636 17.6426   0
  -4   5  11 36.9806 18.2221   1
  -4  -5  11 39.6086 19.6730   0
  -4  -5  10 32.9310 18.1320   0
  -4   5  10 21.3170 16.2200   0
  -4   5  10 8.16008 18.0716   1
  -4   5   9 255.128 20.6222   1
  -4   5   9 247.988 17.2288   3
  -4  -5   9 237.586 20.0011   0
  -4   5   9 236.003 17.9367   0
  -4   5   8 382.199 16.6952   0
  -4   5   8 424.494 22.0386   1
  -4   5   8 378.296 18.8189   3
  -4  -5   8 380.260 21.1882   0
  -4   5   7 347.254 16.5619   0
  -4   5   7 366.751 20.6210   1
  -4   5   7 361.715 19.4460   3
  -4   5   6 1602.84 30.0964   1
  -4   5   6 1585.85 23.7303   0
  -4   5   6 1584.60 30.0955   3
  -4   5   5 1182.91 26.6361   1
  -4   5   5 1212.75 26.7046   3
  -4   5   5 1123.56 19.5187   0
  -4   5   4 27.1085 16.6909   3
  -4   5   4 24.3834 10.6416   0
  -4  -5   4 26.6665 9.77297   2
  -4   5   4 26.3992 16.9445   1
  -4   5   3 475.924 20.8014   1
  -4   5   3 467.306 20.8043   3
  -4  -5   3 477.406 14.4499   2
  -4   5   2 287.123 19.1481   3
  -4   5   2 254.009 18.7639   1
  -4   5   1 8030.55 56.5907   1
  -4   5   1 7869.21 58.9193   3
  -4   5   0 4106.30 43.0656   1
  -4   5   0 4074.10 44.4182   3
  -4   5  -1 363.744 22.0499   1
  -4   5  -1 411.177 22.7778   3
  -4   5  -2 16547.5 75.3848   1
  -4   5  -2 16175.8 86.1759   3
  -4   5  -3 1093.41 25.9580   1
  -4   5  -3 1108.23 27.5646   3
  -4  -5  -4 845.372 26.3056   3
  -4   5  -4 876.218 23.4743   1
  -4  -5  -5-3.27881 16.2648   3
  -4   5  -5 38.0970 15.8434   1
  -4  -5  -6 80.0904 16.6450   3
  -4   5  -7 63.8283 19.6956   2
   4   5   7 54.5427 23.9116   1
  -4  -5  -7 57.0126 16.7173   3
   4   5   7 79.5588 18.2868   0
  -4   5  -8 7.98828 19.9172   2
  -4  -5  -8-10.3972 17.2615   3
   4   5   8 46.8878 22.7327   1
   4   5   8 20.0455 18.4043   0
  -4  -5  -9 245.630 20.2163   3
  -4   5  -9 230.660 24.2971   2
   4   5   9 251.339 26.8533   1
   4   5   9 232.651 21.8139   0
  -4   5 -10 811.234 32.6243   2
   4   5  10 826.376 32.9015   1
   4   5  10 785.544 28.5748   0
  -4   5 -11 286.277 27.6247   2
   4   5  11 341.794 25.7756   0
  -4   5 -12 38.8476 24.2230   2
   4   5  12 8.67906 22.6586   0
   4   5  13 29.0380 22.7457   0
  -4   5 -13 17.1848 24.5387   2
  -4   5 -14 17.5269 25.1470   2
   4   5  14 47.3853 23.4830   0
   4   5  15 142.184 25.8517   0
  -4   5 -15 131.897 26.1117   2
  -4   5 -16 62.9948 26.8238   2
   4   5  16-50.4419 25.2162   0
  -4   5 -17 12.5286 25.4634   2
   4   5  17-27.6208 25.7922   0
  -4   5 -18 6.31952 27.2524   2
  -4  -5 -18 84.7783 27.3312   2
   4   5  18 0.66287 26.0738   0
  -4   5 -19-35.7941 26.5220   2
  -4  -5 -19 60.2417 29.5097   2
   4   5  19-9.70936 28.3774   0
  -4   6  22-28.8379 31.8176   0
  -4   6  21 58.8096 30.3256   0
  -4  -6  21 61.4814 31.7600   0
  -4   6  20 27.4279 29.6608   0
  -4  -6  20 24.1571 28.8759   0
  -4  -6  19 78.1188 27.1431   0
  -4   6  19 113.362 27.1656   0
  -4  -6  18-11.7178 23.2090   0
  -4   6  18 39.1520 25.2873   0
  -4  -6  17 41.3008 24.3629   0
  -4   6  17 54.6946 25.9714   0
  -4  -6  16 107.102 23.8966   0
  -4   6  16 138.636 17.2826   1
  -4   6  16 119.978 24.6538   0
  -4  -6  15 42.5871 21.7173   0
  -4   6  15 56.8066 21.9518   0
  -4   6  15 57.0251 21.1194   1
  -4  -6  14-1.33624 20.2027   0
  -4   6  14-0.13885 22.1935   1
  -4   6  14 16.8656 20.8998   0
  -4   6  13 33.4701 20.7002   1
  -4  -6  13 24.0546 20.6701   0
  -4   6  13 51.7689 20.6941   0
  -4   6  12 4.19383 20.8761   1
  -4  -6  12-0.97628 19.0972   0
  -4   6  12 6.71276 18.0026   0
  -4   6  11 217.140 22.9904   1
  -4  -6  11 202.431 21.5757   0
  -4   6  11 163.612 19.5956   0
  -4   6  10 322.799 22.5288   1
  -4  -6  10 252.761 20.0998   0
  -4   6  10 304.199 19.1028   0
  -4   6   9 66.1208 15.8667   0
  -4   6   9 21.3915 14.8822   3
  -4   6   9 54.5581 18.7297   1
  -4  -6   9 58.3058 17.8123   0
  -4   6   8 103.566 19.8537   1
  -4   6   8 82.5138 14.9508   3
  -4  -6   8 110.040 17.9337   0
  -4   6   8 116.806 13.7064   0
  -4   6   7-10.5442 14.6575   3
  -4   6   7 13.5069 12.3838   0
  -4   6   7 14.0795 17.3139   1
  -4   6   6 978.717 26.2313   1
  -4   6   6 962.618 19.8832   0
  -4   6   6 959.086 25.5960   3
  -4   6   5 167.427 17.8635   1
  -4   6   5 141.511 17.9143   3
  -4   6   5 155.110 12.0982   0
  -4   6   4 1453.20 28.8011   1
  -4   6   4 1503.10 28.4948   3
  -4   6   4 1493.62 19.6715   0
  -4   6   3 48.2059 17.2592   1
  -4   6   3 22.5998 16.0297   3
  -4   6   2 267.628 19.8488   1
  -4   6   2 255.299 18.5451   3
  -4   6   1 739.328 23.6439   1
  -4   6   1 663.945 22.7425   3
  -4   6   0 40.4023 17.7891   3
  -4   6   0 19.3321 17.9865   1
  -4   6  -1 424.640 22.3632   3
  -4   6  -1 354.274 20.9220   1
  -4   6  -2 1699.76 32.4314   3
  -4   6  -2 1662.82 30.5308   1
  -4   6  -3 67.7755 17.3348   1
  -4   6  -4 64.0255 16.6435   1
  -4  -6  -5 1757.00 32.6138   3
  -4   6  -5 1870.34 28.9709   1
   4   6   6 268.380 26.0937   1
  -4  -6  -6 257.286 19.2163   3
  -4  -6  -7 778.315 25.2764   3
   4   6   7 828.684 32.1675   1
   4   6   7 834.163 26.9688   0
  -4  -6  -8 100.060 17.3820   3
   4   6   8 113.910 24.2542   1
   4   6   8 136.839 20.8931   0
   4   6   9-8.20269 20.4813   0
   4   6   9-4.71611 24.3326   1
  -4   6 -10 812.943 32.4503   2
   4   6  10 903.079 32.5597   1
   4   6  10 842.598 30.1273   0
   4   6  11 93.0659 23.6910   0
  -4   6 -11 86.5892 25.2626   2
  -4   6 -12 421.074 29.9599   2
   4   6  12 364.498 26.6805   0
   4   6  13 35.8965 22.5600   0
  -4   6 -13 11.8013 24.2227   2
  -4   6 -14-24.5124 25.3515   2
   4   6  14-6.18978 21.5947   0
  -4   6 -15-13.0072 24.8019   2
   4   6  15 24.6378 21.6731   0
  -4   6 -16-5.81726 25.8094   2
   4   6  16 33.0978 24.6257   0
  -4  -6 -18 71.1248 29.4755   2
   4   6  18 0.73143 27.2247   0
  -4  -6 -19 114.835 30.7801   2
  -4   7  22 19.4871 33.7134   0
  -4  -7  21 74.3588 31.1228   0
  -4   7  21 57.8152 30.9669   0
  -4  -7  20 234.944 31.4532   0
  -4   7  20 201.596 32.7447   0
  -4  -7  19 8.22398 25.2629   0
  -4   7  19 36.5307 25.6221   0
  -4  -7  18-4.08081 26.9654   0
  -4   7  18 9.95368 25.7402   0
  -4  -7  17-2.63564 23.7399   0
  -4   7  17 4.76011 28.9427   0
  -4   7  16 208.577 26.5290   1
  -4  -7  16 187.945 26.3675   0
  -4   7  16 144.319 24.5511   0
  -4   7  15 81.4659 22.6934   1
  -4  -7  15 67.6196 24.2045   0
  -4   7  15 93.6288 22.2765   0
  -4   7  14 34.8071 22.9265   1
  -4  -7  14-0.60294 22.4905   0
  -4   7  14 0.62429 20.7375   0
  -4   7  13 684.535 29.7019   1
  -4  -7  13 666.218 29.1374   0
  -4   7  13 625.469 26.6862   0
  -4  -7  12 70.8145 21.8455   0
  -4   7  12 35.4727 22.8254   1
  -4   7  12 24.0983 19.1396   0
  -4   7  11 268.160 23.9975   1
  -4   7  11 260.280 20.5360   0
  -4  -7  11 269.136 22.7573   0
  -4   7  10 258.381 22.7598   1
  -4   7  10 310.026 19.3302   0
  -4  -7  10 286.296 20.3617   0
  -4   7   9 87.2105 14.9448   3
  -4   7   9 107.829 20.5440   1
  -4  -7   9 110.196 19.0643   0
  -4   7   9 103.739 15.9945   0
  -4   7   8 16.2058 13.8559   0
  -4   7   8 24.6546 18.4374   1
  -4   7   8 22.5110 14.9139   3
  -4   7   7 453.752 23.5603   1
  -4   7   7 420.302 19.4307   3
  -4   7   7 375.401 16.5096   0
  -4   7   6 24.7657 14.5512   3
  -4   7   6 36.7902 18.8879   1
  -4   7   6 28.3476 11.7268   0
  -4   7   5 23.6483 17.7286   1
  -4   7   5 22.9469 14.6882   3
  -4   7   5 31.9221 11.3677   0
  -4   7   4 1.94748 15.2851   3
  -4   7   4 0.30816 16.2424   1
  -4   7   3 1516.72 29.5499   1
  -4   7   3 1510.61 29.7751   3
  -4   7   2 7759.65 56.4144   1
  -4   7   2 7711.74 59.0343   3
  -4   7   1 612.682 22.6882   1
  -4   7   1 639.212 23.9696   3
  -4   7   0 2954.08 36.1073   1
  -4   7   0 2952.33 40.3877   3
  -4   7  -1 260.650 19.5737   1
  -4   7  -2 981.032 25.8387   1
  -4   7  -3 376.393 19.1345   1
  -4   7  -4 85.2076 17.5510   1
  -4   7  -5 108.130 17.2295   1
   4   7   5 103.406 24.1117   1
  -4  -7  -6 77.1948 17.5426   3
   4   7   6 90.0557 24.4032   1
  -4   7  -6 64.5683 16.1963   1
  -4  -7  -7 624.836 24.0679   3
   4   7   7 628.096 29.3750   1
   4   7   7 633.192 26.0896   0
  -4  -7  -8 501.503 23.3216   3
   4   7   8 585.127 30.4812   1
   4   7   8 589.335 26.9660   0
   4   7   9 172.239 27.2742   1
   4   7   9 155.317 23.8108   0
   4   7  10 89.0243 21.3354   0
   4   7  10 123.946 27.1273   1
   4   7  11 218.518 24.9121   0
   4   7  12 102.832 23.5884   0
   4   7  13 9.61891 22.0552   0
   4   7  14 13.8303 22.9823   0
   4   7  15 122.879 24.1328   0
   4   7  16 6.80924 25.1846   0
   4   7  17-44.2649 24.1300   0
  -4  -8  21 38.7314 32.9574   0
  -4   8  21 14.9560 29.9567   0
  -4  -8  20 104.856 31.8808   0
  -4   8  20 43.0736 29.2796   0
  -4  -8  19 3.82725 27.2727   0
  -4   8  19 10.7588 27.2790   0
  -4  -8  18-5.29119 25.2513   0
  -4   8  18 7.91240 24.1127   0
  -4  -8  17-6.80532 23.7293   0
  -4   8  17-1.97313 24.0323   0
  -4   8  16 22.9887 24.7087   1
  -4  -8  16 2.11953 24.2803   0
  -4   8  16 14.7340 23.3852   0
  -4   8  15 20.6870 22.1870   0
  -4   8  15 9.96634 21.7351   1
  -4  -8  15-3.39052 24.3679   0
  -4   8  14 754.427 30.4899   1
  -4  -8  14 744.925 31.9625   0
  -4   8  14 635.093 28.0169   0
  -4   8  13 120.116 25.2565   1
  -4   8  13 154.010 22.7694   0
  -4  -8  13 179.404 23.4791   0
  -4   8  12 1051.03 33.9703   1
  -4   8  12 888.851 27.4904   0
  -4  -8  12 1001.97 32.4291   0
  -4  -8  11 43.0431 20.9311   0
  -4   8  11 30.5419 21.9181   1
  -4   8  11 41.9083 17.7506   0
  -4  -8  10 303.199 21.2839   0
  -4   8  10 354.442 23.3800   1
  -4   8  10 344.713 19.5392   0
  -4   8   9 70.9915 20.7701   1
  -4   8   9 82.9805 15.8496   0
  -4   8   8 1228.44 30.4601   1
  -4   8   8 1275.52 25.6074   3
  -4   8   8 1212.06 23.7675   0
  -4   8   7 630.985 25.6288   1
  -4   8   7 609.263 20.9424   3
  -4   8   7 580.470 18.2981   0
  -4   8   6 73.1458 15.8366   3
  -4   8   6 105.981 18.2239   1
  -4   8   5 116.153 18.3855   1
  -4   8   5 146.251 16.6866   3
  -4   8   4 151.246 19.1622   1
  -4   8   4 171.036 17.0232   3
  -4   8   3 19.9004 16.5123   1
  -4   8   3 26.6244 16.4167   3
  -4   8   2 613.925 23.4643   1
  -4   8   2 581.870 22.0508   3
  -4   8   1 21.4775 16.1405   1
  -4   8   0 524.898 21.3532   1
  -4   8  -1 241.658 17.4758   1
  -4   8  -2 2519.23 33.6333   1
  -4   8  -3 2511.38 33.8679   1
   4   8   4 97.7619 24.9189   1
  -4   8  -4 77.4366 17.4522   1
   4   8   5 23.3697 24.8032   1
  -4   8  -5 27.8555 15.6575   1
   4   8   6 368.009 27.3433   1
  -4  -8  -7 352.894 21.5588   3
   4   8   7 385.874 28.0113   1
  -4  -8  -8 1207.14 29.4593   3
   4   8   8 1164.44 34.9426   1
   4   8   8 1189.31 33.5846   0
   4   8   9 114.406 25.0232   1
   4   8   9 72.3449 21.1611   0
   4   8  10 115.151 23.1390   0
   4   8  10 181.609 26.9842   1
   4   8  11 280.809 27.3391   1
   4   8  11 318.511 27.7391   0
   4   8  12 8.84726 22.4164   0
   4   8  13-5.75936 23.2971   0
   4   8  14 39.3350 25.3680   0
   4   8  15 0.76988 24.4629   0
   4   8  18 25.7168 28.6593   0
  -4   9  21-4.81737 28.4612   0
  -4  -9  20 190.827 31.5940   0
  -4   9  20 101.325 30.4070   0
  -4  -9  19-25.1365 28.0130   0
  -4   9  19-19.0451 27.6400   0
  -4   9  18 37.1633 23.9553   0
  -4  -9  18-17.7143 24.6637   0
  -4   9  17 53.6880 27.1602   1
  -4   9  17 88.4455 26.3854   0
  -4  -9  17 47.1204 26.7968   0
  -4   9  16 79.5995 25.2161   1
  -4   9  16 64.9547 23.5274   0
  -4  -9  16 87.0047 26.5415   0
  -4   9  15 9.84755 23.0842   1
  -4   9  15 35.6460 22.2691   0
  -4  -9  15 42.5313 25.1139   0
  -4   9  14 296.204 27.4381   1
  -4   9  14 293.378 25.4858   0
  -4  -9  14 327.752 27.7389   0
  -4   9  13 71.3536 23.2614   1
  -4   9  13 45.1651 21.6058   0
  -4  -9  13 47.4008 22.6369   0
  -4   9  12 1750.17 39.5194   1
  -4   9  12 1648.85 33.4927   0
  -4  -9  12 1854.46 39.1464   0
  -4   9  11 11.6677 21.9867   1
  -4   9  11 26.4182 19.3026   0
  -4  -9  11 30.2778 20.8888   0
  -4   9  10 38.3360 21.0227   1
  -4   9  10 19.3400 16.3939   0
  -4   9   9 228.368 21.6600   1
  -4   9   9 253.323 17.5852   0
  -4   9   8 101.657 20.3097   1
  -4   9   8 109.792 15.8548   3
  -4   9   7 64.9602 14.9379   3
  -4   9   7 71.4273 19.8889   1
  -4   9   6 200.854 19.5183   1
  -4   9   6 207.203 17.1993   3
  -4   9   5 29.5619 17.1297   1
  -4   9   4 80.5852 17.9389   1
  -4   9   3 315.243 20.8281   1
  -4   9   2 26.8574 17.8562   1
  -4   9   1 248.187 19.6428   1
  -4   9   0 578.554 22.5316   1
  -4   9  -1 383.782 20.3142   1
  -4   9  -2 8.89604 15.5392   1
   4   9   3 72.3230 25.1417   1
  -4   9  -3 68.9768 17.0106   1
  -4   9  -4 162.189 17.1563   1
   4   9   4 235.615 25.2823   1
  -4   9  -5 304.843 17.9953   1
   4   9   5 332.138 28.0155   1
   4   9   6 264.045 27.9842   1
  -4  -9  -7 190.021 19.6142   3
   4   9   7 219.255 27.5992   1
   4   9   8 42.5678 25.1718   1
   4   9   8 31.3300 21.9107   0
   4   9   9 19.4634 26.4119   1
   4   9   9 49.8447 22.0397   0
   4   9  10 501.900 30.1279   1
   4   9  10 431.060 27.7340   0
   4   9  11 137.328 23.7838   0
   4   9  11 255.700 26.9054   1
   4   9  12-11.2220 22.6471   0
   4   9  13 114.167 24.9667   0
   4   9  14 85.3672 26.0234   0
   4   9  15-29.3413 22.9623   0
   4   9  16 16.7169 24.2286   0
   4   9  17-44.7204 27.2563   0
   4   9  18 0.18388 26.8444   0
  -4  10  21 36.9113 32.4977   0
  -4  10  20-17.5375 29.2517   0
  -4 -10  20-1.13331 31.1402   0
  -4  10  19-6.60567 27.8456   0
  -4 -10  19 19.1540 27.8835   0
  -4  10  18 18.4375 26.9751   0
  -4 -10  18 43.6035 27.3992   0
  -4  10  17 287.313 28.3299   1
  -4  10  17 199.907 28.9222   0
  -4 -10  17 280.637 31.2975   0
  -4 -10  16 172.161 28.8398   0
  -4  10  16 136.276 26.1754   1
  -4  10  16 100.607 24.9489   0
  -4  10  15-19.0659 25.2880   1
  -4 -10  15 12.8034 24.7747   0
  -4  10  15-2.13863 21.8899   0
  -4  10  14 7.07948 23.8421   1
  -4  10  14 32.4067 22.3094   0
  -4 -10  14 39.2451 25.0638   0
  -4  10  13 290.079 27.6572   1
  -4  10  13 259.664 22.4546   0
  -4 -10  13 282.447 26.0502   0
  -4  10  12 93.4142 24.7373   1
  -4  10  12 141.672 21.6345   0
  -4 -10  12 145.284 24.2728   0
  -4  10  11 1171.32 33.4954   1
  -4 -10  11 1279.93 31.6302   0
  -4  10  11 1091.05 28.6084   0
  -4  10  10 478.038 25.8487   1
  -4  10   9 7.17711 18.6531   1
  -4  10   8 8.38420 19.5080   1
  -4  10   7 22.8389 18.9209   1
  -4  10   6 254.605 22.0389   1
  -4  10   5 21.7216 16.9657   1
  -4  10   4 19.2357 17.2291   1
  -4  10   3 123.493 19.7819   1
  -4  10   2 1128.87 27.4175   1
  -4  10   1 134.034 18.2731   1
  -4  10   0 592.682 22.5154   1
  -4  10  -1 291.322 19.7738   1
  -4  10  -2 514.250 21.7613   1
   4  10   2 462.053 28.1034   1
  -4  10  -3 173.425 17.7362   1
   4  10   3 172.289 26.3455   1
  -4  10  -4 15.6849 16.8991   1
   4  10   4 27.7974 26.8514   1
   4  10   5 288.991 27.5987   1
  -4  10  -5 268.663 18.8620   1
   4  10   6 29.1217 27.0402   1
   4  10   7 40.0375 25.4768   1
   4  10   8 34.7329 27.8463   1
   4  10   8 55.0990 22.5871   0
   4  10   9 71.5744 28.3919   1
   4  10   9 90.5580 23.5807   0
   4  10  10 28.5622 25.4457   1
   4  10  10 12.6825 23.0150   0
   4  10  11 409.001 28.1822   1
   4  10  11 329.590 26.9821   0
   4  10  12 17.7700 24.3406   0
   4  10  13 228.187 27.3294   0
   4  10  14 18.9462 25.8572   0
   4  10  15 16.2126 26.7554   0
   4  10  16 17.7417 23.6102   0
   4  10  17 36.0872 23.7979   0
   4  10  18 55.8268 29.2822   0
  -4  11  21 47.9041 31.0465   0
  -4  11  20 18.3731 28.9880   0
  -4 -11  20 17.7204 32.7828   0
  -4 -11  19 42.0451 28.4907   0
  -4  11  19 59.6798 29.6886   0
  -4 -11  18 169.783 32.8004   0
  -4  11  18 159.676 28.7611   0
  -4  11  17 32.3375 25.9023   1
  -4 -11  17-3.40404 26.2360   0
  -4  11  17-21.4540 25.0791   0
  -4  11  16 16.7571 24.9105   1
  -4  11  16 1.03746 22.7548   0
  -4 -11  16-7.20247 25.4846   0
  -4  11  15 259.797 29.2902   1
  -4  11  15 225.838 26.0755   0
  -4 -11  15 275.946 28.6887   0
  -4 -11  14 105.096 26.7872   0
  -4  11  14 86.5481 24.4766   1
  -4  11  14 61.3411 22.9407   0
  -4  11  13 221.266 27.6405   1
  -4 -11  13 329.657 25.9085   0
  -4 -11  12 111.821 23.7952   0
  -4  11  12 40.3042 23.5701   1
  -4  11  11 378.802 27.4428   1
  -4  11  10 158.954 24.1990   1
  -4  11   9 74.8788 21.9847   1
  -4  11   8 18.7143 19.2955   1
  -4  11   7 8.50170 19.4562   1
  -4  11   6 16.9481 18.7320   1
  -4  11   5 31.8077 18.9003   1
  -4  11   4 21.0539 19.0456   1
  -4  11   3 273.400 21.3232   1
  -4  11   2 86.3511 18.3106   1
  -4  11   1 1026.50 26.2558   1
  -4  11   0 46.9667 16.5923   1
  -4  11  -1 36.7054 16.8759   1
   4  11   1 36.2411 26.6636   1
  -4  11  -2 369.899 19.3415   1
   4  11   2 380.720 29.5359   1
  -4  11  -3 21.4354 16.0745   1
   4  11   3 40.9058 25.2020   1
  -4  11  -4 904.424 23.9561   1
   4  11   4 980.371 33.8586   1
   4  11   5 63.7813 26.5062   1
   4  11   6 102.634 28.0137   1
   4  11   7 52.4976 25.2117   1
   4  11   8 658.894 34.0517   1
   4  11   8 735.814 29.6828   0
   4  11   9 27.7235 23.7884   1
   4  11   9 29.5133 23.1102   0
   4  11  10 25.3393 25.1454   1
   4  11  10 1.43294 21.6864   0
   4  11  11 236.952 27.2387   1
   4  11  11 231.476 25.7884   0
   4  11  12 10.3415 23.9936   0
   4  11  12 5.57356 23.7508   1
   4  11  13 18.4799 24.4337   0
   4  11  14 6.89786 26.7598   0
   4  11  15 4.59512 21.4329   0
   4  11  16-8.12476 21.5020   0
   4  11  17-20.3614 26.9926   0
  -4  12  21-45.4642 30.2261   0
  -4 -12  20-26.6303 29.6293   0
  -4  12  20 5.63178 30.0926   0
  -4  12  19-0.72838 27.0044   0
  -4  12  18 21.0751 27.1531   0
  -4 -12  18 81.9961 30.5163   0
  -4  12  17 3.00015 26.8093   1
  -4  12  17 0.72137 25.8063   0
  -4 -12  17 36.8974 24.2908   0
  -4 -12  16 38.1486 25.3177   0
  -4  12  16-2.98819 25.1943   1
  -4  12  15 83.3521 26.8298   1
  -4 -12  15 86.2605 26.4225   0
  -4 -12  14 38.2626 24.4024   0
  -4  12  14-4.02198 25.3731   1
  -4  12  13 184.739 26.4163   1
  -4 -12  13 259.689 26.2041   0
  -4  12  12 99.0589 25.9274   1
  -4  12  11 850.648 33.2943   1
  -4  12  10 32.1025 22.4673   1
  -4  12   9 4.51475 21.0336   1
  -4  12   8 6.75485 21.4768   1
  -4  12   7 0.63643 20.6443   1
  -4  12   6 550.270 26.5964   1
  -4  12   5 325.201 22.6260   1
  -4  12   4 90.4296 19.1013   1
  -4  12   3 20.7349 17.7379   1
  -4  12   2 147.391 19.8778   1
  -4  12   1 297.077 19.6340   1
   4  12  -1 290.215 26.9637   1
  -4  12   0 7.59190 16.1300   1
   4  12   0 7.12381 25.9737   1
  -4  12  -1 391.832 21.7629   1
   4  12   1 405.715 29.3275   1
  -4  12  -2 139.065 18.6291   1
   4  12   2 140.902 26.2544   1
  -4  12  -3 39.9604 17.3522   1
   4  12   3 48.8841 25.9114   1
  -4  12  -4 69.1543 17.4629   1
   4  12   4 156.787 26.2576   1
   4  12   5 291.737 31.0287   1
   4  12   6 111.701 29.4595   1
   4  12   7 55.8217 27.6823   1
   4  12   8 44.3896 26.5364   1
   4  12   8 27.9093 22.5724   0
   4  12   9 36.1925 26.4313   1
   4  12   9 43.0550 23.0225   0
   4  12  10 15.2807 24.2590   1
   4  12  10-11.8510 25.1689   0
   4  12  11-1.81991 24.6255   0
   4  12  11 30.1074 26.8148   1
   4  12  12 45.5373 21.9160   0
   4  12  12 27.0346 25.5261   1
   4  12  13-21.1560 24.2741   0
   4  12  14 63.3799 28.2202   0
   4  12  15-10.4563 27.5210   0
   4  12  16 35.0635 25.9119   0
   4  12  17 19.7692 27.8312   0
  -4 -13  19 31.6999 31.6851   0
  -4 -13  18 13.4892 27.6833   0
  -4  13  18-34.7138 30.2319   1
  -4 -13  17 46.5018 26.6446   0
  -4  13  16-14.6350 24.6411   1
  -4 -13  16 5.93572 25.1952   0
  -4  13  15 167.858 27.2168   1
  -4 -13  15 148.070 26.3261   0
  -4  13  14 186.696 28.0480   1
  -4  13  13-5.24154 25.2017   1
  -4  13  12 102.491 25.8576   1
  -4  13  11 236.964 26.3145   1
  -4  13  10 14.1493 22.2478   1
  -4  13   9 223.399 24.6893   1
  -4  13   8 158.327 22.0599   1
  -4  13   7 29.8751 20.5662   1
  -4  13   6 185.373 22.8038   1
  -4  13   5 450.394 25.8237   1
  -4  13   4 647.366 26.9618   1
  -4  13   3 717.049 27.1032   1
   4  13  -3 796.359 33.2238   1
  -4  13   2 189.377 21.4575   1
   4  13  -2 213.700 26.9679   1
  -4  13   1 11.0503 17.5717   1
   4  13  -1 0.49521 26.9799   1
  -4  13   0 259.434 20.6939   1
   4  13   0 272.004 28.3989   1
  -4  13  -1 438.925 23.6562   1
   4  13   1 479.773 30.6850   1
  -4  13  -2 365.813 21.2519   1
   4  13   2 430.357 31.4961   1
  -4  13  -3 28.0346 18.4372   1
   4  13   3 21.2791 29.1884   1
   4  13   4 50.4922 29.6397   1
   4  13   5 745.120 35.4416   1
   4  13   6 262.600 32.4828   1
   4  13   7 58.7806 29.7425   1
   4  13   8 193.402 28.4174   1
   4  13   8 228.567 25.8573   0
   4  13   9 101.140 26.4188   1
   4  13   9 90.8999 26.5299   0
   4  13  10 73.0614 28.0264   1
   4  13  10 89.3022 24.8893   0
   4  13  11 119.070 25.5401   0
   4  13  11 46.3608 26.3282   1
   4  13  12 1.54109 23.3780   0
   4  13  12 16.6246 27.0594   1
   4  13  13 36.5361 25.6533   0
   4  13  14 48.1993 24.7134   0
   4  13  15-9.49608 24.4513   0
   4  13  16 54.2167 30.3746   0
  -4 -14  19-10.1685 29.3906   0
  -4  14  18-36.7798 27.1947   1
  -4 -14  18 27.9423 27.9510   0
  -4  14  17 144.971 31.3351   1
  -4 -14  17 165.512 31.1807   0
  -4  14  16 10.3406 26.7538   1
  -4 -14  16 11.5819 27.3180   0
  -4  14  15 196.983 27.7510   1
  -4  14  14 239.388 28.8294   1
  -4  14  13 40.1621 25.7821   1
  -4  14  12-7.47248 23.8949   1
  -4  14  11 23.0090 23.8211   1
  -4  14  10 171.910 25.3284   1
  -4  14   9 428.172 27.8454   1
  -4  14   8 42.8505 22.0013   1
  -4  14   7 101.067 21.6293   1
   4  14  -7 121.653 25.4326   1
   4  14  -6 1106.58 36.9983   1
  -4  14   6 1073.18 31.9493   1
  -4  14   5 3.47129 19.7762   1
   4  14  -5 0.59639 27.3191   1
  -4  14   4 3.32784 18.9256   1
   4  14  -4 3.17851 27.0116   1
  -4  14   3 25.2007 19.1583   1
   4  14  -3 17.2296 27.1722   1
  -4  14   2-17.7831 19.6687   1
   4  14  -2 10.0122 25.9174   1
  -4  14   1-17.8043 19.7641   1
   4  14  -1 2.72570 25.6851   1
  -4  14   0 54.4546 20.1306   1
   4  14   0 69.5145 28.0491   1
  -4  14  -1 38.0712 20.2181   1
   4  14   1 40.3523 27.6467   1
  -4  14  -2 51.1440 19.0065   1
   4  14   2 45.5828 27.3518   1
  -4  14  -3 1937.14 34.6000   1
   4  14   3 2140.89 47.2461   1
   4  14   4 445.914 34.3729   1
   4  14   5 78.8501 29.4591   1
   4  14   6 21.4387 27.3832   1
   4  14   7 101.564 28.4862   1
   4  14   8 83.9393 28.3294   1
   4  14   9-24.1003 28.0714   1
   4  14   9 15.3045 24.4315   0
   4  14  10-27.1762 26.4683   1
   4  14  10 16.3336 25.9193   0
   4  14  11 42.8378 26.3426   0
   4  14  11 8.82698 26.1840   1
   4  14  12 6.13740 25.1892   0
   4  14  12 10.9525 27.9150   1
   4  14  13 71.4162 28.5007   0
   4  14  13 57.3852 27.3625   1
   4  14  14 44.1212 27.5728   0
   4  14  15-11.8396 28.0372   0
   4  14  16 83.2356 31.1581   0
  -4 -15  18 21.8314 30.5522   0
  -4  15  18 67.5562 31.6997   1
  -4  15  17 63.5974 29.3429   1
  -4  15  16 10.8401 29.1127   1
  -4  15  15-14.4965 24.7034   1
  -4  15  14 28.6216 25.1426   1
  -4  15  13 3.34483 26.5658   1
  -4  15  12-32.0970 24.2944   1
  -4  15  11 171.671 26.3259   1
  -4  15  10 39.1230 24.5818   1
  -4  15   9 3.07892 24.1392   1
   4  15  -8 33.9533 26.9337   1
  -4  15   8 3.43797 22.6994   1
   4  15  -7 376.386 28.0577   1
  -4  15   7 234.813 23.3935   1
  -4  15   6 77.9880 20.0097   1
   4  15  -6 110.196 28.2890   1
  -4  15   5 8.72520 19.9801   1
   4  15  -5 17.0526 27.8953   1
  -4  15   4 23.3590 21.1001   1
   4  15  -4 26.2062 28.0391   1
   4  15  -3 17.2042 27.8766   1
  -4  15   3-1.48308 20.7837   1
  -4  15   2 76.9354 19.6899   1
   4  15  -2 110.363 28.9569   1
  -4  15   1 416.951 25.0698   1
   4  15  -1 451.695 31.3218   1
  -4  15   0 129.405 20.2555   1
   4  15   0 113.301 27.9778   1
  -4  15  -1 872.312 27.5736   1
   4  15   1 883.223 37.6517   1
   4  15   2 80.3809 28.4126   1
  -4  15  -2 73.9623 21.7944   1
  -4  15  -3 1139.93 29.6085   1
   4  15   3 1277.54 41.3189   1
   4  15   4 800.832 37.6916   1
   4  15   5 412.046 33.3339   1
   4  15   6 731.018 35.5473   1
   4  15   7 237.965 29.6030   1
   4  15   8 140.835 27.8509   1
   4  15   9-7.58210 26.9129   1
   4  15   9-8.09084 24.3296   0
   4  15  10-39.6488 26.2368   1
   4  15  10 55.7441 24.6931   0
   4  15  11 48.4476 29.0860   1
   4  15  11 65.7805 21.7315   0
   4  15  12 21.5828 24.7145   0
   4  15  12 52.3566 27.8933   1
   4  15  13 70.7422 27.6098   0
   4  15  13 36.1146 26.6956   1
   4  15  14 67.6130 28.1769   0
   4  15  15 31.6412 31.3266   0
  -4  16  18 133.126 33.4011   1
  -4  16  17 91.4609 32.3380   1
  -4  16  16-4.89039 27.7751   1
  -4  16  15-0.45154 27.0707   1
  -4  16  14 20.9816 28.2421   1
  -4  16  13-1.12467 26.0395   1
  -4  16  12 9.97708 26.8515   1
  -4  16  11-2.01135 24.6503   1
  -4  16  10 12.6960 23.2684   1
  -4  16   9 23.8002 23.9990   1
  -4  16   8 106.879 24.3239   1
   4  16  -8 144.579 29.1279   1
  -4  16   7 12.8640 21.3452   1
   4  16  -7 18.2829 26.2983   1
   4  16  -6 56.1423 29.0114   1
  -4  16   6 55.9561 22.4210   1
  -4  16   5 24.8733 20.2481   1
   4  16  -5 43.0482 28.0266   1
  -4  16   4 104.693 23.0143   1
   4  16  -4 125.239 27.0036   1
  -4  16   3 72.6836 21.2245   1
   4  16  -3 110.594 27.1010   1
  -4  16   2 15.3281 20.5842   1
   4  16  -2 34.2907 26.8048   1
  -4  16   1 27.4086 20.4243   1
   4  16  -1 40.2555 28.2826   1
  -4  16   0 0.15959 19.3091   1
   4  16   0 0.00000 30.0921   1
  -4  16  -1 4.95556 21.1050   1
   4  16   1 38.3521 28.2325   1
  -4  16  -2 135.068 21.6445   1
   4  16   2 173.508 29.8713   1
   4  16   3 1182.16 41.0329   1
   4  16   4 94.9557 32.2904   1
   4  16   5 80.1867 29.0295   1
   4  16   6 316.666 30.6511   1
   4  16   7 28.1382 27.2225   1
   4  16   8 70.9347 28.3411   1
   4  16   9 152.199 30.6450   1
   4  16   9 131.100 28.7984   0
   4  16  10 47.3321 29.9343   1
   4  16  10 86.9943 27.3899   0
   4  16  11-10.4435 28.3583   1
   4  16  11 33.9670 28.6529   0
   4  16  12 3.95150 25.7739   0
   4  16  12 57.4694 27.3521   1
   4  16  13 61.0677 29.0104   0
   4  16  13 53.1418 27.8197   1
   4  16  14 119.396 33.1983   0
   4  16  15-48.0698 28.8081   0
  -4  17  19 26.7306 34.6652   1
  -4  17  18 88.6977 32.0520   1
  -4  17  17 101.971 30.6995   1
  -4  17  16 33.5259 28.8169   1
  -4  17  15 72.8846 30.6070   1
  -4  17  14 27.5304 28.3212   1
  -4  17  13 1.69932 25.8280   1
  -4  17  12 85.6976 27.1244   1
  -4  17  11-8.32932 25.9380   1
  -4  17  10-23.8569 24.3963   1
  -4  17   9 24.5972 24.3054   1
  -4  17   8 105.383 25.2106   1
   4  17  -8 182.904 27.7115   1
   4  17  -7 105.697 26.9954   1
  -4  17   7 85.7651 24.2236   1
  -4  17   6 88.0175 23.9254   1
   4  17  -6 95.0085 30.1976   1
  -4  17   5 155.137 22.4557   1
   4  17  -5 200.419 28.3049   1
  -4  17   4 45.4062 21.6572   1
   4  17  -4 50.9130 28.6669   1
  -4  17   3 3.55345 21.4962   1
   4  17  -3 36.5024 29.3135   1
  -4  17   2 128.115 22.6995   1
   4  17  -2 141.523 31.1291   1
  -4  17   1 10.5878 20.7172   1
   4  17  -1 16.3942 29.3090   1
  -4  17   0 346.624 26.0326   1
   4  17   0 386.013 34.6430   1
  -4  17  -1 566.382 28.1213   1
   4  17   1 630.215 34.9670   1
  -4  17  -2 104.281 23.6652   1
   4  17   2 144.286 30.3700   1
   4  17   3 70.3103 32.0664   1
   4  17   4 1477.00 41.8456   1
   4  17   5 1506.81 42.6642   1
   4  17   6 24.9439 29.4811   1
   4  17   7 67.2934 28.1951   1
   4  17   8 86.1100 28.1318   1
   4  17   9 7.03673 27.5440   1
   4  17   9 32.7811 27.2887   0
   4  17  10 27.2199 27.5737   1
   4  17  10 73.0387 28.6569   0
   4  17  11 15.2370 27.0309   1
   4  17  11 8.08055 26.6117   0
   4  17  12 141.358 29.9884   0
   4  17  12 108.918 29.4609   1
   4  17  13 209.904 33.8572   0
   4  17  13 233.790 29.6975   1
   4  17  14 28.9690 28.2760   0
  -4  18  18-32.7888 33.0002   1
  -4  18  16 251.352 35.3814   1
  -4  18  15 24.0299 30.4823   1
  -4  18  13 101.549 29.8013   1
  -4  18  12 28.6808 25.7406   1
  -4  18  11 51.2027 27.9088   1
  -4  18  10-21.0798 25.7202   1
  -4  18   9 19.7990 25.9148   1
  -4  18   8 225.376 28.6890   1
  -4  18   7 73.1912 25.2776   1
   4  18  -7 147.273 28.0642   1
  -4  18   6-7.04532 22.2801   1
   4  18  -6 12.7106 26.2498   1
  -4  18   5 69.0753 24.1481   1
   4  18  -5 92.9340 29.8362   1
  -4  18   4 10.9884 20.5299   1
   4  18  -4 37.8959 27.6364   1
  -4  18   3 129.117 22.7062   1
   4  18  -3 196.949 30.2367   1
   4  18  -2 233.608 31.7427   1
  -4  18   2 179.796 23.1044   1
  -4  18   1 33.8505 20.9376   1
   4  18  -1 36.2893 30.4598   1
  -4  18   0 278.678 25.6024   1
   4  18   0 250.683 33.1626   1
  -4  18  -1-8.22849 23.8353   1
   4  18   1 22.5610 29.3983   1
  -4  18  -2 377.163 27.9412   1
   4  18   2 411.960 33.2205   1
   4  18   3 175.021 31.4444   1
   4  18   4 745.400 36.5608   1
   4  18   5 175.448 31.6348   1
   4  18   6 72.5251 28.8402   1
   4  18   7 54.6328 29.2155   1
   4  18   8 44.5834 31.2493   1
   4  18   9 235.495 30.6925   1
   4  18   9 204.480 31.6904   0
   4  18  10 128.308 29.8761   1
   4  18  10 198.529 28.6312   0
   4  18  11-6.59223 31.8951   1
   4  18  11 26.3016 28.4833   0
   4  18  12 17.4514 27.9302   0
   4  18  12 23.9434 30.2050   1
   4  18  13 132.066 27.5519   0
   4  18  13 179.919 30.7560   1
   4  18  14 211.877 33.6897   0
   4  18  14 245.029 35.3006   1
  -4  19  17-48.4026 34.7181   1
  -4  19  16-0.46291 31.5820   1
  -4  19  15 34.2645 29.3800   1
  -4  19  14 16.0390 30.8415   1
  -4  19  13 30.6880 27.8063   1
  -4  19  12 104.805 30.1679   1
  -4  19  11 8.03874 26.8298   1
  -4  19  10-1.33825 26.7242   1
  -4  19   9-19.7799 25.4003   1
  -4  19   8-0.89806 25.3347   1
  -4  19   7 76.1385 25.7184   1
   4  19  -7 104.021 29.2968   1
   4  19  -6 131.885 27.9641   1
  -4  19   6 77.6753 24.6120   1
  -4  19   5 22.8544 24.5721   1
   4  19  -5 2.69049 26.1342   1
  -4  19   4 13.6954 23.2106   1
   4  19  -4 18.7610 29.1319   1
  -4  19   3 25.8101 21.9806   1
   4  19  -3 23.8277 27.7950   1
  -4  19   2 46.8167 22.8036   1
   4  19  -2 66.3955 28.3211   1
   4  19  -1 277.322 31.9824   1
  -4  19   1 252.324 24.5711   1
  -4  19   0 177.409 25.1729   1
   4  19   0 229.310 30.3947   1
  -4  19  -1-42.5042 24.9144   1
   4  19   1 8.26408 27.3732   1
   4  19   2 145.559 28.9741   1
   4  19   3 68.3195 30.3882   1
   4  19   4 578.680 35.2588   1
   4  19   5 130.220 28.8964   1
   4  19   6 126.392 31.3675   1
   4  19   7 80.4101 29.3157   1
   4  19   8-11.7673 27.7301   1
   4  19   9 46.2127 30.2012   1
   4  19   9 81.8092 29.0499   0
   4  19  10 30.0483 30.2646   1
   4  19  10 62.7619 28.8872   0
   4  19  11 69.3499 28.7546   1
   4  19  11 44.2956 28.4775   0
   4  19  12 115.982 29.4185   0
   4  19  12 79.1323 30.3911   1
   4  19  13 27.2867 28.7166   0
   4  19  13 118.887 32.9082   1
   4  19  14 152.286 33.7561   1
  -4  20  16 32.5631 34.2632   1
  -4  20  15 17.9434 34.2481   1
  -4  20  14-27.9512 30.7900   1
  -4  20  13 52.8971 30.7226   1
  -4  20  12 91.1722 29.1487   1
  -4  20  11 50.6139 30.0894   1
  -4  20  10 161.004 31.4423   1
  -4  20   9-2.94376 27.6873   1
  -4  20   8 298.950 29.9413   1
  -4  20   7 71.3511 27.2526   1
   4  20  -7 95.9820 28.7716   1
  -4  20   6 20.3842 24.9874   1
   4  20  -6 34.5258 26.5190   1
  -4  20   5 1.96608 24.1184   1
   4  20  -5 3.97675 29.4424   1
   4  20  -4 77.0686 29.8033   1
  -4  20   4 65.8847 24.6086   1
  -4  20   3 19.4164 24.5851   1
   4  20  -3 38.0654 30.2113   1
   4  20  -2 693.701 35.2673   1
  -4  20   2 584.805 31.1644   1
  -4  20   1 156.282 26.3672   1
   4  20  -1 245.469 30.3304   1
   4  20   0 460.572 33.2191   1
  -4  20   0 375.527 26.0568   1
  -4  20  -1 63.6820 24.6370   1
   4  20   1 211.641 31.5855   1
   4  20   2 60.7633 29.0986   1
   4  20   3 47.7253 28.3491   1
   4  20   4 53.9702 30.0377   1
   4  20   5 46.1540 29.1887   1
   4  20   6 5.98830 29.0368   1
   4  20   7 4.32183 29.1440   1
   4  20   8 91.1210 32.3321   1
   4  20   9-17.6016 28.5609   1
   4  20   9 10.7132 29.8510   0
   4  20  10-12.9414 30.3657   1
   4  20  10 47.0587 31.0399   0
   4  20  11 100.325 33.4878   1
   4  20  11 110.057 28.7407   0
   4  20  12 81.4589 30.1680   0
   4  20  12 170.654 34.6594   1
   4  20  13 115.330 35.2289   1
   4  20  14 75.8485 33.0347   1
  -4  21  15 9.95197 36.2075   1
  -4  21  14 1.17130 33.3461   1
  -4  21  13 181.629 31.8371   1
  -4  21  12 101.835 31.5361   1
  -4  21  11 146.962 31.5267   1
  -4  21  10 30.0783 27.5795   1
  -4  21   9-18.0794 26.4110   1
  -4  21   8 34.5935 27.5001   1
  -4  21   7-2.12942 25.7557   1
  -4  21   6 14.6023 25.6026   1
   4  21  -6 42.9663 29.4039   1
  -4  21   5 101.156 27.0312   1
   4  21  -5 114.550 29.6121   1
   4  21  -4 361.969 31.1460   1
  -4  21   4 263.093 29.0425   1
  -4  21   3 57.3387 24.1478   1
   4  21  -3 62.6937 28.1990   1
   4  21  -2 109.644 29.9070   1
  -4  21   2 87.2249 23.5565   1
  -4  21   1 138.004 24.2754   1
   4  21  -1 171.797 30.0316   1
   4  21   0 569.103 34.3715   1
  -4  21   0 494.174 28.9776   1
  -4  21  -1 425.409 27.2329   1
   4  21   1 517.249 35.1111   1
   4  21   2 5.44889 28.1843   1
   4  21   3 92.8717 28.9999   1
   4  21   4 56.6545 28.7684   1
   4  21   5 31.2930 30.2780   1
   4  21   6 80.3278 30.3787   1
   4  21   7-6.47423 30.3889   1
   4  21   8 51.3625 31.5057   1
   4  21   9 3.08241 31.9693   1
   4  21   9-25.4185 27.9878   0
   4  21  10 16.3579 30.0776   1
   4  21  10-0.06508 31.4815   0
   4  21  11 157.787 34.6029   1
   4  21  11 56.1674 31.4119   0
   4  21  12 175.545 36.5493   1
   4  21  13 95.9963 34.7446   1
  -4  22  14-3.04230 32.0434   1
  -4  22  13 122.404 35.0129   1
  -4  22  12 24.5722 19.2009   1
  -4  22  11-12.4947 28.3052   1
  -4  22  10 41.3348 29.3496   1
  -4  22   9 42.7312 28.8004   1
  -4  22   8 5.17808 27.2181   1
  -4  22   7-12.1225 25.5468   1
  -4  22   6 37.4103 25.0550   1
   4  22  -6 49.4173 27.4772   1
  -4  22   5-17.9442 26.5167   1
   4  22  -5 31.0423 26.2701   1
  -4  22   4 41.8855 24.3104   1
   4  22  -4 48.6020 28.9920   1
  -4  22   3 24.2889 25.5464   1
   4  22  -3 10.6290 28.3232   1
  -4  22   2 2.50912 25.4095   1
   4  22  -2 43.6674 30.1430   1
  -4  22   1-7.70197 25.2085   1
   4  22  -1 22.1891 27.5214   1
  -4  22   0-22.8247 24.0835   1
   4  22   0-1.78564 29.1484   1
   4  22   1-4.77410 29.8869   1
   4  22   2 35.4860 30.5408   1
   4  22   3 130.503 31.9975   1
   4  22   4 106.620 30.2306   1
   4  22   5 5.51016 29.8859   1
   4  22   6-25.9853 30.8707   1
   4  22   7 119.408 32.7800   1
   4  22   8-10.2430 26.6798   1
   4  22   9 89.0442 33.8938   1
   4  22   9 76.2462 30.4498   0
   4  22  10 17.2980 31.8634   1
   4  22  10 48.7206 32.5280   0
   4  22  11 96.1967 32.5736   1
   4  22  11 105.911 33.4964   0
  -4  23  13 32.8749 35.6344   1
  -4  23  11 35.6423 32.0570   1
  -4  23  10 109.818 31.0016   1
  -4  23   9-15.7929 30.7677   1
  -4  23   8-13.6433 28.2173   1
  -4  23   7 38.6180 26.8731   1
  -4  23   6 1.59599 25.7690   1
  -4  23   5 5.57570 25.1538   1
   4  23  -5 86.3184 26.2311   1
  -4  23   4-25.5677 25.5133   1
   4  23  -4 20.9417 32.8226   1
  -4  23   3 49.5099 26.3059   1
   4  23  -3 75.0494 31.6286   1
  -4  23   2 24.8192 26.2858   1
   4  23  -2 8.59626 29.2756   1
  -4  23   1 43.5465 26.4877   1
   4  23  -1 2.46835 27.9520   1
  -4  23   0 9.37856 25.7385   1
   4  23   0 17.5840 30.5523   1
   4  23   1 185.151 30.8369   1
   4  23   2 5.94821 29.4791   1
   4  23   3 31.9509 29.9497   1
   4  23   4 36.8707 31.1839   1
   4  23   5-4.05112 29.5140   1
   4  23   6 370.797 36.7779   1
   4  23   7 14.1786 30.0364   1
   4  23   8 25.6576 30.8889   0
   4  23   8 12.7354 31.5815   1
   4  23   9 71.2809 31.4974   1
   4  23   9 95.0470 30.4298   0
   4  23  10 0.72792 32.9081   1
   4  23  10 57.1970 30.3340   0
  -4  24  11 30.6380 30.5251   1
  -4  24  10 98.1532 34.1437   1
  -4  24   9 62.6953 30.5491   1
  -4  24   8 7.43431 29.9854   1
  -4  24   7 4.81508 29.3410   1
  -4  24   6-23.4429 27.6568   1
  -4  24   5 4.84838 25.5944   1
   4  24  -5 0.48575 28.0806   1
  -4  24   4 13.0144 26.5727   1
   4  24  -4-4.90034 29.1206   1
  -4  24   3 128.995 27.8779   1
   4  24  -3 184.633 33.0284   1
  -4  24   2 89.7094 26.9712   1
   4  24  -2 83.9289 29.2565   1
  -4  24   1 2.12177 25.1640   1
   4  24  -1 41.4750 30.8610   1
   4  24   0 52.2543 31.8442   1
   4  24   1-19.7688 29.1397   1
   4  24   2-20.3471 29.5751   1
   4  24   3 16.1564 29.0156   1
   4  24   4 28.6198 29.8553   1
   4  24   5 40.5809 30.1742   1
   4  24   6 19.5314 32.8462   1
   4  24   7 20.3147 33.4175   1
   4  24   8 107.004 32.5032   0
   4  24   8 63.5640 31.9828   1
   4  24   9 38.4018 33.9284   1
   4  24   9 65.4903 33.3319   0
  -4  25  10-12.4423 33.1157   1
  -4  25   9-0.41290 31.7339   1
  -4  25   8 76.0744 31.8827   1
  -4  25   7-8.13493 29.1967   1
  -4  25   6 144.216 26.6102   1
  -4  25   5 26.4244 26.1379   1
   4  25  -5 45.1803 27.0587   1
  -4  25   4 19.8158 26.9759   1
   4  25  -4 47.8476 29.6342   1
  -4  25   3 53.2255 29.7088   1
   4  25  -3 17.5587 30.5879   1
  -4  25   2 17.1226 26.1469   1
   4  25  -2 40.9649 28.4975   1
  -4  25   1 159.794 27.1477   1
   4  25  -1 166.208 36.5118   1
   4  25   0 37.5497 30.5611   1
   4  25   1 23.8898 29.6084   1
   4  25   2-30.2131 32.1004   1
   4  25   3 73.1547 33.0891   1
   4  25   4-14.2866 30.6630   1
   4  25   5 126.591 34.5530   1
   4  25   6 75.5017 33.5630   1
   4  25   7 21.3258 33.2496   1
  -4  26   9-14.4797 32.6806   1
  -4  26   8 18.1355 33.4870   1
  -4  26   7 2.43621 30.7116   1
  -4  26   6 25.2104 29.0512   1
  -4  26   5 39.7037 28.2702   1
  -4  26   4 154.803 32.3771   1
   4  26  -4 222.335 34.2676   1
  -4  26   3 46.8373 28.0594   1
   4  26  -3 35.9282 30.9325   1
  -4  26   2 73.9263 28.5859   1
   4  26  -2 15.4175 28.5095   1
  -4  26   1 37.4429 25.7432   1
   4  26  -1 44.2530 30.4226   1
   4  26   0 36.7162 30.7706   1
   4  26   1 13.8428 33.1672   1
   4  26   2 5.15961 31.7971   1
   4  26   3 86.3381 31.3942   1
   4  26   4 47.2788 30.6345   1
   4  26   5-6.89327 30.9401   1
  -4  27   7 26.9796 33.7844   1
  -4  27   6-33.8743 30.9302   1
  -4  27   5 6.96680 29.2795   1
  -4  27   4 64.6991 32.2509   1
   4  27  -4 41.3985 29.7748   1
  -4  27   3 51.2124 29.3739   1
   4  27  -3-1.98144 30.9635   1
  -4  27   2 37.1544 28.8193   1
   4  27  -2 10.6600 30.7919   1
   4  27  -1-6.64811 31.9153   1
   4  27   0 64.1062 32.8284   1
   4  27   1 5.52651 33.0409   1
   4  27   2 3.78023 33.0813   1
   4  27   3 32.9670 32.3789   1
  -4  28   5-12.4210 29.5637   1
  -4  28   4-30.0893 32.7361   1
  -4  28   3 6.25052 29.1842   1
   4  28  -3 24.0184 32.8394   1
  -4  28   2 70.8380 30.1603   1
   4  28  -2 10.3173 32.3728   1
   4  28  -1 117.333 31.6772   1
   4  28   0 112.588 34.6891   1
   4  28   1 11.4793 32.2094   1
  -4  29   3 102.308 32.2370   1
   4  29  -3 102.718 32.8605   1
   4  29  -2 103.609 36.8726   1
  -5   0  21 23.4562 28.0451   0
  -5   0  20 7.76954 26.7389   0
  -5   0  19 28.8558 27.2309   0
  -5   0  18 14.2703 23.7701   0
  -5   0  17 68.0711 23.4645   0
  -5   0  16 0.52402 22.9626   0
  -5   0  15 9.42291 23.0557   0
  -5   0  14-2.03597 21.5836   0
  -5   0  14-5.10242 23.0667   1
  -5   0  13 451.791 26.2208   1
  -5   0  13 419.243 25.6170   0
  -5   0  12-3.06316 19.8292   0
  -5   0  12 5.83830 20.7544   1
  -5   0  11 169.645 20.3493   0
  -5   0  11 164.978 24.6825   1
  -5   0  10-32.8733 19.3408   1
  -5   0  10 4.16554 18.3545   0
  -5   0   9 188.525 23.9183   1
  -5   0   9 157.289 19.3958   0
  -5   0   8-6.29060 16.5112   0
  -5   0   8-7.17082 21.5845   1
  -5   0   7 25.2346 22.0097   1
  -5   0   6 12.3577 21.6965   1
  -5   0   5 49.8138 20.3390   1
  -5   0   4-0.47493 20.2942   1
  -5   0   3 142.163 20.7708   3
  -5   0   3 147.785 21.2528   1
  -5   0   2-1.02194 19.5523   3
  -5   0   2-2.51387 18.7520   1
  -5   0   1 418.207 24.2678   3
  -5   0   1 403.991 23.7810   1
  -5   0   0-1.13768 18.3657   3
  -5   0   0-1.68408 14.5675   2
  -5   0  -1 10.0842 17.2690   3
  -5   0  -1 7.83798 16.1060   2
  -5   0  -2-6.11675 15.8803   2
  -5   0  -2-10.2198 19.1999   3
  -5   0  -3 812.794 27.4887   3
  -5   0  -3 818.066 26.6724   2
  -5   0  -4-2.87650 18.3219   2
  -5   0  -4-13.0295 18.8145   3
  -5   0  -5 74.9467 20.0191   3
  -5   0  -5 61.3174 20.2375   2
  -5   0  -6 6.82829 19.7301   2
  -5   0  -6 21.2800 18.6818   3
  -5   0  -7 93.7785 21.2904   2
  -5   0  -7 90.9045 19.3976   3
  -5   0  -8 13.4819 18.4503   3
  -5   0  -8 15.6898 21.0797   2
  -5   0  -9 14.7942 22.7396   2
  -5   0 -10 25.0380 24.9970   2
  -5   0 -11 296.463 27.5971   2
  -5   0 -12 21.1428 25.9723   2
  -5   0 -13 234.624 29.9447   2
  -5   0 -14 46.6720 28.4143   2
  -5   0 -15 208.477 32.4336   2
  -5   0 -16-15.1482 27.1976   2
  -5   0 -17 356.678 37.4061   2
  -5   1  21 58.5498 29.5692   0
  -5  -1  21 39.3465 27.8342   0
  -5   1  20-22.3715 26.6890   0
  -5  -1  20 24.5585 29.8290   0
  -5   1  19 17.1275 24.6822   0
  -5  -1  19 47.5042 26.5537   0
  -5   1  18-14.7791 23.6466   0
  -5  -1  18 29.9939 23.0908   0
  -5   1  17 7.82609 24.1121   0
  -5  -1  17 19.6486 24.9047   0
  -5   1  16 19.1804 24.1854   0
  -5  -1  16 19.0975 22.9415   0
  -5  -1  15-11.4311 21.4772   0
  -5   1  15 13.0346 20.7335   0
  -5   1  14 274.945 23.8067   0
  -5   1  14 222.006 26.2110   1
  -5  -1  14 284.704 22.8634   1
  -5  -1  14 257.958 24.5761   0
  -5  -1  13 100.298 21.8280   0
  -5   1  13 98.3369 22.2082   1
  -5  -1  13 91.7498 22.7577   1
  -5   1  13 94.4587 21.2051   0
  -5   1  12-11.5080 17.4012   0
  -5  -1  12 26.8327 19.7457   0
  -5   1  12 28.9674 22.0610   1
  -5  -1  12 64.7579 21.4143   1
  -5   1  11 249.784 25.0727   1
  -5  -1  11 321.407 26.1511   1
  -5   1  11 283.630 21.9600   0
  -5  -1  11 299.866 21.8639   0
  -5  -1  10 7.44356 18.1680   0
  -5   1  10-12.8551 17.8536   0
  -5   1  10 2.11781 19.6188   1
  -5  -1  10 8.77624 20.0262   1
  -5   1   9 1.21900 21.6882   1
  -5  -1   9 24.1283 22.8507   1
  -5  -1   9 26.8772 17.6658   0
  -5   1   9 27.6064 18.1549   0
  -5   1   8-5.57577 21.0740   1
  -5   1   8 22.4069 16.7088   0
  -5  -1   8 14.7867 21.5076   1
  -5  -1   8 54.2428 17.0295   0
  -5   1   7 1029.20 24.1885   0
  -5   1   7 995.136 30.3872   1
  -5  -1   7 1077.67 31.6056   1
  -5   1   6 605.814 26.2332   3
  -5   1   6 636.093 26.7094   1
  -5  -1   6 665.872 28.7107   1
  -5   1   5-12.3374 19.0998   3
  -5   1   5 18.5624 19.4851   1
  -5  -1   5 4.95500 20.0143   1
  -5   1   4 297.839 22.7107   3
  -5   1   4 336.424 23.2022   1
  -5  -1   4 353.062 23.9977   1
  -5   1   3 279.891 21.2723   3
  -5   1   3 303.726 22.6954   1
  -5  -1   3 295.321 22.9058   1
  -5   1   2 1026.41 29.9516   3
  -5  -1   2 1126.48 31.6608   3
  -5   1   2 1182.40 29.4382   1
  -5   1   1 87.7463 19.9858   3
  -5  -1   1 82.5160 19.5167   3
  -5  -1   1 72.1365 14.5112   2
  -5   1   1 119.701 20.8916   1
  -5  -1   0 3.33183 18.4124   3
  -5  -1   0 5.34736 14.0358   2
  -5   1   0-12.3533 18.0684   3
  -5   1   0 30.8291 19.3057   1
  -5   1  -1 226.462 20.3523   3
  -5  -1  -1 251.805 21.1869   3
  -5   1  -1 230.766 19.0143   2
  -5  -1  -1 218.757 18.1955   2
  -5  -1  -2 32.0564 18.8231   3
  -5   1  -2 9.67182 19.2449   3
  -5   1  -2 22.4094 17.4501   2
  -5  -1  -2 25.5067 16.3593   2
  -5   1  -3 60.5999 18.7151   2
  -5   1  -3 32.7043 18.0804   3
  -5  -1  -3 59.0560 18.3652   2
  -5  -1  -3 45.9856 18.8987   3
  -5   1  -4 255.345 22.5199   3
  -5  -1  -4 246.602 20.6437   3
  -5   1  -4 239.464 20.8107   2
  -5  -1  -4 240.665 21.0077   2
  -5   1  -5 273.003 21.5878   3
  -5  -1  -5 244.645 23.1959   3
  -5   1  -5 230.445 22.2527   2
  -5  -1  -5 234.489 21.9797   2
  -5   1  -6 16.7073 18.2975   3
  -5  -1  -6 38.1567 19.3865   3
  -5   1  -6 17.8853 19.7589   2
  -5  -1  -6-5.97263 19.8020   2
   5   1   6 60.0821 15.8975   0
  -5   1  -7 18.8081 20.3029   3
  -5  -1  -7 35.2801 19.8408   3
  -5   1  -7-8.98537 20.3705   2
  -5  -1  -7-9.36835 20.3835   2
  -5   1  -8 92.5874 21.3157   3
  -5  -1  -8 53.7356 20.1482   3
  -5   1  -8 48.2518 22.3443   2
  -5  -1  -8 59.3577 22.2894   2
  -5   1  -9 253.297 27.2499   2
  -5  -1  -9 284.489 26.0381   2
  -5  -1  -9 281.366 24.1157   3
  -5   1 -10 523.858 31.1163   2
  -5  -1 -10 508.133 31.0480   2
  -5   1 -11 19.1841 24.2070   2
  -5  -1 -11-5.93067 22.9761   2
  -5   1 -12 164.174 28.4958   2
  -5  -1 -12 168.749 28.7020   2
  -5   1 -13 56.7771 27.6912   2
  -5  -1 -13 76.5365 26.9355   2
  -5   1 -14 341.201 32.8229   2
  -5  -1 -14 380.907 33.6603   2
  -5   1 -15 87.4448 30.6859   2
  -5  -1 -15 96.3817 28.8972   2
  -5   1 -16 99.5170 27.7719   2
  -5  -1 -16 145.942 29.3842   2
  -5   1 -17 164.188 34.1790   2
  -5  -1 -17 198.627 33.5849   2
  -5   2  21-6.07578 29.4666   0
  -5  -2  21 24.1869 31.4170   0
  -5   2  20-18.2762 27.8658   0
  -5  -2  20 15.3159 29.7247   0
  -5   2  19 47.5443 26.7070   0
  -5  -2  19 29.6621 23.4315   0
  -5   2  18 9.67357 23.4463   0
  -5  -2  18 15.9864 26.8356   0
  -5  -2  17 139.178 23.1121   0
  -5   2  17 90.4625 23.9840   0
  -5  -2  16 45.5078 23.2191   0
  -5   2  16 34.4529 23.2894   0
  -5  -2  15 6.99300 22.8283   0
  -5   2  15-17.6100 19.9530   1
  -5   2  15 7.50360 22.1088   0
  -5  -2  14 132.801 23.7185   0
  -5   2  14 90.3057 25.4918   1
  -5   2  14 128.273 22.8121   0
  -5  -2  13-7.64597 20.3438   0
  -5   2  13 13.7556 23.2806   1
  -5  -2  13 25.2048 22.2689   1
  -5   2  13 36.3806 20.4704   0
  -5   2  12 17.3108 23.4271   1
  -5  -2  12 51.7783 21.9980   1
  -5  -2  12 27.3276 20.4158   0
  -5   2  12 6.64315 18.8005   0
  -5   2  11 147.754 19.6227   0
  -5   2  11 107.057 24.2769   1
  -5  -2  11 139.703 23.3401   1
  -5  -2  11 148.795 21.6174   0
  -5   2  10 424.892 26.1995   1
  -5  -2  10 498.249 25.5335   1
  -5   2  10 435.798 22.0429   0
  -5  -2  10 440.837 23.7195   0
  -5   2   9 468.141 22.8439   3
  -5   2   9 456.791 27.5072   1
  -5  -2   9 463.761 27.1176   1
  -5   2   9 420.886 21.1667   0
  -5  -2   9 460.048 21.9769   0
  -5  -2   8 975.661 26.4149   0
  -5   2   8 918.215 29.6118   3
  -5  -2   8 1012.05 31.5902   1
  -5   2   8 956.460 31.4094   1
  -5   2   8 971.652 25.7329   0
  -5   2   7 174.339 21.7661   3
  -5  -2   7 214.478 24.8105   1
  -5   2   7 190.803 22.2697   1
  -5   2   7 201.521 17.9428   0
  -5   2   6 367.833 23.8095   3
  -5   2   6 397.313 24.8840   1
  -5  -2   6 398.173 25.7399   1
  -5   2   5 75.0617 18.3385   3
  -5   2   5 55.5354 19.4750   1
  -5  -2   5 95.8445 20.1076   1
  -5   2   4 460.813 25.3646   3
  -5   2   4 505.972 25.2426   1
  -5  -2   4 537.060 25.3594   1
  -5   2   3 762.278 26.2339   3
  -5   2   3 816.388 26.7109   1
  -5   2   2 62.9305 18.7316   3
  -5  -2   2 53.3775 14.3007   2
  -5   2   2 42.8588 19.9145   1
  -5   2   1 260.341 21.3453   3
  -5  -2   1 268.766 17.0425   2
  -5   2   1 300.922 22.8920   1
  -5   2   0 290.360 21.4257   3
  -5  -2   0 286.813 21.4149   3
  -5   2   0 296.973 22.7073   1
  -5  -2   0 245.202 18.2875   2
  -5   2  -1 238.337 20.3245   3
  -5  -2  -1 281.566 22.3001   3
  -5  -2  -1 269.412 18.9234   2
  -5   2  -1 275.649 22.4856   1
  -5   2  -2 280.954 22.5760   3
  -5  -2  -2 250.767 21.9558   3
  -5   2  -2 227.308 20.1509   2
  -5  -2  -2 243.923 19.4291   2
  -5   2  -3 480.331 24.2899   3
  -5  -2  -3 504.435 25.7354   3
  -5   2  -3 470.176 22.8622   2
  -5  -2  -3 482.360 22.4668   2
  -5   2  -4 37.5301 18.5807   3
  -5  -2  -4 4.92452 19.5123   3
  -5   2  -4 15.2685 17.3337   2
  -5  -2  -4 13.8308 17.9887   2
  -5   2  -5 840.491 28.8881   3
  -5  -2  -5 921.562 29.3473   3
  -5   2  -5 888.582 28.9366   2
  -5  -2  -5 954.717 29.9030   2
  -5   2  -6 457.116 25.4276   3
  -5  -2  -6 463.698 24.1004   3
  -5   2  -6 444.789 24.7005   2
  -5  -2  -6 483.021 25.4999   2
   5   2   6 465.796 21.3556   0
  -5   2  -7 20.3932 18.2593   3
  -5  -2  -7 53.5427 18.4324   3
  -5   2  -7-0.84349 21.1440   2
  -5  -2  -7 32.0490 20.5430   2
   5   2   7-21.7637 17.8800   0
   5   2   8 44.1790 18.3148   0
  -5  -2  -8 49.2976 20.5661   3
  -5  -2  -8 26.5742 22.2554   2
  -5   2  -8 56.4214 22.1501   2
  -5  -2  -9 68.3153 21.0295   3
  -5   2  -9 54.2497 24.5861   2
  -5  -2  -9 86.6381 24.7387   2
  -5  -2 -10 45.5499 21.1511   3
  -5   2 -10 9.31760 24.8896   2
  -5  -2 -10 31.0853 26.0512   2
  -5   2 -11 8.53514 23.8326   2
  -5  -2 -11 8.32591 23.6583   2
  -5   2 -12 6.31927 25.3575   2
  -5  -2 -12 22.2949 26.6785   2
  -5   2 -13 26.3133 26.8812   2
  -5  -2 -13 39.5298 26.4690   2
  -5   2 -14 4.96422 27.3720   2
  -5  -2 -14 3.12793 26.5971   2
  -5   2 -15 68.6710 28.4951   2
  -5  -2 -15 14.4460 26.2001   2
  -5   2 -16 114.724 30.7990   2
  -5  -2 -16 192.538 30.3079   2
  -5  -2 -17 25.1025 27.3949   2
  -5  -3  21 7.10380 28.8092   0
  -5   3  21 41.1549 29.5581   0
  -5  -3  20-24.9952 28.6680   0
  -5   3  20-5.45316 28.7745   0
  -5  -3  19-2.09250 26.6334   0
  -5   3  19 21.0786 26.3029   0
  -5   3  18 187.098 27.3981   0
  -5  -3  18 166.311 26.3208   0
  -5  -3  17 142.285 26.0347   0
  -5   3  17 142.552 25.5928   0
  -5  -3  16 31.9647 22.8839   0
  -5   3  16-4.99493 21.7357   0
  -5  -3  15 69.3532 22.3320   0
  -5   3  15 86.6192 25.1092   1
  -5   3  15 70.3197 20.3026   0
  -5   3  14 314.453 24.4171   0
  -5   3  14 337.448 26.2236   1
  -5  -3  14 276.053 24.9047   0
  -5   3  13 23.7334 22.8155   1
  -5  -3  13 42.7566 23.7122   1
  -5  -3  13 20.4497 22.3497   0
  -5   3  13 3.56356 19.5830   0
  -5   3  12 11.7812 21.9035   1
  -5  -3  12 43.0073 23.2121   1
  -5   3  12 31.6571 19.7219   0
  -5  -3  12 16.5323 20.6760   0
  -5  -3  11 27.6828 20.3840   0
  -5   3  11-3.02297 21.1531   1
  -5  -3  11 40.0063 21.9921   1
  -5   3  11-0.35551 17.4929   0
  -5   3  10 406.179 27.2001   1
  -5   3  10 397.470 21.9817   3
  -5   3  10 432.859 22.5726   0
  -5  -3  10 430.037 26.3692   1
  -5  -3  10 437.319 24.0282   0
  -5  -3   9 201.984 20.2790   0
  -5   3   9 157.685 23.4579   1
  -5   3   9 179.981 18.5648   3
  -5  -3   9 239.716 22.7002   1
  -5   3   9 169.409 18.9256   0
  -5   3   8 384.583 26.3366   1
  -5   3   8 383.281 23.3636   3
  -5  -3   8 474.426 26.4729   1
  -5   3   8 416.771 20.4573   0
  -5   3   7 68.0078 17.8845   3
  -5  -3   7 135.031 23.0014   1
  -5   3   7 61.3245 21.9523   1
  -5   3   7 101.732 16.1016   0
  -5   3   6-13.6100 18.1542   3
  -5   3   6 10.5021 21.0380   1
  -5  -3   6 3.85003 20.1715   1
  -5   3   5 166.683 20.9218   3
  -5   3   5 217.961 22.0435   1
  -5   3   4 73.1073 18.4921   3
  -5   3   4 86.9832 20.2649   1
  -5   3   3 38.6830 19.9941   3
  -5   3   3 40.8358 19.6734   1
  -5   3   2 114.626 19.2703   3
  -5  -3   2 80.0477 13.8186   2
  -5   3   2 89.4891 19.6802   1
  -5   3   1 0.64502 18.1643   3
  -5  -3   1-1.94024 14.1735   2
  -5   3   1-5.67342 19.6321   1
  -5  -3   0 24.5984 15.5028   2
  -5   3   0 64.3130 18.4845   3
  -5   3   0 27.3258 19.2249   1
  -5   3  -1 18.5877 17.5392   3
  -5  -3  -1 19.3808 19.1670   3
  -5  -3  -1 2.29759 15.9407   2
  -5   3  -1 18.3154 19.6589   1
  -5   3  -2 425.616 24.2060   3
  -5  -3  -2 428.529 23.4831   3
  -5   3  -2 472.640 24.2761   1
  -5  -3  -2 452.994 20.9589   2
  -5   3  -3 643.472 26.1771   3
  -5  -3  -3 586.497 26.5079   3
  -5  -3  -3 637.599 24.3708   2
  -5   3  -4 30.3879 17.6436   3
  -5   3  -4 4.23602 18.3643   2
  -5  -3  -4 38.5315 17.7755   2
  -5  -3  -4 18.1070 20.0604   3
  -5   3  -5 361.311 24.2692   3
  -5  -3  -5 323.649 23.7231   3
  -5   3  -5 302.820 22.1368   2
  -5  -3  -5 388.065 25.0360   2
  -5   3  -6 17.4804 18.2475   3
  -5   3  -6 8.02840 19.8836   2
  -5  -3  -6 15.8054 20.6456   2
  -5  -3  -6-0.73326 19.3093   3
   5   3   6 21.6380 17.7950   0
  -5  -3  -7 124.046 21.5768   3
  -5  -3  -7 164.913 23.4465   2
  -5   3  -7 127.698 22.1991   2
   5   3   7 157.548 20.8185   0
  -5  -3  -8 301.087 23.2636   3
  -5   3  -8 252.075 24.9088   2
  -5  -3  -8 333.150 26.0559   2
   5   3   8 272.361 22.8065   0
   5   3   9 81.9267 21.2692   0
  -5  -3  -9 120.452 22.5902   3
  -5   3  -9 83.0242 24.7000   2
  -5  -3  -9 122.740 24.6345   2
   5   3  10 11.9022 19.7708   0
  -5   3 -10-10.2896 23.9160   2
  -5  -3 -10 6.52808 23.9926   2
   5   3  11 42.9181 20.1862   0
  -5   3 -11 51.6359 24.4139   2
  -5  -3 -11 62.2819 25.0047   2
  -5   3 -12 394.020 30.6557   2
  -5  -3 -12 449.711 32.1433   2
  -5   3 -13 85.3246 27.1283   2
  -5  -3 -13 97.4498 25.7892   2
  -5   3 -14 3.75675 27.3844   2
  -5  -3 -14 78.3239 25.7476   2
  -5   3 -15 46.7582 26.8401   2
  -5  -3 -15 6.99854 27.2991   2
  -5   3 -16 14.9331 29.2213   2
  -5  -3 -16 1.01552 26.5503   2
  -5   3 -17 32.5874 28.0579   2
  -5  -3 -17-3.80635 29.8730   2
  -5   4  21-16.7712 32.0046   0
  -5  -4  20-0.64523 29.4242   0
  -5   4  20 15.0953 26.3508   0
  -5  -4  19 8.52602 26.1150   0
  -5   4  19 45.7172 25.2946   0
  -5  -4  18 0.52068 25.9217   0
  -5   4  18 32.6970 24.9543   0
  -5  -4  17 10.1143 24.8635   0
  -5   4  17 26.4225 24.5682   0
  -5  -4  16 4.65301 23.3287   0
  -5   4  16 21.0024 22.4467   0
  -5   4  15 41.2005 22.4455   0
  -5   4  15 6.96833 22.3573   1
  -5  -4  15 38.4989 23.6283   0
  -5   4  14-23.1136 23.6066   1
  -5   4  14 8.99602 20.8688   0
  -5  -4  14 12.2843 21.3066   0
  -5  -4  13 175.332 23.8982   1
  -5   4  13 85.6693 24.3075   1
  -5   4  13 121.642 21.8411   0
  -5  -4  13 121.595 23.3988   0
  -5   4  12 211.876 22.0563   0
  -5  -4  12 239.006 24.6768   1
  -5   4  12 190.597 25.3945   1
  -5  -4  12 200.261 22.9937   0
  -5   4  11 952.611 32.1478   1
  -5   4  11 951.122 26.7385   0
  -5  -4  11 1121.21 30.9726   1
  -5  -4  11 911.735 29.6551   0
  -5   4  10-13.3925 17.2887   3
  -5   4  10 2.93332 21.0099   1
  -5  -4  10 11.2883 19.6004   0
  -5  -4  10 25.4626 22.8026   1
  -5   4  10 6.79846 17.3329   0
  -5   4   9 171.366 22.6503   1
  -5   4   9 153.599 18.8337   3
  -5   4   9 228.106 18.3566   0
  -5   4   8 119.332 19.7568   3
  -5   4   8 124.759 22.2114   1
  -5   4   8 147.310 16.9498   0
  -5   4   7 707.231 28.0010   1
  -5   4   7 636.614 25.5922   3
  -5   4   7 686.356 21.4556   0
  -5   4   6 220.675 22.6165   1
  -5   4   6 206.885 20.0879   3
  -5   4   6 225.767 15.9259   0
  -5   4   5-46.8253 17.3244   3
  -5   4   5-11.4010 19.5826   1
  -5   4   4 155.359 22.1627   1
  -5   4   4 131.378 21.2591   3
  -5   4   3 39.6559 19.1309   3
  -5   4   3 62.5458 20.9281   1
  -5   4   2 49.2213 19.6253   3
  -5  -4   2 32.9450 13.9997   2
  -5   4   2 20.3391 19.8783   1
  -5   4   1 16.8771 18.5877   3
  -5  -4   1 28.7331 14.4694   2
  -5   4   1 19.2057 19.6934   1
  -5   4   0 701.418 26.7277   3
  -5   4   0 713.153 25.4880   1
  -5  -4   0 680.744 21.6697   2
  -5   4  -1 73.7698 18.9589   3
  -5  -4  -1 75.2555 17.3122   2
  -5   4  -1 70.6172 20.2812   1
  -5   4  -2 39.5557 19.1321   3
  -5  -4  -2 19.0590 19.2006   3
  -5  -4  -2 35.4362 16.5522   2
  -5   4  -2 31.8420 20.2030   1
  -5   4  -3 13.3510 19.3452   3
  -5  -4  -3-2.42544 17.1352   3
  -5  -4  -3 10.7375 16.9283   2
  -5   4  -3 11.3935 19.8810   1
  -5   4  -4 187.713 22.1388   3
  -5  -4  -4 173.995 20.5280   3
  -5  -4  -4 221.792 20.9032   2
  -5   4  -5 26.1451 17.7350   3
  -5  -4  -5 22.0233 18.5741   3
  -5  -4  -5 20.8802 19.7273   2
  -5  -4  -6 12.0186 17.8690   3
  -5   4  -6-0.97721 19.6706   2
  -5  -4  -6-1.73405 19.7856   2
  -5  -4  -7 7.90316 19.2983   3
  -5   4  -7 56.2103 21.7075   2
  -5  -4  -7 72.2630 21.5248   2
   5   4   7 11.6633 19.9863   0
  -5  -4  -8 305.992 24.2806   3
  -5   4  -8 324.058 26.8797   2
  -5  -4  -8 306.933 26.0364   2
   5   4   8 260.033 29.2881   1
   5   4   8 268.941 22.7222   0
  -5  -4  -9 784.760 28.9178   3
  -5   4  -9 725.319 32.8356   2
  -5  -4  -9 736.483 31.9922   2
   5   4   9 663.329 35.0630   1
   5   4   9 627.246 27.6634   0
   5   4  10 10.8969 20.1649   0
  -5   4 -10 3.10103 22.5726   2
  -5  -4 -11 179.226 26.2693   2
  -5   4 -11 100.586 26.5021   2
   5   4  11 130.185 23.6402   0
   5   4  12 60.7568 22.5284   0
  -5   4 -12 33.8523 26.2247   2
  -5  -4 -12 86.7237 26.5892   2
  -5   4 -13 15.2164 26.1085   2
  -5  -4 -13 27.6399 26.7789   2
  -5   4 -14 137.924 29.1356   2
  -5  -4 -14 169.349 28.5034   2
  -5   4 -15 102.132 29.4739   2
  -5  -4 -15 104.066 29.3405   2
  -5   4 -16-12.3823 28.4700   2
  -5  -4 -16 32.1283 28.5931   2
  -5   4 -17-29.3341 27.7337   2
  -5  -4 -17 48.3996 30.5981   2
  -5   5  21 78.4199 33.0748   0
  -5   5  20 13.0666 29.9370   0
  -5  -5  20 45.0051 28.2999   0
  -5   5  19 24.2318 26.6348   0
  -5  -5  19 13.0859 25.8819   0
  -5   5  18 27.0324 25.3957   0
  -5  -5  18-10.2379 25.6347   0
  -5   5  17 22.0118 23.6815   0
  -5  -5  17-13.6870 26.1273   0
  -5   5  16 40.1804 23.5553   0
  -5   5  16 7.56084 24.1759   1
  -5  -5  16 4.85481 23.2463   0
  -5   5  15-18.2465 20.6885   0
  -5   5  15 15.3067 22.2038   1
  -5  -5  15 28.4587 23.6427   0
  -5   5  14 27.3518 21.1215   0
  -5   5  14 9.98116 24.6212   1
  -5  -5  14 26.1289 23.2645   0
  -5  -5  13 96.4277 22.9701   0
  -5   5  13 56.0248 25.0740   1
  -5   5  13 49.0977 20.5606   0
  -5   5  12 52.0828 24.6568   1
  -5   5  12 28.9723 18.9063   0
  -5  -5  12 40.6801 22.1500   0
  -5   5  11 170.420 19.8187   0
  -5   5  11 181.337 26.5977   1
  -5  -5  11 215.435 22.5007   0
  -5  -5  10 474.409 24.3736   0
  -5   5  10 507.211 28.1251   1
  -5   5  10 490.716 22.6157   0
  -5   5  10 471.067 23.9234   3
  -5   5   9 165.292 22.0572   1
  -5   5   9 175.002 18.6209   0
  -5   5   9 106.320 19.2137   3
  -5   5   8-1.59623 16.2667   3
  -5   5   8 26.1730 14.9710   0
  -5   5   8 10.5179 19.2221   1
  -5   5   7 539.635 26.3053   1
  -5   5   7 482.710 24.9350   3
  -5   5   6 7.94319 18.7052   3
  -5   5   6 19.7135 20.0722   1
  -5   5   5 41.6306 19.3200   3
  -5   5   5 47.5437 21.1911   1
  -5   5   4 2255.37 38.7766   3
  -5   5   4 2270.82 38.1528   1
  -5   5   3 930.314 29.3122   3
  -5   5   3 968.487 29.0712   1
  -5   5   2 2340.63 39.0910   3
  -5   5   2 2171.21 37.4589   1
  -5  -5   2 2148.75 29.8507   2
  -5   5   1 198.806 21.5978   3
  -5   5   1 194.053 21.1586   1
  -5  -5   1 206.210 16.8144   2
  -5   5   0 338.656 23.2076   3
  -5   5   0 353.780 21.9625   1
  -5  -5   0 315.601 19.2935   2
  -5   5  -1 306.708 21.9776   1
  -5  -5  -1 272.523 19.3928   2
  -5   5  -1 248.484 21.8088   3
  -5   5  -2 191.375 20.9881   3
  -5   5  -2 189.495 21.7887   1
  -5   5  -3 83.9173 20.4826   3
  -5  -5  -3 100.905 21.4972   3
  -5   5  -3 86.0714 20.7025   1
  -5   5  -4 535.134 25.3367   3
  -5  -5  -4 514.795 25.8448   3
  -5   5  -4 584.861 24.3847   1
  -5  -5  -5 5.38399 19.3014   3
  -5  -5  -6 191.442 22.0394   3
  -5  -5  -7 166.497 19.7578   3
   5   5   7 104.164 21.0082   0
  -5  -5  -8 192.048 22.8340   3
   5   5   8 224.597 30.7750   1
   5   5   8 200.121 22.8722   0
   5   5   9 40.8318 21.5694   0
  -5  -5  -9 40.2028 20.9997   3
  -5   5  -9 1.60332 24.8377   2
   5   5   9 56.8986 30.7427   1
   5   5  10 75.8223 22.7590   0
  -5   5 -10 56.8147 24.0276   2
   5   5  11 62.4021 23.2393   0
  -5   5 -11 36.7870 24.8484   2
   5   5  12 155.171 24.3748   0
  -5   5 -12 97.9887 26.9484   2
  -5  -5 -12 247.152 27.5936   2
   5   5  13 88.6005 23.9753   0
  -5   5 -13 53.8589 27.3080   2
  -5  -5 -13 57.2743 29.1723   2
   5   5  14 7.45878 21.9140   0
  -5   5 -14-23.7526 26.4401   2
  -5  -5 -14 38.6424 27.5363   2
  -5   5 -15 21.2843 28.4898   2
  -5  -5 -15 62.3732 28.1171   2
  -5  -5 -16 13.9685 30.0281   2
  -5   5 -17-8.99111 29.2028   2
  -5  -5 -17 24.0713 29.4261   2
  -5   6  21 24.0404 32.6478   0
  -5   6  20 27.4748 29.4304   0
  -5  -6  20 29.3456 28.5002   0
  -5   6  19 10.9427 26.3311   0
  -5  -6  19-18.9024 29.6753   0
  -5   6  18 183.360 28.9681   0
  -5  -6  18 119.089 30.6519   0
  -5   6  17 30.0791 24.3369   0
  -5  -6  17 34.2890 23.8584   0
  -5   6  16-2.07929 23.6516   0
  -5   6  16 41.2474 25.6966   1
  -5  -6  16 5.48786 24.4224   0
  -5  -6  15 11.5788 23.6877   0
  -5   6  15-17.3977 21.6548   0
  -5   6  15 20.4705 23.3959   1
  -5   6  14 7.81678 20.7544   0
  -5   6  14 50.3068 25.4741   1
  -5  -6  14 26.3738 21.9051   0
  -5   6  13 380.531 24.3169   0
  -5   6  13 448.751 28.2210   1
  -5  -6  13 424.809 27.8797   0
  -5  -6  12 65.1943 21.8144   0
  -5   6  12 52.6913 23.5118   1
  -5   6  12 45.6413 19.4547   0
  -5  -6  11 196.081 23.6238   0
  -5   6  11 153.400 24.7244   1
  -5   6  11 150.434 19.3223   0
  -5   6  10 71.6044 24.6012   1
  -5   6   9-0.72062 16.3584   3
  -5   6   9 49.2991 21.3137   1
  -5   6   8-24.8983 16.7088   3
  -5   6   8 47.7225 20.2311   1
  -5   6   7 635.682 26.1268   1
  -5   6   7 584.042 25.5208   3
  -5   6   6 406.367 23.8055   1
  -5   6   6 378.754 22.3169   3
  -5   6   5 908.966 27.8814   1
  -5   6   5 894.686 28.5852   3
  -5   6   4 271.153 23.5731   1
  -5   6   4 291.483 22.6488   3
  -5   6   3 430.097 23.7891   3
  -5   6   3 468.482 24.2722   1
  -5   6   2 639.193 25.8323   3
  -5   6   2 579.775 25.4780   1
  -5  -6   2 603.360 20.2348   2
  -5   6   1 833.921 27.8195   3
  -5   6   1 812.378 26.4920   1
  -5  -6   1 817.264 22.2301   2
  -5   6   0 1.44018 19.5127   3
  -5   6   0 3.13655 19.7504   1
  -5   6  -1 31.8224 19.4438   3
  -5   6  -1 25.4733 17.6469   1
  -5   6  -2 445.178 23.3726   3
  -5   6  -2 450.000 22.5554   1
  -5   6  -3 651.509 26.0168   3
  -5   6  -3 705.589 24.9167   1
  -5  -6  -4-16.4390 18.6951   3
  -5   6  -4 32.3846 20.1261   1
  -5  -6  -5-10.7162 18.1102   3
  -5  -6  -6 332.346 24.2795   3
  -5  -6  -7 75.2596 20.5525   3
   5   6   7 97.2990 29.0357   1
   5   6   7 74.5258 22.8246   0
  -5  -6  -8-2.75483 20.2009   3
   5   6   8 38.3059 29.5078   1
   5   6   8 66.2882 21.7326   0
   5   6   9 251.811 32.8746   1
   5   6   9 241.126 25.7189   0
   5   6  10 71.9329 23.1199   0
   5   6  11 54.7677 22.6329   0
   5   6  12 37.6879 22.4615   0
   5   6  13 7.89429 23.2086   0
   5   6  14-32.3335 23.6029   0
  -5  -6 -14 70.9719 28.4820   2
   5   6  15 34.9518 25.0912   0
  -5  -6 -15 140.586 28.3276   2
   5   6  16-17.1825 22.6289   0
  -5  -6 -16 98.6788 30.4514   2
  -5   7  21 89.3236 31.9094   0
  -5   7  20 69.7848 29.9185   0
  -5  -7  20 73.4147 31.2729   0
  -5   7  19 5.41022 28.5073   0
  -5  -7  19 6.12290 27.3790   0
  -5   7  18 43.7237 27.2935   0
  -5  -7  18 65.1880 26.6324   0
  -5  -7  17 24.4617 28.1248   0
  -5   7  17 25.7375 25.0354   0
  -5  -7  16 12.3969 26.9958   0
  -5   7  16-21.7846 23.7652   0
  -5   7  16 29.1569 23.3323   1
  -5   7  15 124.640 25.1307   0
  -5  -7  15 191.805 27.2363   0
  -5   7  15 164.327 25.7910   1
  -5   7  14 114.674 23.1074   0
  -5   7  14 172.282 27.4466   1
  -5  -7  14 164.873 25.6882   0
  -5  -7  13 111.600 23.7860   0
  -5   7  13 97.5659 22.3337   0
  -5   7  13 87.6044 24.7017   1
  -5  -7  12 143.992 24.1332   0
  -5   7  12 107.901 24.0676   1
  -5   7  11 15.3760 21.9205   1
  -5   7  10 305.192 25.6311   1
  -5   7   9 139.502 18.8320   3
  -5   7   9 152.299 22.7913   1
  -5   7   8 27.8961 17.4259   3
  -5   7   8 50.0446 21.2402   1
  -5   7   7 48.0983 18.1341   3
  -5   7   7 94.5194 20.6071   1
  -5   7   6 143.744 20.9284   1
  -5   7   6 150.793 19.0682   3
  -5   7   5 206.918 21.3035   1
  -5   7   5 156.224 19.7184   3
  -5   7   4 316.051 22.6363   1
  -5   7   4 313.749 21.1174   3
  -5   7   3 177.129 21.2161   1
  -5   7   3 168.810 20.0489   3
  -5   7   2 643.205 27.2125   3
  -5   7   2 739.581 28.1975   1
  -5   7   1 184.314 20.4538   3
  -5   7   1 171.922 22.4660   1
  -5   7   0 717.651 28.0833   3
  -5   7   0 768.144 26.0524   1
  -5   7  -1 39.3629 18.7210   3
  -5   7  -1 12.3426 19.8117   1
  -5   7  -2 173.264 20.0753   1
  -5   7  -3 19.5394 20.0203   1
  -5   7  -4 111.440 20.9232   1
  -5  -7  -5-1.54258 19.1836   3
  -5   7  -5 29.7554 20.0501   1
  -5  -7  -6 350.052 23.2791   3
   5   7   6 364.370 33.4804   1
  -5  -7  -7 131.291 22.1822   3
   5   7   7 187.952 30.9747   1
  -5  -7  -8 4.14200 20.2112   3
   5   7   8 18.3358 29.1506   1
   5   7   8 11.9275 22.5839   0
   5   7   9 31.5695 27.7404   1
   5   7   9-14.6721 22.4179   0
   5   7  10 12.9564 22.6950   0
   5   7  10 8.89249 27.9123   1
   5   7  11 497.680 28.6369   0
   5   7  12 80.9307 25.1448   0
   5   7  13-2.30106 25.7059   0
   5   7  14 23.8173 25.6209   0
   5   7  15 25.2332 25.7784   0
   5   7  16-27.5466 24.3189   0
  -5  -7 -16 52.0620 30.8586   2
   5   7  17-19.6474 26.7685   0
  -5   8  21 42.9266 32.6213   0
  -5   8  20 71.8903 28.8504   0
  -5  -8  20 6.96469 29.9560   0
  -5  -8  19 65.9097 29.6542   0
  -5   8  19 36.3245 27.2990   0
  -5  -8  18 10.0325 28.1065   0
  -5   8  18 79.6724 28.1408   0
  -5   8  17 69.6005 26.3470   0
  -5  -8  17 52.3749 25.7989   0
  -5   8  17 46.0277 25.6334   1
  -5   8  16 23.9485 24.5868   0
  -5   8  16 19.1776 26.7377   1
  -5  -8  16-19.3212 23.8122   0
  -5   8  15 179.624 26.6399   1
  -5  -8  15 202.609 26.0354   0
  -5  -8  14 26.1709 24.3791   0
  -5   8  14 15.9284 25.5034   1
  -5  -8  13 149.909 23.9456   0
  -5   8  13 116.988 26.0816   1
  -5   8  12 83.9319 24.7275   1
  -5  -8  12 172.956 23.8162   0
  -5   8  11 823.105 32.3357   1
  -5   8  10 198.673 25.5447   1
  -5   8   9 82.6487 23.3017   1
  -5   8   8 284.812 24.4800   1
  -5   8   8 262.384 19.9460   3
  -5   8   7 123.024 16.6999   3
  -5   8   7 68.0909 20.6424   1
  -5   8   6 8.75808 17.3636   3
  -5   8   6 17.5440 20.2684   1
  -5   8   5 304.699 22.5022   1
  -5   8   5 288.576 22.2531   3
  -5   8   4 309.535 22.7170   1
  -5   8   4 283.645 21.9847   3
  -5   8   3 10.0528 18.5664   3
  -5   8   3 8.65781 20.2369   1
  -5   8   2 21.4612 18.8584   3
  -5   8   2 43.1910 18.8867   1
  -5   8   1 353.851 22.6063   3
  -5   8   1 353.118 23.1218   1
  -5   8   0 241.601 23.2533   1
  -5   8  -1 459.507 23.2448   1
  -5   8  -2 218.424 22.0283   1
  -5   8  -3 62.3768 20.7100   1
  -5   8  -4 299.561 22.5687   1
  -5  -8  -5 34.1827 20.9052   3
   5   8   5-11.0114 27.0404   1
  -5   8  -5 29.2415 19.7995   1
  -5  -8  -6 132.227 20.9697   3
   5   8   6 106.665 31.2408   1
  -5  -8  -7 365.854 25.0686   3
   5   8   7 401.977 35.0923   1
   5   8   8 105.198 29.4694   1
   5   8   8 112.820 24.1379   0
   5   8   9 437.457 33.4448   1
   5   8   9 398.108 28.4567   0
   5   8  10-2.23221 22.3868   0
   5   8  10 30.6478 26.9696   1
   5   8  11 53.4692 23.3855   0
   5   8  12 42.6582 24.7423   0
   5   8  13-0.25170 25.3748   0
   5   8  14 24.1740 25.5160   0
   5   8  15-35.7652 25.0887   0
   5   8  16 9.53428 27.8863   0
   5   8  17 5.83558 27.3964   0
  -5   9  21 84.2691 30.2234   0
  -5  -9  19 62.2382 30.3026   0
  -5  -9  18-9.38755 27.0049   0
  -5   9  17 35.1277 27.8270   1
  -5  -9  17-0.37792 26.1541   0
  -5   9  16 26.7682 26.8001   1
  -5  -9  16-15.1647 25.2076   0
  -5   9  15 4.15024 25.2633   1
  -5  -9  15-12.2904 23.2751   0
  -5  -9  14 41.4681 24.3677   0
  -5   9  14 18.6783 25.3400   1
  -5   9  13 63.0506 27.3994   1
  -5  -9  13 44.6266 24.6640   0
  -5   9  12 179.428 26.6829   1
  -5   9  11 37.3868 26.3038   1
  -5   9  10 17.9910 23.7769   1
  -5   9   9 4.10473 22.1511   1
  -5   9   8 46.9205 17.2414   3
  -5   9   8 55.0125 22.2129   1
  -5   9   7 437.348 25.6917   1
  -5   9   7 398.733 23.0651   3
  -5   9   6 41.2896 17.3681   3
  -5   9   6 50.0651 20.1031   1
  -5   9   5 29.5462 18.1249   3
  -5   9   5 40.9798 20.2867   1
  -5   9   4 102.999 19.8561   3
  -5   9   4 106.002 20.7308   1
  -5   9   3 15.7598 18.7097   3
  -5   9   3 30.6973 20.7346   1
  -5   9   2 438.349 23.4260   1
  -5   9   1 838.720 26.4934   1
  -5   9   0 33.6651 19.0942   1
  -5   9  -1 163.657 22.8270   1
  -5   9  -2 9.41801 21.1090   1
  -5   9  -3 15.6086 20.1077   1
   5   9   4 27.8798 27.7570   1
  -5   9  -4 16.6204 19.4097   1
   5   9   5 117.340 31.0962   1
  -5  -9  -6 224.619 23.4408   3
   5   9   6 251.029 31.7778   1
  -5  -9  -7-24.8970 19.7905   3
   5   9   7-8.10083 30.1000   1
   5   9   8 58.9241 29.0635   1
   5   9   8 29.8123 22.4914   0
   5   9   9 104.582 29.3966   1
   5   9   9 113.012 25.8071   0
   5   9  10 49.6711 30.9395   1
   5   9  10 77.4166 23.4942   0
   5   9  11 19.0377 22.0366   0
   5   9  12 51.8188 25.4166   0
   5   9  13 42.2725 26.7110   0
   5   9  14 28.4149 25.4645   0
   5   9  15 17.9550 33.2405   0
   5   9  16 1.19881 24.4782   0
   5   9  17-22.7161 28.7726   0
  -5 -10  19 14.7465 30.6993   0
  -5 -10  18 1.94761 28.2492   0
  -5 -10  17 117.298 28.0354   0
  -5  10  17 98.0198 29.0462   1
  -5  10  16 12.3233 25.8303   1
  -5 -10  16-4.68829 25.3477   0
  -5  10  15 42.4288 27.3029   1
  -5 -10  15 26.9699 24.7148   0
  -5  10  14 42.1487 25.1955   1
  -5 -10  14 86.5812 24.1001   0
  -5  10  13 650.112 32.6883   1
  -5  10  12 13.7899 24.9200   1
  -5  10  11 46.0582 26.1322   1
  -5  10  10 339.664 28.0368   1
  -5  10   9 572.422 29.0570   1
  -5  10   8 47.0099 24.2347   1
  -5  10   7 1.39247 21.3286   1
  -5  10   6 506.546 26.7093   1
  -5  10   5 622.367 27.2974   1
  -5  10   4 163.719 21.5052   1
  -5  10   3 39.6427 21.3535   1
  -5  10   2 137.691 20.3207   1
  -5  10   1 722.419 26.2360   1
  -5  10   0 156.685 20.4139   1
  -5  10  -1 119.926 21.1382   1
  -5  10  -2 325.396 23.4478   1
   5  10   3 85.2451 29.0131   1
  -5  10  -3 115.546 19.8780   1
   5  10   4-28.2889 29.3879   1
  -5  10  -4 14.3311 18.5914   1
   5  10   5 61.1625 32.1106   1
   5  10   6-5.81559 28.2331   1
  -5 -10  -7-8.70946 19.9742   3
   5  10   7 44.9583 30.9832   1
   5  10   8 55.8004 28.3024   1
   5  10   8 44.4750 23.6751   0
   5  10   9 31.8819 29.9093   1
   5  10   9 21.0497 25.6075   0
   5  10  10-35.3347 28.2531   1
   5  10  10 2.10962 21.6467   0
   5  10  11-13.2877 23.4398   0
   5  10  11 1.85133 26.0603   1
   5  10  12 28.3454 24.4277   0
   5  10  13-8.99603 26.8361   0
   5  10  15 6.00365 24.5821   0
   5  10  16-6.93697 24.1595   0
  -5 -11  19-44.0058 30.0053   0
  -5  11  18 80.3260 30.1287   1
  -5 -11  18 27.7562 28.4801   0
  -5 -11  17 48.5882 24.0749   0
  -5  11  17 48.1711 30.3288   1
  -5  11  16 75.0005 30.1606   1
  -5 -11  16 58.5980 24.9592   0
  -5  11  15 47.8761 20.7454   1
  -5  11  14 25.9147 26.7368   1
  -5  11  13 12.2937 26.6292   1
  -5  11  12 49.8488 26.0246   1
  -5  11  11 175.499 26.3738   1
  -5  11  10 1029.73 35.6297   1
  -5  11   9 10.9352 25.4420   1
  -5  11   8 59.4275 23.0640   1
  -5  11   7 659.041 31.6517   1
  -5  11   6 177.238 24.0930   1
  -5  11   5 8.68804 21.0068   1
  -5  11   4 190.848 22.6481   1
  -5  11   3 37.1727 21.5890   1
  -5  11   2 20.6223 19.3372   1
  -5  11   1 97.7163 18.3697   1
  -5  11   0 84.6993 19.4123   1
  -5  11  -1 105.534 19.9733   1
   5  11   2 83.9386 31.1587   1
  -5  11  -2 86.3252 21.6322   1
  -5  11  -3 10.5139 20.9375   1
   5  11   3-6.21731 31.7875   1
  -5  11  -4-8.65631 18.7064   1
   5  11   4-2.23871 31.4402   1
   5  11   5 171.737 32.8828   1
   5  11   6 88.4626 29.6853   1
   5  11   7-8.99671 31.0019   1
   5  11   8 26.0928 30.7630   1
   5  11   8 51.2414 24.3497   0
   5  11   9 25.7814 27.1814   1
   5  11   9 15.8346 23.6011   0
   5  11  10-10.0491 29.5508   1
   5  11  10-17.3071 24.3748   0
   5  11  11 53.3140 25.8397   0
   5  11  11 47.2993 28.1879   1
   5  11  12 64.9834 25.3876   0
   5  11  13 24.8812 26.0205   0
   5  11  14 4.76985 25.4285   0
   5  11  15 55.8469 33.4438   0
   5  11  16 27.5820 25.5048   0
  -5  12  18 35.1059 30.9569   1
  -5 -12  18-21.2196 31.3820   0
  -5  12  17 43.9298 28.5928   1
  -5 -12  17 14.3899 29.4154   0
  -5  12  16 213.992 32.2740   1
  -5  12  15-8.61616 26.7687   1
  -5  12  14 6.18311 26.7967   1
  -5  12  13 5.88387 25.7347   1
  -5  12  12 62.9968 26.9503   1
  -5  12  11 376.488 30.2246   1
  -5  12  10 9.63346 24.3889   1
  -5  12   9 11.7877 24.1746   1
  -5  12   8 311.039 28.8102   1
  -5  12   7 358.899 27.4966   1
  -5  12   6 56.8999 22.7665   1
  -5  12   5 17.2536 22.7067   1
  -5  12   4 2.08940 21.0124   1
  -5  12   3 27.2047 20.5942   1
  -5  12   2 50.5306 20.8030   1
  -5  12   1 0.45673 18.7994   1
  -5  12   0 0.25651 18.5864   1
  -5  12  -1 73.5250 21.4327   1
   5  12   1 50.3633 30.6090   1
  -5  12  -2-35.6214 20.7171   1
   5  12   2-10.9579 32.5560   1
  -5  12  -3 152.353 23.8661   1
   5  12   3 179.616 34.5433   1
   5  12   4 1.61032 32.3126   1
   5  12   5 78.6548 31.9380   1
   5  12   6 8.70208 29.5588   1
   5  12   7 9.41201 27.4107   1
   5  12   8 55.5559 30.9230   1
   5  12   8 71.0797 23.7298   0
   5  12   9 6.69278 30.2742   1
   5  12   9 4.31215 25.9303   0
   5  12  10 37.0147 28.3306   1
   5  12  10-20.4983 24.8610   0
   5  12  11 104.660 26.5419   0
   5  12  11 102.146 29.2338   1
   5  12  12 47.4050 24.3457   0
   5  12  13 76.2305 25.0754   0
   5  12  14 24.8976 26.7031   0
   5  12  15 6.65979 28.6511   0
  -5  13  18 54.9761 32.8971   1
  -5  13  17 45.1636 31.3581   1
  -5  13  16-18.8401 28.2461   1
  -5  13  15 13.1384 30.0265   1
  -5  13  14-0.69305 26.0452   1
  -5  13  13 91.3627 28.7299   1
  -5  13  12 441.424 32.7503   1
  -5  13  11 69.1497 28.6711   1
  -5  13  10 55.9215 26.4491   1
  -5  13   9 192.621 27.2001   1
  -5  13   8 678.129 31.7579   1
  -5  13   7 175.287 26.7856   1
  -5  13   6 43.6720 23.0590   1
  -5  13   5 24.2686 21.4158   1
  -5  13   4 217.328 24.1667   1
  -5  13   3 14.4536 22.5038   1
  -5  13   2 118.364 21.8110   1
  -5  13   1 20.1415 21.2933   1
   5  13  -1-42.2971 30.5074   1
  -5  13   0 10.2318 21.0009   1
   5  13   0-19.0906 31.0344   1
  -5  13  -1-3.09229 21.8606   1
   5  13   1-18.4613 31.8175   1
  -5  13  -2-29.1177 20.2043   1
   5  13   2 2.79137 31.8574   1
  -5  13  -3 141.799 23.2981   1
   5  13   3 165.685 33.5453   1
   5  13   4 222.908 34.2997   1
   5  13   5 110.773 33.2342   1
   5  13   6 27.1195 30.3857   1
   5  13   7 17.4319 30.2709   1
   5  13   8 189.222 30.8189   1
   5  13   9 76.6702 28.7677   1
   5  13   9 86.4947 25.2571   0
   5  13  10 28.8405 29.6174   1
   5  13  10 28.8747 25.9377   0
   5  13  11 34.3826 27.2517   1
   5  13  11 112.862 27.5889   0
   5  13  12 28.7408 26.7224   0
   5  13  13 48.3709 28.1003   0
   5  13  14 56.2345 25.6023   0
   5  13  15-1.75653 26.7051   0
  -5  14  18 40.0505 34.2956   1
  -5  14  17 204.800 35.1433   1
  -5  14  16 26.8741 28.7605   1
  -5  14  15 34.3561 31.3887   1
  -5  14  14 3.19114 26.5134   1
  -5  14  13 111.429 29.9525   1
  -5  14  12 121.141 28.2531   1
  -5  14  11 101.345 28.5160   1
  -5  14  10 49.7105 27.6176   1
  -5  14   9-20.5122 25.7481   1
  -5  14   8-19.5378 23.1946   1
  -5  14   7 184.556 27.5843   1
  -5  14   6 89.1346 23.5145   1
  -5  14   5 35.4674 22.2547   1
  -5  14   4 15.2839 21.7337   1
  -5  14   3 70.2030 21.7810   1
   5  14  -3 44.6429 29.1486   1
  -5  14   2 519.093 29.4183   1
   5  14  -2 529.593 37.3675   1
  -5  14   1 61.8630 21.4608   1
   5  14  -1 58.9796 32.7302   1
  -5  14   0 127.555 23.2990   1
   5  14   0 99.7089 32.3787   1
  -5  14  -1 77.0663 22.7616   1
   5  14   1 84.4532 34.1153   1
  -5  14  -2 37.0660 22.9465   1
   5  14   2 42.7736 33.9369   1
   5  14   3 978.381 41.6034   1
   5  14   4 147.763 34.4055   1
   5  14   5 34.8584 32.2961   1
   5  14   6 29.7415 31.7659   1
   5  14   7 79.7336 33.5103   1
   5  14   8 73.8747 31.5407   1
   5  14   9-8.21862 28.3712   1
   5  14   9-3.70023 27.7346   0
   5  14  10 105.950 30.3791   1
   5  14  10 65.1709 27.0801   0
   5  14  11 30.0563 29.0792   1
   5  14  11 55.6032 26.7678   0
   5  14  12-10.4239 27.0349   0
   5  14  12 27.2789 29.8981   1
   5  14  13 24.4236 28.9604   0
   5  14  14 19.6441 28.7996   0
  -5  15  19-47.6716 35.4194   1
  -5  15  18-26.5206 34.9398   1
  -5  15  17 25.0386 32.6476   1
  -5  15  16 28.6673 29.8292   1
  -5  15  15 104.947 32.1679   1
  -5  15  14 149.037 28.7670   1
  -5  15  13 67.2477 28.5177   1
  -5  15  12 275.386 31.4980   1
  -5  15  11 16.3134 27.9528   1
  -5  15  10-11.9458 27.0352   1
  -5  15   9-1.33460 26.1725   1
  -5  15   8 48.8929 24.5289   1
  -5  15   7 37.6897 25.4945   1
  -5  15   6 44.4843 24.1839   1
[truncated: 116,618 more chars]
