# Supplementary material for: A very short O—H⋯O hydrogen bond in the structure of clozapinium hydrogen bis­(3,5-di­nitro­benzoate)
Source: Acta Crystallogr E Crystallogr Commun. 2020 Sep 11;76(Pt 10):1629–33. doi: 10.1107/S2056989020012268 (PMC7534239; doi:10.1107/S2056989020012268)
Supplement: Supplementary file 2 [file e-76-01629-Isup2.hkl]

data_I                                                                          
_shelx_title ' l4cg'                                                            
_shelx_refln_list_code          4                                               
_shelx_F_calc_maximum      329.32                                               
_exptl_crystal_F_000      1552.00                                               
_reflns_d_resolution_high  0.7952                                               
                                                                                
loop_                                                                           
 _space_group_symop_operation_xyz                                               
 'x, y, z'                                                                      
 '-x+1/2, y+1/2, -z+1/2'                                                        
 '-x, -y, -z'                                                                   
 'x-1/2, -y-1/2, z-1/2'                                                         
                                                                                
_cell_length_a     7.4102                                                       
_cell_length_b    24.6290                                                       
_cell_length_c    18.4460                                                       
_cell_angle_alpha  90.000                                                       
_cell_angle_beta   98.478                                                       
_cell_angle_gamma  90.000                                                       
                                                                                
_shelx_F_squared_multiplier     1.000                                           
                                                                                
loop_                                                                           
 _refln_index_h                                                                 
 _refln_index_k                                                                 
 _refln_index_l                                                                 
 _refln_F_squared_calc                                                          
 _refln_F_squared_meas                                                          
 _refln_F_squared_sigma                                                         
 _refln_observed_status                                                         
   2   0   0        858.48        899.63        12.79 o                         
   4   0   0        560.29        516.43        22.51 o                         
   6   0   0        193.58        267.89        27.25 o                         
   8   0   0          3.51         -9.27        29.90 o                         
   1   1   0        178.44        264.41        10.64 o                         
   2   1   0      66045.52      68069.50       772.40 o                         
   3   1   0       1146.68       1170.82        17.30 o                         
   4   1   0       1111.52       1250.06        16.64 o                         
   5   1   0         18.17          6.87         9.23 o                         
   6   1   0         33.63         24.13        12.50 o                         
   7   1   0        128.87         72.91        18.77 o                         
   8   1   0         43.21         85.77        21.15 o                         
   9   1   0          2.94         10.82        22.18 o                         
   1   2   0          1.86          4.14         5.92 o                         
   2   2   0      10740.39      11919.49        53.83 o                         
   3   2   0       3538.09       3776.96        91.37 o                         
   4   2   0        402.52        469.83        13.35 o                         
   5   2   0        324.84        301.17        11.38 o                         
   6   2   0        191.48        145.44        12.22 o                         
   7   2   0          1.17        -17.51        17.51 o                         
   8   2   0         65.67        101.20        37.75 o                         
   9   2   0         21.27         49.53        86.59 o                         
   1   3   0       3502.54       3223.68        19.63 o                         
   2   3   0      31270.31      31984.57       129.42 o                         
   3   3   0       2362.75       2595.30        82.61 o                         
   4   3   0        497.15        533.22        12.93 o                         
   5   3   0         49.08         42.55        13.19 o                         
   6   3   0        484.47        490.74        14.26 o                         
   7   3   0         12.04         56.97        60.37 o                         
   8   3   0         90.20        123.12        36.41 o                         
   9   3   0         31.99         88.27        33.52 o                         
   0   4   0         87.39        134.75         8.73 o                         
   1   4   0      20129.30      19243.21        48.99 o                         
   2   4   0        616.38        607.81        12.31 o                         
   3   4   0        163.91        170.17        15.18 o                         
   4   4   0       4374.85       4527.49        60.58 o                         
   5   4   0        712.42        754.41        15.21 o                         
   6   4   0        627.65        634.94        17.84 o                         
   7   4   0         25.80         56.43        22.08 o                         
   8   4   0         52.21         67.37        23.92 o                         
   9   4   0         14.14         21.04        51.25 o                         
   1   5   0       1113.72       1143.76        14.33 o                         
   2   5   0        655.58        634.70        17.05 o                         
   3   5   0        164.73        155.26        11.22 o                         
   4   5   0       4239.90       4430.40        33.49 o                         
   5   5   0        339.60        362.63        13.31 o                         
   6   5   0        149.07        155.21        14.18 o                         
   7   5   0         96.58         97.98        16.27 o                         
   8   5   0        141.94        127.81        23.35 o                         
   9   5   0         73.87        171.08       100.22 o                         
   0   6   0      44276.35      40679.13       309.05 o                         
   1   6   0       4517.35       4233.27        41.57 o                         
   2   6   0        318.56        298.90        14.99 o                         
   3   6   0       1071.75       1061.54        17.00 o                         
   4   6   0         23.58         32.41        13.70 o                         
   5   6   0          0.47          2.47        15.03 o                         
   6   6   0          0.18          6.17        17.84 o                         
   7   6   0        125.21        130.62        16.69 o                         
   8   6   0         37.91         48.06        31.79 o                         
   9   6   0         28.30         14.89        32.08 o                         
   1   7   0       6330.94       6148.27        32.92 o                         
   2   7   0        114.52        113.41        12.27 o                         
   3   7   0       2435.20       2356.26        31.16 o                         
   4   7   0       3143.15       3198.51        29.15 o                         
   5   7   0        806.71        807.55        27.34 o                         
   6   7   0       1054.78       1040.18        24.97 o                         
   7   7   0        143.30        177.72        21.28 o                         
   8   7   0          5.96         11.31        18.04 o                         
   0   8   0       1230.53       1198.77        19.87 o                         
   1   8   0       1854.02       1861.44        16.87 o                         
   2   8   0       2043.74       1978.41        37.07 o                         
   3   8   0       1016.61       1038.43        24.60 o                         
   4   8   0        580.58        568.48        23.13 o                         
   5   8   0        221.93        261.66        25.18 o                         
   6   8   0        210.31        186.33        19.55 o                         
   7   8   0        197.11        184.69        21.01 o                         
   8   8   0         35.12         -2.46        20.83 o                         
   1   9   0        898.74       1050.95        21.17 o                         
   2   9   0        268.12        257.56        12.65 o                         
   3   9   0        132.73        123.25        16.62 o                         
   4   9   0        612.64        626.59        24.40 o                         
   5   9   0         52.73         36.46        20.68 o                         
   6   9   0        300.10        296.68        28.76 o                         
   7   9   0         32.25         15.48        29.07 o                         
   8   9   0         29.14         33.33        43.12 o                         
   0  10   0       1020.50        958.68        20.80 o                         
   1  10   0       1345.48       1479.74        20.40 o                         
   2  10   0       2363.82       2378.58        29.18 o                         
   3  10   0        405.55        375.23        27.67 o                         
   4  10   0        631.72        641.89        24.38 o                         
   5  10   0        209.72        169.69        22.11 o                         
   6  10   0        262.75        253.61        29.69 o                         
   7  10   0        290.77        277.97        33.37 o                         
   8  10   0          7.48         50.26        44.05 o                         
   1  11   0      10436.43      10566.00        92.24 o                         
   2  11   0        450.06        397.53        42.34 o                         
   3  11   0        213.74        270.45        55.74 o                         
   4  11   0         61.23         50.87        17.97 o                         
   5  11   0         66.74         91.73        21.02 o                         
   6  11   0          1.29        -25.78        27.12 o                         
   7  11   0          3.24          9.51        27.66 o                         
   8  11   0          6.98         31.98        34.22 o                         
   0  12   0       1646.65       1755.80        27.42 o                         
   1  12   0        361.78        442.81        24.76 o                         
   2  12   0         69.81         80.18         8.00 o                         
   3  12   0          2.52         -2.88        13.23 o                         
   4  12   0          1.08          8.03        14.84 o                         
   5  12   0          3.66          0.28        20.13 o                         
   6  12   0         45.58          4.39        27.07 o                         
   7  12   0        120.82        160.18        32.54 o                         
   8  12   0        243.75        235.39        38.38 o                         
   1  13   0         51.18         89.81        12.22 o                         
   2  13   0        172.59        226.83        15.92 o                         
   3  13   0         10.76         16.98        13.74 o                         
   4  13   0        274.37        285.84        18.11 o                         
   5  13   0          1.25         -1.74        18.84 o                         
   6  13   0          2.29         22.30        25.65 o                         
   7  13   0         24.59         38.39        27.68 o                         
   8  13   0          9.18         16.22        33.20 o                         
   0  14   0       1703.20       1937.10        30.15 o                         
   1  14   0        986.97        985.71        17.67 o                         
   2  14   0         15.00         24.48        11.61 o                         
   3  14   0         77.14         75.45        14.35 o                         
   4  14   0         67.16         65.79        17.71 o                         
   5  14   0        159.50        129.46        20.48 o                         
   6  14   0        806.06        784.05        35.54 o                         
   7  14   0        173.04        185.46        43.51 o                         
   8  14   0         43.86         70.13        26.32 o                         
   1  15   0        211.14        229.75        13.63 o                         
   2  15   0        439.66        456.63        15.89 o                         
   3  15   0          2.16        -13.49        15.13 o                         
   4  15   0        114.11        134.66        17.77 o                         
   5  15   0         23.90         22.37        20.69 o                         
   6  15   0        265.69        298.43        51.90 o                         
   7  15   0         88.55         67.59        25.83 o                         
   8  15   0          8.55        -32.36        32.36 o                         
   0  16   0       2591.62       2814.35        37.39 o                         
   1  16   0          0.39          0.68        13.22 o                         
   2  16   0        330.06        291.35        15.85 o                         
   3  16   0        124.89        114.01        18.44 o                         
   4  16   0          2.19          0.11        17.60 o                         
   5  16   0         93.39         72.36        27.47 o                         
   6  16   0         30.56         61.38        22.88 o                         
   7  16   0         31.14         95.20        43.00 o                         
   1  17   0         64.61         70.77        13.64 o                         
   2  17   0        108.17        123.59        14.43 o                         
   3  17   0        265.15        218.91        17.62 o                         
   4  17   0        427.05        391.87        22.54 o                         
   5  17   0        153.41        155.49        30.14 o                         
   6  17   0        233.26        259.35        24.28 o                         
   7  17   0        112.86        112.03        50.66 o                         
   0  18   0         48.66         43.91        18.42 o                         
   1  18   0         50.92         50.59        14.49 o                         
   2  18   0          2.98         10.50        15.30 o                         
   3  18   0         13.33         15.85        17.49 o                         
   4  18   0        279.68        291.23        21.95 o                         
   5  18   0        221.81        215.93        22.62 o                         
   6  18   0        378.88        372.22        26.56 o                         
   7  18   0          3.22         70.53        43.85 o                         
   1  19   0        568.82        548.04        19.46 o                         
   2  19   0        643.38        623.10        67.11 o                         
   3  19   0          1.10          4.88        17.42 o                         
   4  19   0        183.59        218.55        28.11 o                         
   5  19   0         80.02         91.41        21.71 o                         
   6  19   0         10.43         26.58        31.13 o                         
   7  19   0          1.60         52.75        43.73 o                         
   0  20   0         25.38        111.26        21.11 o                         
   1  20   0        555.57        514.75        31.56 o                         
   2  20   0         10.38         18.66        21.60 o                         
   3  20   0        451.97        391.50        66.88 o                         
   4  20   0        405.71        446.32        46.05 o                         
   5  20   0          6.60          3.72        21.37 o                         
   6  20   0         98.01         62.34        40.72 o                         
   1  21   0       1140.42       1062.77        47.58 o                         
   2  21   0        399.91        366.09        40.84 o                         
   3  21   0        161.58        170.08        18.71 o                         
   4  21   0        530.97        571.73        40.58 o                         
   5  21   0         41.90         37.95        24.33 o                         
   6  21   0         39.79        -22.19        39.20 o                         
   0  22   0         18.59         60.47        26.37 o                         
   1  22   0          5.65         21.92        17.52 o                         
   2  22   0        292.07        272.90        20.49 o                         
   3  22   0         83.52         61.04        19.52 o                         
   4  22   0          0.35        -14.41        20.11 o                         
   5  22   0        190.38        214.61        35.88 o                         
   6  22   0         14.07         15.47        38.24 o                         
   1  23   0         57.65         62.73        18.08 o                         
   2  23   0         13.13         17.91        17.65 o                         
   3  23   0        239.61        197.10        32.39 o                         
   4  23   0          0.09         14.22        21.32 o                         
   5  23   0          5.63         47.85        33.79 o                         
   6  23   0         32.85         41.26        39.54 o                         
   0  24   0         38.22         29.33        25.10 o                         
   1  24   0        166.32        176.00        19.57 o                         
   2  24   0         78.01         68.01        17.80 o                         
   3  24   0          9.72         23.18        28.61 o                         
   4  24   0         48.32         56.59        34.49 o                         
   5  24   0          4.78         19.54        35.01 o                         
   1  25   0        304.94        288.61        21.56 o                         
   2  25   0         48.89         67.97        28.79 o                         
   3  25   0          1.38         16.48        20.44 o                         
   4  25   0         56.62         40.67        33.10 o                         
   5  25   0         57.50         44.34        37.31 o                         
   0  26   0        128.21        105.31        29.99 o                         
   1  26   0         27.22         20.96        18.75 o                         
   2  26   0          0.20          0.22        19.12 o                         
   3  26   0         53.37        118.88        31.43 o                         
   4  26   0         38.34         39.76        33.33 o                         
   5  26   0        135.40        195.00        39.00 o                         
   1  27   0          0.31          5.66        27.96 o                         
   2  27   0          6.64         14.71        20.09 o                         
   3  27   0        257.64        257.91        38.00 o                         
   4  27   0         45.93         69.43        35.55 o                         
   0  28   0        152.27        186.30        33.00 o                         
   1  28   0          1.83          7.02        20.06 o                         
   2  28   0         10.31         65.90        30.60 o                         
   3  28   0         36.09         13.30        33.07 o                         
   1  29   0         38.91         90.71        25.56 o                         
   2  29   0          2.08        187.87        31.97 o                         
   3  29   0          2.03         38.75        33.81 o                         
   1  30   0         36.99         30.45        33.69 o                         
   2  30   0         40.72        215.90        33.05 o                         
  -9   0   1         82.24         49.65        35.79 o                         
  -7   0   1         13.04         19.35        23.00 o                         
  -5   0   1        420.30        445.21        18.40 o                         
  -3   0   1         91.96         75.14        15.96 o                         
  -1   0   1      16169.67      16959.33        40.25 o                         
   1   0   1       5639.16       5902.62        27.62 o                         
   3   0   1        237.52        240.55         9.62 o                         
   5   0   1         20.07          9.66        12.76 o                         
   7   0   1        268.87        247.41        31.36 o                         
   9   0   1         23.56        168.50        33.25 o                         
  -9   1   1         23.46        105.71       100.31 o                         
  -8   1   1          0.01        -19.73        19.73 o                         
  -7   1   1         34.17         16.35        17.21 o                         
  -6   1   1         32.08         11.03        13.62 o                         
  -5   1   1         96.69         97.38         9.82 o                         
  -4   1   1        533.95        640.62        16.18 o                         
  -3   1   1         91.84         90.47         7.51 o                         
  -2   1   1         38.00         48.73         6.28 o                         
  -1   1   1        350.84        386.24         7.23 o                         
   1   1   1       1649.81       1853.01        56.29 o                         
   2   1   1      24868.19      25987.88       144.05 o                         
   3   1   1          4.54          8.22         6.49 o                         
   4   1   1       1900.08       1972.00        20.01 o                         
   5   1   1        240.69        250.61        10.61 o                         
   6   1   1         57.00         21.78        12.39 o                         
   7   1   1          1.53          0.22        19.19 o                         
   8   1   1          3.61         46.19        83.17 o                         
   9   1   1          7.09         62.04        69.49 o                         
  -9   2   1          6.72         85.54        94.22 o                         
  -8   2   1         54.96         48.13        27.68 o                         
  -7   2   1          1.05        -17.71        17.71 o                         
  -6   2   1         17.46         12.03        10.74 o                         
  -5   2   1        310.16        298.22        12.47 o                         
  -4   2   1         23.45         20.26         9.41 o                         
  -3   2   1      10480.77      11109.61       147.25 o                         
  -2   2   1        399.40        414.29        13.19 o                         
  -1   2   1        249.15        252.12        12.32 o                         
   1   2   1        926.28        989.35        14.58 o                         
   2   2   1      22889.49      23402.18       141.64 o                         
   3   2   1       1250.07       1339.37        14.13 o                         
   4   2   1        500.25        551.34        10.44 o                         
   5   2   1        342.16        288.39        11.29 o                         
   6   2   1        222.78        205.04        13.75 o                         
   7   2   1          8.87          3.84        13.25 o                         
   8   2   1          0.46         46.69        42.46 o                         
   9   2   1        107.88        124.13        43.13 o                         
  -9   3   1          2.33         61.04        67.91 o                         
  -8   3   1         46.61        103.11        43.13 o                         
  -7   3   1        159.55        159.77        16.72 o                         
  -6   3   1        214.56        216.59        15.42 o                         
  -5   3   1          4.58         -2.39        10.52 o                         
  -4   3   1        612.89        689.63        12.96 o                         
  -3   3   1          2.63         -2.19        10.84 o                         
  -2   3   1      63600.32      64151.26      1311.38 o                         
  -1   3   1       7139.91       6841.17        84.81 o                         
   1   3   1        174.02        166.70         9.08 o                         
   2   3   1       1909.11       2136.34        17.47 o                         
   3   3   1         23.34         23.90        11.05 o                         
   4   3   1        999.70        915.20        25.19 o                         
   5   3   1          3.21         15.30         9.69 o                         
   6   3   1        148.31        137.31        16.50 o                         
   7   3   1         80.16        100.48        18.29 o                         
   8   3   1          8.82         25.42        42.80 o                         
   9   3   1         39.64         15.73        54.41 o                         
  -9   4   1          3.56         22.60        48.93 o                         
  -8   4   1         82.44        131.46        47.73 o                         
  -7   4   1        355.24        366.83        17.99 o                         
  -6   4   1         37.06         39.16        17.27 o                         
  -5   4   1         46.91         24.12        10.70 o                         
  -4   4   1         25.65         95.81        20.64 o                         
  -3   4   1       3959.46       4066.04        50.30 o                         
  -2   4   1      45890.28      45869.71       484.87 o                         
  -1   4   1       4549.92       4545.26        26.11 o                         
   0   4   1        681.39        836.64        13.01 o                         
   1   4   1        419.57        462.57        18.94 o                         
   2   4   1       3497.86       3453.01        74.95 o                         
   3   4   1        126.72         98.35        36.74 o                         
   4   4   1       8637.35       8697.11        43.92 o                         
   5   4   1         85.76         79.60        11.71 o                         
   6   4   1         43.38         46.14        11.59 o                         
   7   4   1          2.58         -8.56        24.30 o                         
   8   4   1          3.00        -34.69        34.69 o                         
   9   4   1         30.92         48.69        42.14 o                         
  -9   5   1          1.84         58.80        22.70 o                         
  -8   5   1         85.89         68.57        55.57 o                         
  -7   5   1         79.30         94.67        16.89 o                         
  -6   5   1         23.53         38.39        21.18 o                         
  -5   5   1        211.36        217.59        12.17 o                         
  -4   5   1       8458.12       8614.34        87.37 o                         
  -3   5   1        122.56        119.98        11.37 o                         
  -2   5   1          0.53         -5.18         9.29 o                         
  -1   5   1      16741.34      16212.63        37.63 o                         
   0   5   1      13525.46      12652.12       107.38 o                         
   1   5   1       3459.76       3289.36        30.46 o                         
   2   5   1       3186.25       3045.93        27.54 o                         
   3   5   1       2559.24       2685.27        22.77 o                         
   4   5   1        364.45        420.37        25.69 o                         
   5   5   1        265.17        300.41        16.10 o                         
   6   5   1        331.45        298.88        13.34 o                         
   7   5   1          3.89         14.35        15.68 o                         
   8   5   1         10.16         49.58        34.73 o                         
   9   5   1         35.72        139.76        28.35 o                         
  -9   6   1          3.25        116.10        22.88 o                         
  -8   6   1        132.00         89.93        22.38 o                         
  -7   6   1         13.91         46.97        18.47 o                         
  -6   6   1       1054.06       1023.36        24.99 o                         
  -5   6   1        911.95        888.54        15.73 o                         
  -4   6   1        721.58        760.50        40.82 o                         
  -3   6   1         20.41         19.38        10.74 o                         
  -2   6   1       2878.57       2750.87        27.56 o                         
  -1   6   1       1575.34       1499.39        14.76 o                         
   0   6   1       2891.22       2864.59        16.50 o                         
   1   6   1       8693.88       8320.62       155.05 o                         
   2   6   1       4022.84       3744.41        30.96 o                         
   3   6   1       1096.49       1031.15        21.74 o                         
   4   6   1        417.42        422.71        38.10 o                         
   5   6   1          9.57         30.86        14.15 o                         
   6   6   1         24.49         15.64        13.24 o                         
   7   6   1         35.30         23.77        16.43 o                         
   8   6   1         43.16         61.61        63.27 o                         
  -8   7   1          6.28         -9.75        20.75 o                         
  -7   7   1         17.38         42.24        18.63 o                         
  -6   7   1        582.51        567.23        22.64 o                         
  -5   7   1        177.32        193.76        16.38 o                         
  -4   7   1        500.79        677.43        17.85 o                         
  -3   7   1       1367.46       1375.34        25.95 o                         
  -2   7   1       1010.52        974.54        20.15 o                         
  -1   7   1       7862.59       7364.95        29.23 o                         
   0   7   1        149.80        134.41         8.52 o                         
   1   7   1      13087.49      12187.46        83.45 o                         
   2   7   1         64.61         34.58        10.40 o                         
   3   7   1        101.30         98.15        15.06 o                         
   4   7   1        283.20        282.29        21.20 o                         
   5   7   1         18.36         28.41        14.74 o                         
   6   7   1         48.24         52.23        14.05 o                         
   7   7   1         25.80         40.57        17.50 o                         
   8   7   1         48.99         32.60        20.48 o                         
  -8   8   1         18.88         17.42        17.47 o                         
  -7   8   1         92.33        130.23        19.63 o                         
  -6   8   1       1391.58       1355.16        27.69 o                         
  -5   8   1        395.64        382.84        17.51 o                         
  -4   8   1          3.33         23.26        17.48 o                         
  -3   8   1          3.95         -0.40        15.05 o                         
  -2   8   1       1456.87       1328.99        17.76 o                         
  -1   8   1       1922.57       1767.26        17.17 o                         
   0   8   1       4763.39       4497.92        22.50 o                         
   1   8   1       1119.01       1138.79        14.28 o                         
   2   8   1        610.51        619.62        13.78 o                         
   3   8   1       4565.07       4513.52        40.87 o                         
   4   8   1        241.78        261.72        18.93 o                         
   5   8   1        510.17        497.66        25.17 o                         
   6   8   1         82.51         89.15        27.91 o                         
   7   8   1        215.29        248.84        21.38 o                         
   8   8   1          1.91         21.70        47.78 o                         
  -8   9   1         24.72         28.27        21.25 o                         
  -7   9   1         31.15         42.77        28.47 o                         
  -6   9   1        242.19        198.59        27.87 o                         
  -5   9   1        832.83        908.36        28.69 o                         
  -4   9   1        280.86        268.79        21.27 o                         
  -3   9   1        583.91        557.44        21.54 o                         
  -2   9   1        105.78        105.98        11.95 o                         
  -1   9   1       3850.51       4023.82        36.40 o                         
   0   9   1       1827.97       1885.65        16.87 o                         
   1   9   1         16.13         32.11        13.17 o                         
   2   9   1       3019.12       2854.18        24.27 o                         
   3   9   1       2595.10       2661.00        26.16 o                         
   4   9   1        420.81        415.65        22.00 o                         
   5   9   1        200.13        177.24        24.72 o                         
   6   9   1       1192.99       1056.40        37.21 o                         
   7   9   1         71.82         78.50        30.61 o                         
   8   9   1        148.41        142.82        24.06 o                         
  -8  10   1         82.31         51.27        35.80 o                         
  -7  10   1         10.51         16.69        28.17 o                         
  -6  10   1          9.16        -27.12        27.12 o                         
  -5  10   1        789.26        782.40        28.41 o                         
  -4  10   1        129.55        145.16        19.79 o                         
  -3  10   1        152.49        143.81        17.72 o                         
  -2  10   1       1135.50       1023.99        35.04 o                         
  -1  10   1         97.77        100.85        10.41 o                         
   0  10   1        652.40        764.05        13.17 o                         
   1  10   1       2168.98       2198.39        26.47 o                         
   2  10   1        440.94        450.27        48.95 o                         
   3  10   1        698.32        735.77        80.73 o                         
   4  10   1        332.36        315.51        21.42 o                         
   5  10   1        102.05        129.88        22.89 o                         
   6  10   1        611.83        634.04        33.26 o                         
   7  10   1         30.77         26.29        31.17 o                         
   8  10   1         35.20         21.41        36.27 o                         
  -8  11   1          0.02         13.50        30.84 o                         
  -7  11   1          1.61         23.34        28.16 o                         
  -6  11   1         14.55        -23.74        27.01 o                         
  -5  11   1        109.29        105.83        19.89 o                         
  -4  11   1       1161.63       1111.73        28.44 o                         
  -3  11   1          9.90          5.64        13.72 o                         
  -2  11   1       2956.60       2942.49        31.22 o                         
  -1  11   1       2834.00       2999.95       133.34 o                         
   0  11   1        971.37       1003.91        15.14 o                         
   1  11   1       1262.61       1225.35        16.92 o                         
   2  11   1        216.18        216.46        21.50 o                         
   3  11   1          0.32         11.49        12.46 o                         
   4  11   1         47.64         39.56        15.44 o                         
   5  11   1        145.50        114.30        21.63 o                         
   6  11   1         53.67         57.61        27.60 o                         
   7  11   1        229.59        293.24        32.24 o                         
   8  11   1         38.23         44.73        24.90 o                         
  -8  12   1         94.25        157.83        35.46 o                         
  -7  12   1        416.44        395.58        35.38 o                         
  -6  12   1          6.63          0.25        26.34 o                         
  -5  12   1         16.11          0.49        20.36 o                         
  -4  12   1        328.11        319.21        17.19 o                         
  -3  12   1       1073.68        997.36        31.72 o                         
  -2  12   1       1837.32       1780.30        19.27 o                         
  -1  12   1         85.70         94.81        12.00 o                         
   0  12   1       1537.56       1637.96        18.74 o                         
   1  12   1        257.65        327.29        60.19 o                         
   2  12   1         35.40         36.67        11.55 o                         
   3  12   1        983.68        965.57        31.72 o                         
   4  12   1        454.74        429.82        18.93 o                         
   5  12   1         80.12         70.10        19.01 o                         
   6  12   1          9.14         14.98        25.91 o                         
   7  12   1        281.40        197.14        34.34 o                         
   8  12   1         17.14         30.38        33.84 o                         
  -8  13   1          1.38         26.18        36.47 o                         
  -7  13   1          0.16         14.54        31.60 o                         
  -6  13   1         15.49         -2.85        25.99 o                         
  -5  13   1          0.21         -5.98        33.81 o                         
  -4  13   1          2.12          7.46        15.95 o                         
  -3  13   1          4.10         -8.66        14.68 o                         
  -2  13   1       2729.01       2970.32        50.33 o                         
  -1  13   1        702.06        678.91        18.43 o                         
   0  13   1          2.97         48.44        11.43 o                         
   1  13   1        984.50        907.29        17.07 o                         
   2  13   1        104.70        109.95        12.68 o                         
   3  13   1         18.54         12.01        19.23 o                         
   4  13   1        483.40        492.79        22.12 o                         
   5  13   1          2.78        -10.13        19.51 o                         
   6  13   1         22.06          6.20        22.32 o                         
   7  13   1         13.88         25.79        23.23 o                         
   8  13   1          6.85         26.16        45.69 o                         
  -8  14   1          0.01        -24.08        32.07 o                         
  -7  14   1        207.12        181.79        31.76 o                         
  -6  14   1        511.87        572.83        26.76 o                         
  -5  14   1         84.21         65.76        19.44 o                         
  -4  14   1          0.12         -9.61        16.96 o                         
  -3  14   1          1.49         -0.12        13.64 o                         
  -2  14   1       1988.28       1910.76        30.05 o                         
  -1  14   1        360.61        391.72        14.38 o                         
   0  14   1        261.99        326.27        14.59 o                         
   1  14   1          0.05          4.87        11.74 o                         
   2  14   1        195.69        216.05        35.04 o                         
   3  14   1        412.93        379.80        16.91 o                         
   4  14   1         50.21         42.28        17.67 o                         
   5  14   1         92.63         86.44        20.51 o                         
   6  14   1        217.49        176.96        24.79 o                         
   7  14   1          4.91         -3.22        24.05 o                         
   8  14   1          1.46         10.83        45.67 o                         
  -8  15   1         11.99        212.93       171.46 o                         
  -7  15   1        313.98        276.95        28.57 o                         
  -6  15   1          2.64         21.44        23.03 o                         
  -5  15   1        136.51        128.85        21.45 o                         
  -4  15   1        468.63        466.98        21.20 o                         
  -3  15   1         15.67         13.22        14.98 o                         
  -2  15   1        509.09        483.07        38.07 o                         
  -1  15   1        148.62        114.87        20.16 o                         
   0  15   1        674.97        778.16        42.36 o                         
   1  15   1        193.25        250.46        19.48 o                         
   2  15   1        177.39        186.25        14.63 o                         
   3  15   1          9.96         15.04        14.55 o                         
   4  15   1        968.92        948.90        24.09 o                         
   5  15   1        132.78        125.07        19.57 o                         
   6  15   1          0.12          0.32        22.43 o                         
   7  15   1          5.63         47.16        44.66 o                         
  -7  16   1          3.27         23.12        27.51 o                         
  -6  16   1        112.32        129.81        28.68 o                         
  -5  16   1        285.61        261.40        26.03 o                         
  -4  16   1         45.38         35.52        17.93 o                         
  -3  16   1        356.41        346.51        18.36 o                         
  -2  16   1         49.44         49.30        14.01 o                         
  -1  16   1          8.01         -5.45        12.06 o                         
   0  16   1         81.50         96.12        12.81 o                         
   1  16   1       2396.90       2430.20        58.00 o                         
   2  16   1         24.04         47.71        13.84 o                         
   3  16   1          0.06         17.08        16.24 o                         
   4  16   1         17.60         20.84        18.31 o                         
   5  16   1        164.14        171.58        21.52 o                         
   6  16   1         17.74         32.57        21.95 o                         
   7  16   1          2.16         26.48        43.07 o                         
  -7  17   1          1.70         16.42        26.15 o                         
  -6  17   1          2.41         -0.53        22.39 o                         
  -5  17   1        270.04        291.33        46.08 o                         
  -4  17   1          0.17         14.07        18.32 o                         
  -3  17   1         32.60         31.96        15.51 o                         
  -2  17   1       1144.40       1078.92        21.32 o                         
  -1  17   1        339.20        341.32        21.91 o                         
   0  17   1        493.63        541.00        16.14 o                         
   1  17   1       1489.05       1436.62        23.21 o                         
   2  17   1         18.96         36.29        14.38 o                         
   3  17   1       3594.34       3612.13       140.80 o                         
   4  17   1        625.93        642.34        34.57 o                         
   5  17   1         85.12         86.58        32.88 o                         
   6  17   1        250.97        233.39        24.66 o                         
   7  17   1         78.72         84.06        43.94 o                         
  -7  18   1          9.12         32.21        33.48 o                         
  -6  18   1         85.15         88.84        23.48 o                         
  -5  18   1        219.01        260.45        64.74 o                         
  -4  18   1         44.08         37.74        18.69 o                         
  -3  18   1         36.75         20.53        20.69 o                         
  -2  18   1         14.71         15.64        14.73 o                         
  -1  18   1        581.42        520.53        25.51 o                         
   0  18   1        314.81        326.47        15.42 o                         
   1  18   1          3.24         37.10        22.80 o                         
   2  18   1       1207.12       1282.68        24.48 o                         
   3  18   1        512.26        494.49        21.48 o                         
   4  18   1          2.63          6.02        20.05 o                         
   5  18   1         61.15         55.66        21.57 o                         
   6  18   1        216.08        219.79        41.82 o                         
   7  18   1         11.96         35.00        43.33 o                         
  -7  19   1         19.48         12.80        32.83 o                         
  -6  19   1        110.49        135.03        38.46 o                         
  -5  19   1        214.34        239.69        41.16 o                         
  -4  19   1        294.40        283.93        21.10 o                         
  -3  19   1        164.02        134.91        21.31 o                         
  -2  19   1         10.10          0.80        16.03 o                         
  -1  19   1        179.10        179.63        15.51 o                         
   0  19   1        427.69        462.31        17.48 o                         
   1  19   1       1659.69       1699.34        40.22 o                         
   2  19   1       2457.24       2352.53       155.54 o                         
   3  19   1        230.10        219.66        39.30 o                         
   4  19   1          0.27        -19.83        27.49 o                         
   5  19   1          0.06          9.57        21.22 o                         
   6  19   1          7.40         31.98        40.37 o                         
   7  19   1         34.20         39.97        35.91 o                         
  -7  20   1         36.45         55.48        44.31 o                         
  -6  20   1         56.23         96.98        25.20 o                         
  -5  20   1          9.91          2.30        23.32 o                         
  -4  20   1        213.19        221.68        48.30 o                         
  -3  20   1         81.49         63.14        23.74 o                         
  -2  20   1        346.93        342.48        19.40 o                         
  -1  20   1          0.50         -1.66        16.65 o                         
   0  20   1       1751.70       1964.25        26.81 o                         
   1  20   1        252.73        285.59        18.73 o                         
   2  20   1         27.31         41.14        17.54 o                         
   3  20   1         91.33        101.60        36.81 o                         
   4  20   1        113.88        170.78        80.12 o                         
   5  20   1         28.34        -14.40        35.27 o                         
   6  20   1         81.11         90.42        41.71 o                         
  -6  21   1          7.68         34.57        24.30 o                         
  -5  21   1          7.39        -22.66        35.29 o                         
  -4  21   1        180.97        165.88        20.45 o                         
  -3  21   1         10.41         20.66        17.96 o                         
  -2  21   1         38.62         59.12        17.91 o                         
  -1  21   1         68.88         95.14        28.80 o                         
   0  21   1        111.24        148.59        17.28 o                         
   1  21   1       1003.26        968.12        31.25 o                         
   2  21   1        246.21        225.86        19.40 o                         
   3  21   1        131.15        132.42        19.35 o                         
   4  21   1        528.51        502.75        49.73 o                         
   5  21   1         14.76         83.98        34.29 o                         
   6  21   1          3.26        -38.38        38.87 o                         
  -6  22   1          6.53         17.22        38.32 o                         
  -5  22   1          2.07        -10.31        40.52 o                         
  -4  22   1         23.58          7.13        20.13 o                         
  -3  22   1         96.22        108.88        19.90 o                         
  -2  22   1         60.74         65.39        17.62 o                         
  -1  22   1        515.01        523.82        21.87 o                         
   0  22   1       1272.02       1124.61        54.57 o                         
   1  22   1        102.99         84.35        18.43 o                         
   2  22   1         28.59          5.78        17.32 o                         
   3  22   1        444.50        363.71        21.25 o                         
   4  22   1          4.47         -5.17        32.37 o                         
   5  22   1         53.83        111.51        35.14 o                         
   6  22   1         16.30         19.15        37.03 o                         
  -6  23   1         44.45         48.48        39.98 o                         
  -5  23   1          7.95         20.69        22.06 o                         
  -4  23   1         17.55         25.52        22.24 o                         
  -3  23   1         14.31          9.96        19.49 o                         
  -2  23   1        127.35        106.83        17.94 o                         
  -1  23   1        127.69        161.52        20.24 o                         
   0  23   1         32.71         40.64        18.85 o                         
   1  23   1        732.20        699.11        34.35 o                         
   2  23   1         67.72         43.60        18.87 o                         
   3  23   1         45.69         64.14        19.58 o                         
   4  23   1        132.79        200.52        33.40 o                         
   5  23   1         12.83         71.50        35.83 o                         
   6  23   1         23.01         12.80        38.41 o                         
  -5  24   1          1.36         14.07        22.05 o                         
  -4  24   1          6.58         21.44        21.31 o                         
  -3  24   1        430.37        440.30        68.88 o                         
  -2  24   1          2.97          8.75        18.32 o                         
  -1  24   1         13.88         23.87        18.89 o                         
   0  24   1          6.98         -7.29        17.93 o                         
   1  24   1          5.01          3.99        18.67 o                         
   2  24   1        629.12        577.24        22.88 o                         
   3  24   1         61.11         71.64        27.84 o                         
   4  24   1          0.57        -21.41        31.56 o                         
   5  24   1          1.74         27.79        34.68 o                         
  -5  25   1         59.90        104.79        39.11 o                         
  -4  25   1        176.31        175.60        23.59 o                         
  -3  25   1          1.13         -2.99        20.72 o                         
  -2  25   1        539.65        512.75        60.46 o                         
  -1  25   1        513.92        498.26        36.08 o                         
   0  25   1        123.99         88.03        27.17 o                         
   1  25   1         85.31        103.43        65.60 o                         
   2  25   1        230.17        206.63        20.44 o                         
   3  25   1         32.42         31.91        30.42 o                         
   4  25   1         31.68         25.87        32.07 o                         
   5  25   1         10.91        -34.43        36.62 o                         
  -5  26   1         25.54         73.60        39.75 o                         
  -4  26   1         18.94         43.93        21.28 o                         
  -3  26   1          4.33         13.10        21.81 o                         
  -2  26   1         62.95         68.24        25.55 o                         
  -1  26   1         11.23          9.55        40.28 o                         
   0  26   1        238.36        171.05        21.16 o                         
   1  26   1         44.29         36.08        18.09 o                         
   2  26   1          1.31        -19.92        29.93 o                         
   3  26   1        197.29        213.47        34.90 o                         
   4  26   1          0.77         14.99        35.92 o                         
  -4  27   1          0.80         -7.20        34.57 o                         
  -3  27   1          6.55         30.17        22.03 o                         
  -2  27   1         12.89          4.62        20.07 o                         
  -1  27   1        150.96        184.73        43.92 o                         
   0  27   1         20.62          8.00        23.11 o                         
   1  27   1          0.24        -26.36        28.11 o                         
   2  27   1          1.06         39.66        31.40 o                         
   3  27   1         59.63         50.02        31.99 o                         
   4  27   1          5.56          5.99        35.78 o                         
  -3  28   1         25.08         90.34        33.45 o                         
  -2  28   1         31.07         41.26        21.86 o                         
  -1  28   1          3.98         -4.09        21.23 o                         
   0  28   1        110.19        108.91        21.54 o                         
   1  28   1          0.28         -1.86        32.21 o                         
   2  28   1          1.67         23.84        29.80 o                         
   3  28   1         21.47         15.43        35.03 o                         
  -3  29   1        160.32        208.71        36.13 o                         
  -2  29   1         34.68         67.35        22.15 o                         
  -1  29   1        121.92         98.48        22.17 o                         
   0  29   1         46.85        112.23        33.25 o                         
   1  29   1          8.40         36.71        28.63 o                         
   2  29   1         24.33         56.38        32.38 o                         
   3  29   1         10.03         38.88        34.54 o                         
  -2  30   1        151.18        198.10        36.06 o                         
  -1  30   1          1.75         10.36        21.51 o                         
   0  30   1         80.08         55.80        32.83 o                         
   1  30   1          5.23         -6.97        31.69 o                         
   2  30   1         22.04         69.36        32.70 o                         
  -8   0   2        272.64        231.64        31.56 o                         
  -6   0   2         62.38         16.31        21.85 o                         
  -4   0   2        610.07        735.08        25.71 o                         
  -2   0   2      98095.34     101138.09      2060.08 o                         
   2   0   2      33238.66      33598.98        88.43 o                         
   4   0   2         44.78         28.15        12.58 o                         
   6   0   2         64.19         31.71        15.31 o                         
   8   0   2         49.35        102.32        31.18 o                         
  -9   1   2         16.70        171.85        99.88 o                         
  -8   1   2          0.50        -24.36        25.87 o                         
  -7   1   2         33.50         35.12        17.82 o                         
  -6   1   2        383.36        397.65        19.01 o                         
  -5   1   2       1131.93       1208.62        42.50 o                         
  -4   1   2       3780.61       3946.95        37.05 o                         
  -3   1   2       1074.90       1121.51        32.01 o                         
  -2   1   2       3138.79       3282.92        63.80 o                         
  -1   1   2       6695.54       6695.24       152.21 o                         
   1   1   2        881.92        856.06        17.98 o                         
   2   1   2       9010.64       9300.97        38.22 o                         
   3   1   2       1205.02       1236.57        11.05 o                         
   4   1   2       1889.77       2170.60        17.39 o                         
   5   1   2         27.53         24.46         9.67 o                         
   6   1   2          0.47        -10.64        10.64 o                         
   7   1   2        105.01         98.78        13.94 o                         
   8   1   2         79.44         78.18        44.92 o                         
   9   1   2         37.43        137.48        23.87 o                         
  -9   2   2          3.56         61.99        21.21 o                         
  -8   2   2          2.87          0.07        22.34 o                         
  -7   2   2          6.64        -16.50        16.50 o                         
  -6   2   2         49.99         32.81        14.61 o                         
  -5   2   2         53.68         58.05        10.69 o                         
  -4   2   2        129.53        113.28         9.56 o                         
  -3   2   2        807.40        791.79        27.21 o                         
  -2   2   2        639.37        683.39         8.58 o                         
  -1   2   2       8745.16       8546.45        37.53 o                         
   1   2   2       7837.42       7546.80        34.47 o                         
   2   2   2       8874.77       9190.31        26.37 o                         
   3   2   2       7462.37       7956.07        75.67 o                         
   4   2   2        736.28        785.79        11.37 o                         
   5   2   2        296.38        271.15        11.32 o                         
   6   2   2         44.65         32.26        12.97 o                         
   7   2   2         32.69         30.14        15.29 o                         
   8   2   2         49.59         79.55        49.13 o                         
   9   2   2         12.73         48.30        29.62 o                         
  -9   3   2         33.70        142.30        92.82 o                         
  -8   3   2         21.23         49.80        20.17 o                         
  -7   3   2          2.17         -5.45        14.60 o                         
  -6   3   2        520.34        540.04        21.00 o                         
  -5   3   2        107.76        101.21        10.56 o                         
  -4   3   2        280.12        281.11        10.43 o                         
  -3   3   2       6194.51       5972.64        80.94 o                         
  -2   3   2        312.28        273.96        10.63 o                         
  -1   3   2        197.61        171.46         5.94 o                         
   0   3   2      10369.25       9769.46        46.69 o                         
   1   3   2       6295.28       6464.65        36.20 o                         
   2   3   2        310.53        307.71         8.92 o                         
   3   3   2       5744.09       5869.90        58.81 o                         
   4   3   2         47.33         70.23        11.12 o                         
   5   3   2        479.29        483.09        12.51 o                         
   6   3   2         42.84         34.68        16.44 o                         
   7   3   2         45.12         21.49        16.24 o                         
   8   3   2         36.06         36.42        21.82 o                         
   9   3   2         93.45        146.89        33.65 o                         
  -9   4   2         31.71        131.07        66.25 o                         
  -8   4   2         17.64         39.81        68.70 o                         
  -7   4   2         98.50        104.24        22.59 o                         
  -6   4   2         37.19         42.83        16.44 o                         
  -5   4   2         43.82         36.90        10.71 o                         
  -4   4   2       1407.09       1457.66        15.78 o                         
  -3   4   2        645.04        600.31        13.75 o                         
  -2   4   2      11501.91      11086.49        69.18 o                         
  -1   4   2       7822.12       7165.12        33.66 o                         
   0   4   2          0.49         25.15         8.81 o                         
   1   4   2       2330.88       2399.45        14.93 o                         
   2   4   2       4140.03       4194.54        29.01 o                         
   3   4   2       4654.90       5014.31        44.71 o                         
   4   4   2       1289.59       1365.72        22.06 o                         
   5   4   2         24.19         34.26        10.08 o                         
   6   4   2        577.18        559.07        15.21 o                         
   7   4   2         12.79         22.72        14.14 o                         
   8   4   2          0.57         19.22        26.89 o                         
  -9   5   2         44.05         52.97        21.79 o                         
  -8   5   2          0.68         51.24        16.90 o                         
  -7   5   2         56.42         77.31        15.33 o                         
  -6   5   2         77.72        109.37        18.00 o                         
  -5   5   2       2401.58       2391.98        58.53 o                         
  -3   5   2        123.70        106.57         8.29 o                         
  -2   5   2       2518.12       2389.73        70.79 o                         
  -1   5   2       1518.49       1408.18        11.56 o                         
   0   5   2        109.49         96.91         5.64 o                         
   1   5   2       4149.32       3823.28        45.00 o                         
   2   5   2        347.30        355.49        13.52 o                         
   3   5   2       4172.15       4152.07        97.53 o                         
   4   5   2      17295.07      17749.12       201.28 o                         
   5   5   2        212.56        206.29        16.37 o                         
   6   5   2       1513.67       1466.45        38.74 o                         
   7   5   2         20.66         50.51        18.39 o                         
   8   5   2        111.71        108.13        58.88 o                         
  -9   6   2          2.60         27.75        22.54 o                         
  -8   6   2          0.02         -5.32        24.08 o                         
  -7   6   2          2.86         21.83        19.07 o                         
  -6   6   2        132.93        157.07        39.53 o                         
  -5   6   2        651.94        657.77        16.19 o                         
  -4   6   2        246.63        282.88        14.68 o                         
  -3   6   2         94.53         89.86         9.75 o                         
  -2   6   2        274.49        246.56        14.24 o                         
  -1   6   2      10462.55       9639.81       119.47 o                         
   0   6   2      13374.55      12444.69        93.74 o                         
   1   6   2       9425.26       9422.68        28.30 o                         
   2   6   2        304.57        301.89        11.53 o                         
   3   6   2        314.56        303.42        16.69 o                         
   4   6   2       1721.96       1819.89        24.08 o                         
   5   6   2        437.53        484.86        17.58 o                         
   6   6   2        169.68        180.94        13.87 o                         
   7   6   2          9.43         34.09        15.60 o                         
   8   6   2         20.58         40.82        22.83 o                         
  -9   7   2          4.34         93.66        45.76 o                         
  -8   7   2         49.34         66.33        17.24 o                         
  -7   7   2        101.05         87.04        18.93 o                         
  -6   7   2        249.13        280.73        19.66 o                         
  -5   7   2        779.21        750.58        52.19 o                         
  -4   7   2       8370.90       8379.22        44.17 o                         
  -3   7   2        907.69        787.80        82.84 o                         
  -2   7   2       6549.46       5930.70        30.27 o                         
  -1   7   2        734.17        808.52        40.40 o                         
   0   7   2        123.10        155.90         8.56 o                         
   1   7   2       1414.97       1353.75        13.54 o                         
   2   7   2        134.71         99.39        10.60 o                         
   3   7   2        382.57        361.42        17.53 o                         
   4   7   2       1052.55       1062.48        27.98 o                         
   5   7   2        195.87        187.65        21.74 o                         
   6   7   2         49.28         78.48        21.17 o                         
   7   7   2          2.22        -19.67        21.00 o                         
   8   7   2         85.92         50.46        32.62 o                         
  -8   8   2         36.79         32.58        17.43 o                         
  -7   8   2          9.32         21.53        18.97 o                         
  -6   8   2        178.04        164.47        22.83 o                         
  -5   8   2         37.45         35.00        14.45 o                         
  -4   8   2        624.36        646.93        17.40 o                         
  -3   8   2        284.88        298.57        18.44 o                         
  -2   8   2        192.15        197.41         7.54 o                         
  -1   8   2       1970.04       2003.63        26.62 o                         
   0   8   2       1535.40       1442.63        36.72 o                         
   1   8   2        396.48        411.29        10.63 o                         
   2   8   2       1266.61       1344.83        20.55 o                         
   3   8   2        152.80        150.37        13.04 o                         
   4   8   2       2762.46       2728.39        36.43 o                         
   5   8   2        321.31        236.56        23.86 o                         
   6   8   2        169.79        127.71        26.88 o                         
   7   8   2         92.45         48.67        19.34 o                         
   8   8   2         72.56         30.85        36.12 o                         
  -8   9   2          1.39         -7.92        32.53 o                         
  -7   9   2        224.93        236.09        21.05 o                         
  -6   9   2        249.48        203.01        22.21 o                         
  -5   9   2        454.27        474.74        25.37 o                         
  -4   9   2         26.65         29.09        19.34 o                         
  -3   9   2          3.90          0.20        16.95 o                         
  -2   9   2       3991.96       4019.60        40.77 o                         
  -1   9   2       1026.64        967.49        15.22 o                         
   0   9   2        103.28         89.03         9.22 o                         
   1   9   2       1309.30       1290.97        14.90 o                         
   2   9   2        134.91        119.65        11.24 o                         
   3   9   2        382.56        461.17        16.07 o                         
   4   9   2          2.13          9.63        16.83 o                         
   5   9   2         14.04         10.20        22.86 o                         
   6   9   2        465.66        446.81        29.91 o                         
   7   9   2          0.00          8.88        19.73 o                         
   8   9   2        279.32        276.30        56.81 o                         
  -8  10   2          3.81         37.90        33.56 o                         
  -7  10   2          8.67        -19.55        26.03 o                         
  -6  10   2         16.53        -27.08        27.08 o                         
  -5  10   2        132.08        149.12        22.01 o                         
  -4  10   2       1245.96       1222.60        29.69 o                         
  -3  10   2       1010.05       1056.73        25.53 o                         
  -2  10   2       1576.39       1655.21        21.44 o                         
  -1  10   2        648.07        640.71        14.19 o                         
   0  10   2       1691.64       1668.58        41.08 o                         
   1  10   2        142.43        211.61        15.78 o                         
   2  10   2         19.19         16.24        11.05 o                         
   3  10   2         45.54         27.68        13.24 o                         
   4  10   2        552.83        537.15        28.27 o                         
   5  10   2        317.21        352.41        25.39 o                         
   6  10   2         12.96         57.73        24.97 o                         
   7  10   2          3.72          0.53        28.62 o                         
   8  10   2          7.41          8.67        32.41 o                         
  -8  11   2        127.88        105.65        37.62 o                         
  -7  11   2          4.16         28.28        29.67 o                         
  -6  11   2         17.15        -10.99        26.67 o                         
  -5  11   2          4.99         22.33        20.94 o                         
  -4  11   2         59.34         93.52        19.83 o                         
  -3  11   2       4978.48       4805.03        34.83 o                         
  -2  11   2        284.97        268.82         9.54 o                         
  -1  11   2       1041.25       1103.33        30.86 o                         
   0  11   2         39.01         83.97        11.00 o                         
   1  11   2         19.76         61.85        13.57 o                         
   2  11   2        401.66        392.41        15.30 o                         
   3  11   2       1044.90       1063.25        19.34 o                         
   4  11   2        392.68        404.20        17.52 o                         
   5  11   2        132.30         92.61        19.24 o                         
   6  11   2        319.06        269.32        27.27 o                         
   7  11   2        145.23        151.77        30.28 o                         
   8  11   2         45.19         28.74        32.68 o                         
  -8  12   2         41.08         10.35        32.50 o                         
  -7  12   2         26.51         39.61        30.23 o                         
  -6  12   2         72.32         66.92        25.15 o                         
  -5  12   2         45.47         54.73        22.53 o                         
  -4  12   2        143.69        159.63        21.53 o                         
  -3  12   2          5.42         11.68        13.92 o                         
  -2  12   2         56.61         79.83         9.35 o                         
  -1  12   2       4991.36       5097.38        98.18 o                         
   0  12   2      13281.39      13563.44       232.74 o                         
   1  12   2        188.62        155.96        11.80 o                         
   2  12   2        103.15        111.62        12.29 o                         
   3  12   2         35.44         40.79        13.36 o                         
   4  12   2        110.87        151.28        16.45 o                         
   5  12   2          4.41        -18.93        18.93 o                         
   6  12   2        499.91        494.71        25.61 o                         
   7  12   2          3.15         34.06        24.49 o                         
   8  12   2          2.22        -23.40        23.40 o                         
  -8  13   2         21.15         -6.85        31.38 o                         
  -7  13   2         99.90        108.74        33.18 o                         
  -6  13   2         59.59         39.63        27.63 o                         
  -5  13   2        150.63        128.19        23.62 o                         
  -4  13   2        198.99        216.08        18.19 o                         
  -3  13   2        233.07        242.05        16.04 o                         
  -2  13   2         33.74         37.88         7.89 o                         
  -1  13   2          0.96         13.87        11.74 o                         
   0  13   2       1708.12       1930.83        49.88 o                         
   1  13   2       2267.85       2193.45        22.08 o                         
   2  13   2       1435.54       1375.83        34.26 o                         
   3  13   2        221.40        226.03        15.05 o                         
   4  13   2        359.86        420.57        34.95 o                         
   5  13   2         35.01        -18.12        18.48 o                         
   6  13   2          5.33         32.64        22.77 o                         
   7  13   2        201.48        115.85        42.99 o                         
   8  13   2          9.61        -11.53        46.07 o                         
  -8  14   2          8.11         -8.31        33.39 o                         
  -7  14   2          2.22          3.20        30.91 o                         
  -6  14   2         75.96         90.74        28.05 o                         
  -5  14   2        632.28        566.60        25.03 o                         
  -4  14   2          0.40         -6.27        16.97 o                         
  -3  14   2        251.19        246.95        16.81 o                         
  -2  14   2        740.17        752.68        48.49 o                         
  -1  14   2        571.37        492.95        15.36 o                         
   0  14   2        182.77        277.69        23.06 o                         
   1  14   2        238.16        237.94        13.56 o                         
   2  14   2          1.74          0.31        12.22 o                         
   3  14   2          0.29        -10.64        14.98 o                         
   4  14   2         29.03         52.92        16.90 o                         
   5  14   2         36.40         42.64        20.59 o                         
   6  14   2         75.02         67.47        21.98 o                         
   7  14   2         62.93         86.66        43.05 o                         
   8  14   2          2.49         51.30        49.71 o                         
  -8  15   2         35.24         27.16        27.34 o                         
  -7  15   2        182.23        236.68        93.05 o                         
  -6  15   2         36.90         50.01        26.64 o                         
  -5  15   2         15.37         44.89        19.96 o                         
  -4  15   2        100.46         97.76        18.10 o                         
  -3  15   2          0.87         11.00        14.71 o                         
  -2  15   2          0.08         15.83        13.20 o                         
  -1  15   2         80.54         69.83        19.20 o                         
   0  15   2          6.14         24.81        15.75 o                         
   1  15   2        197.64        173.36        12.89 o                         
   2  15   2       1482.36       1438.50        47.21 o                         
   3  15   2          1.27          0.32        14.23 o                         
   4  15   2         72.58         82.91        18.73 o                         
   5  15   2       1681.96       1765.55        93.65 o                         
   6  15   2          0.79          8.74        37.98 o                         
   7  15   2         83.72         84.81        44.58 o                         
  -7  16   2         43.41         37.29        24.42 o                         
  -6  16   2         61.18        116.87        57.13 o                         
  -5  16   2        201.55        170.33        21.42 o                         
  -4  16   2         21.99         25.52        17.68 o                         
  -3  16   2          1.95         -1.11        16.18 o                         
  -2  16   2         12.83          7.39        14.74 o                         
  -1  16   2          1.34         20.80        25.61 o                         
   0  16   2         23.62         31.98        12.05 o                         
   1  16   2         13.92         25.66        13.00 o                         
   2  16   2       1502.16       1455.08        26.76 o                         
   3  16   2        476.16        483.75        19.11 o                         
   4  16   2        157.10        163.05        20.82 o                         
   5  16   2       2164.00       2088.21        33.91 o                         
   6  16   2        381.85        497.66        44.46 o                         
   7  16   2        194.54        259.90        47.72 o                         
  -7  17   2          9.07        -10.29        32.00 o                         
  -6  17   2          2.25        -10.34        21.81 o                         
  -5  17   2        105.92        132.03        21.44 o                         
  -4  17   2        151.14        144.13        19.86 o                         
  -3  17   2          0.58         -1.92        15.65 o                         
  -2  17   2        332.58        324.11        16.39 o                         
  -1  17   2          5.46         21.59        13.11 o                         
   0  17   2        201.97        216.58        14.53 o                         
   1  17   2          0.51         -0.99        13.06 o                         
   2  17   2         31.63         47.68        14.66 o                         
   3  17   2       2608.42       2460.19        69.21 o                         
   4  17   2        129.04        132.72        21.66 o                         
   5  17   2         25.40         62.18        39.35 o                         
   6  17   2         57.15         69.25        39.69 o                         
   7  17   2         11.76         11.59        44.83 o                         
  -7  18   2         30.85         83.60        58.36 o                         
  -6  18   2          6.06         15.04        22.44 o                         
  -5  18   2          2.67         -1.37        20.86 o                         
  -4  18   2        230.93        218.48        29.14 o                         
  -3  18   2         16.08         24.12        16.05 o                         
  -2  18   2         69.05         73.79        14.45 o                         
  -1  18   2          3.22          1.50        13.76 o                         
   0  18   2          3.80         19.25        13.49 o                         
   1  18   2         18.85         20.87        14.04 o                         
   2  18   2        192.66        169.71        17.11 o                         
   3  18   2          1.31          2.84        18.76 o                         
   4  18   2        477.20        424.90        23.16 o                         
   5  18   2         40.31          0.74        36.06 o                         
   6  18   2        102.57        119.83        39.41 o                         
   7  18   2          1.98        -44.34        44.34 o                         
  -7  19   2         44.34         50.01        34.90 o                         
  -6  19   2         55.36        100.82        23.74 o                         
  -5  19   2          2.51        -14.21        20.97 o                         
  -4  19   2         58.24         60.16        19.24 o                         
  -3  19   2         71.91         71.34        17.98 o                         
  -2  19   2        114.40        116.17        15.47 o                         
  -1  19   2          5.22          7.43        13.84 o                         
   0  19   2        453.83        446.21        17.78 o                         
   1  19   2        286.99        316.21        17.63 o                         
   2  19   2        977.38        984.32        22.40 o                         
   3  19   2       1477.97       1380.18        72.23 o                         
   4  19   2        133.42        157.64        31.38 o                         
   5  19   2        112.90         51.37        36.36 o                         
   6  19   2          5.59         17.68        38.85 o                         
   7  19   2          0.01          2.78        44.30 o                         
  -7  20   2          0.05        -12.97        26.70 o                         
  -6  20   2        104.76        105.22        24.93 o                         
  -5  20   2        186.99        186.48        23.67 o                         
  -4  20   2        625.29        690.07        58.97 o                         
  -3  20   2         37.90         49.74        17.88 o                         
  -2  20   2        270.01        289.88        17.29 o                         
  -1  20   2         11.77         17.41        14.40 o                         
   0  20   2         82.00        100.02        16.52 o                         
   1  20   2       1500.82       1532.96        36.77 o                         
   2  20   2        149.70        169.37        31.78 o                         
   3  20   2         72.90         56.57        19.01 o                         
   4  20   2         23.59         65.81        31.51 o                         
   5  20   2         79.04         30.22        34.86 o                         
   6  20   2          5.01         -7.35        41.13 o                         
  -6  21   2         68.05         71.26        26.67 o                         
  -5  21   2         37.05         26.45        22.16 o                         
  -4  21   2         79.46        105.11        20.04 o                         
  -3  21   2         31.13         13.96        18.17 o                         
  -2  21   2        131.51        122.01        16.82 o                         
  -1  21   2         67.28        109.78        17.12 o                         
   0  21   2         43.65         49.76        17.29 o                         
   1  21   2       1226.77       1328.26        48.96 o                         
   2  21   2        885.05        909.39        31.84 o                         
   3  21   2          0.27        -11.36        28.61 o                         
   4  21   2          0.01          5.90        30.52 o                         
   5  21   2          2.83         -5.10        32.26 o                         
   6  21   2          7.15          7.78        42.34 o                         
  -6  22   2         14.85        -18.06        24.19 o                         
  -5  22   2          0.43          5.83        31.71 o                         
  -4  22   2         12.68         23.11        22.29 o                         
  -3  22   2         51.72         56.61        18.75 o                         
  -2  22   2         44.29         46.22        17.28 o                         
  -1  22   2        928.20       1076.90        59.48 o                         
   0  22   2        358.26        398.72        33.22 o                         
   1  22   2        245.20        288.92        53.24 o                         
   2  22   2          6.70         -3.79        17.31 o                         
   3  22   2        106.28        104.75        32.54 o                         
   4  22   2         55.85         38.43        33.08 o                         
   5  22   2          5.75         67.32        33.11 o                         
   6  22   2         70.58         51.19        37.55 o                         
  -6  23   2          0.61         15.80        26.52 o                         
  -5  23   2          3.15        -24.28        24.28 o                         
  -4  23   2         15.72         18.57        21.18 o                         
  -3  23   2         50.53         55.26        20.03 o                         
  -2  23   2        505.60        515.98        43.33 o                         
  -1  23   2        467.89        511.22        39.16 o                         
   0  23   2        389.73        341.37        62.51 o                         
   1  23   2         51.71         35.94        20.98 o                         
   2  23   2         28.18         -2.50        29.16 o                         
   3  23   2         12.33         35.90        30.02 o                         
   4  23   2          9.11          6.44        31.93 o                         
   5  23   2        190.84        231.47        39.54 o                         
  -5  24   2          1.70         -1.77        39.90 o                         
  -4  24   2        131.72         94.32        21.48 o                         
  -3  24   2        247.46        216.74        28.16 o                         
  -2  24   2        424.45        463.74        44.62 o                         
  -1  24   2        380.76        415.07        48.65 o                         
   0  24   2         51.20         49.06        18.54 o                         
   1  24   2         17.82         39.42        27.04 o                         
   2  24   2         59.15         70.26        29.95 o                         
   3  24   2        104.96         79.86        30.21 o                         
   4  24   2          0.17        -22.04        32.03 o                         
   5  24   2          0.27          2.26        35.03 o                         
  -5  25   2          3.71          1.06        22.05 o                         
  -4  25   2         22.46         30.90        20.87 o                         
  -3  25   2         90.66         96.56        21.52 o                         
  -2  25   2        461.52        506.67        98.78 o                         
  -1  25   2        137.75        164.06        19.60 o                         
   0  25   2        242.04        229.53        35.18 o                         
   1  25   2         27.50         51.55        26.42 o                         
   2  25   2         39.48         32.50        29.22 o                         
   3  25   2          0.00         13.28        31.53 o                         
   4  25   2         20.04        -32.72        34.77 o                         
   5  25   2          2.91        -12.12        35.67 o                         
  -5  26   2         24.67         16.95        76.40 o                         
  -4  26   2         57.18         48.34        31.68 o                         
  -3  26   2         70.40         62.38        20.75 o                         
  -2  26   2         11.77         61.47        40.28 o                         
  -1  26   2        152.56        139.32        19.66 o                         
   0  26   2         12.66         -1.02        19.34 o                         
   1  26   2          1.48         36.78        28.88 o                         
   2  26   2         19.40          6.72        30.37 o                         
   3  26   2          0.44         -4.04        29.93 o                         
   4  26   2          0.50          5.59        34.44 o                         
  -4  27   2          9.58         26.37        22.79 o                         
  -3  27   2          9.97         52.14        20.72 o                         
  -2  27   2          1.81         -0.27        19.84 o                         
  -1  27   2         98.65         87.99        20.60 o                         
   0  27   2          0.95        -26.42        28.97 o                         
   1  27   2          3.03         77.46        26.66 o                         
   2  27   2         89.56        162.20        29.72 o                         
   3  27   2         64.52         54.25        35.80 o                         
   4  27   2          0.11          4.09        35.83 o                         
  -3  28   2        100.32        119.25        25.04 o                         
  -2  28   2         24.85         15.61        21.21 o                         
  -1  28   2         14.53        -32.92        32.92 o                         
   0  28   2          4.79          2.46        29.69 o                         
   1  28   2         51.15         69.20        30.31 o                         
   2  28   2         50.51         33.14        33.59 o                         
   3  28   2          3.84        -31.41        33.08 o                         
  -3  29   2         12.48         28.43        24.13 o                         
  -2  29   2         59.75         74.20        22.71 o                         
  -1  29   2          9.34         57.49        29.47 o                         
   0  29   2          2.09          7.03        32.29 o                         
   1  29   2          0.10          5.10        31.39 o                         
   2  29   2          0.67         60.52        31.06 o                         
   3  29   2          6.90         -9.68        36.21 o                         
  -2  30   2         13.57         49.80        31.93 o                         
  -1  30   2         21.93         54.66        31.64 o                         
   0  30   2         10.82          2.44        33.62 o                         
   1  30   2         32.43         59.12        33.71 o                         
   2  30   2          1.03          5.73        34.21 o                         
  -9   0   3          0.25        -24.83        24.83 o                         
  -7   0   3        333.05        390.30        29.33 o                         
  -5   0   3        137.13        157.00        16.09 o                         
  -3   0   3         52.57         45.85        15.16 o                         
  -1   0   3       9452.65       9785.98        24.42 o                         
   1   0   3       5157.83       5211.96       172.18 o                         
   3   0   3       3788.99       3941.38        28.52 o                         
   5   0   3        824.94        883.23        20.73 o                         
   7   0   3         43.56         24.38        17.01 o                         
  -9   1   3          1.20         15.05        45.58 o                         
  -8   1   3          7.30        -11.26        20.26 o                         
  -7   1   3         21.44         -9.34        17.55 o                         
  -6   1   3        217.43        229.54        18.56 o                         
  -5   1   3        322.71        317.04        13.92 o                         
  -4   1   3         86.52        106.17        11.12 o                         
  -3   1   3       2597.89       2603.23        23.64 o                         
  -2   1   3      66366.99      66884.35       640.53 o                         
  -1   1   3        519.94        487.09        19.23 o                         
   0   1   3        169.70        164.88         6.35 o                         
   1   1   3       1423.37       1442.33        29.95 o                         
   2   1   3        255.34        266.51         6.97 o                         
   3   1   3       1069.08       1077.81        12.33 o                         
   4   1   3          6.35         -0.80         9.31 o                         
   5   1   3         62.23         54.01        10.02 o                         
   6   1   3        351.38        337.18        13.57 o                         
   7   1   3         31.12         25.89        20.55 o                         
   8   1   3         53.76        143.04        42.89 o                         
  -9   2   3         11.20         48.90        20.62 o                         
  -8   2   3        107.43         49.97        19.92 o                         
  -7   2   3         15.18         24.97        15.14 o                         
  -6   2   3        166.05        180.11        26.63 o                         
  -5   2   3        843.90        855.35        29.30 o                         
  -4   2   3       1377.11       1418.15        20.67 o                         
  -3   2   3        956.88       1046.17        17.30 o                         
  -2   2   3          8.45         17.51         7.36 o                         
  -1   2   3       7674.04       7223.23        72.49 o                         
   0   2   3      23713.52      23070.49       136.15 o                         
   1   2   3      11182.35      11172.66        73.15 o                         
   2   2   3       1639.09       1802.10        22.59 o                         
   3   2   3       1854.35       2068.37        15.03 o                         
   4   2   3       4102.26       4112.11        25.06 o                         
   5   2   3        530.37        523.73        12.85 o                         
   6   2   3          1.79         -6.11        13.50 o                         
   7   2   3          7.42         -7.45        17.74 o                         
   8   2   3         26.80         25.56        35.94 o                         
  -9   3   3         46.06         37.14        59.19 o                         
  -8   3   3          7.67         -4.55        25.28 o                         
  -7   3   3        109.50        104.55        15.41 o                         
  -6   3   3          3.63          2.91        17.77 o                         
  -5   3   3         56.38         43.07        15.19 o                         
  -4   3   3        538.87        476.66        23.64 o                         
  -3   3   3       3733.23       3758.64        20.71 o                         
  -2   3   3       8484.06       8407.61       129.02 o                         
  -1   3   3        399.94        373.25        10.43 o                         
   0   3   3      15156.20      14723.39       100.82 o                         
   1   3   3       3922.44       3799.10        72.78 o                         
   2   3   3        729.87        684.79        14.88 o                         
   3   3   3        311.30        333.83        11.33 o                         
   4   3   3        544.01        582.58        12.13 o                         
   5   3   3        639.26        676.41        17.87 o                         
   6   3   3        358.92        357.95        15.78 o                         
   7   3   3          0.64          7.25        13.63 o                         
   8   3   3          8.26         22.46        28.25 o                         
  -9   4   3          0.41          3.08        29.13 o                         
  -8   4   3          1.51         36.88        23.56 o                         
  -7   4   3         17.08         30.79        15.43 o                         
  -6   4   3       1051.02       1111.71        41.95 o                         
  -5   4   3         79.77         54.79        15.29 o                         
  -4   4   3         10.34         97.33        11.72 o                         
  -3   4   3        719.79        736.56        18.28 o                         
  -2   4   3        110.09         87.92         6.83 o                         
  -1   4   3         22.69         14.98         5.79 o                         
   0   4   3      18416.50      17842.31       122.17 o                         
   1   4   3       9034.91       8744.93        65.57 o                         
   2   4   3        595.55        659.79         8.42 o                         
   3   4   3        562.82        542.03         8.93 o                         
   4   4   3        163.17        203.06        15.08 o                         
   5   4   3          0.03          8.67         9.85 o                         
   6   4   3         30.36         26.87        13.57 o                         
   7   4   3        208.63        169.61        16.17 o                         
   8   4   3          9.88         65.18        29.76 o                         
  -9   5   3          0.05         -3.60        33.59 o                         
  -8   5   3         17.87         -2.24        20.54 o                         
  -7   5   3         54.04         87.77        39.64 o                         
  -6   5   3        314.44        291.81        25.87 o                         
  -5   5   3       1076.36       1028.81        22.35 o                         
  -4   5   3        395.19        514.00        11.16 o                         
  -3   5   3         22.13         30.29         6.86 o                         
  -2   5   3       5177.86       4670.62        66.12 o                         
  -1   5   3         82.53         75.86         6.28 o                         
   0   5   3       7021.82       6692.40       137.69 o                         
   1   5   3       5728.27       5538.02        15.32 o                         
   2   5   3       2914.82       2921.86        29.11 o                         
   3   5   3       2285.48       2217.87        86.86 o                         
   4   5   3       1141.45       1191.79        20.47 o                         
   5   5   3         95.45         98.13        13.06 o                         
   6   5   3         20.20         39.64        13.85 o                         
   7   5   3          3.99         25.06        14.55 o                         
   8   5   3        120.68        152.54        32.07 o                         
  -9   6   3          0.94        -33.66        33.66 o                         
  -8   6   3          0.72         33.80        28.01 o                         
  -7   6   3         62.82         77.22        19.62 o                         
  -6   6   3        394.34        384.34        20.16 o                         
  -5   6   3        453.33        487.06        20.79 o                         
  -4   6   3          1.64         37.83        13.87 o                         
  -3   6   3        549.77        528.46        12.91 o                         
  -2   6   3       1016.95        996.20        21.94 o                         
  -1   6   3        491.37        614.87        17.38 o                         
   0   6   3        762.59        674.26         7.05 o                         
   1   6   3         68.96         69.44         5.18 o                         
   2   6   3         83.01         71.07         9.65 o                         
   3   6   3       3442.14       3720.66        35.43 o                         
   4   6   3         52.33         73.40        18.77 o                         
   5   6   3        809.58        737.31        29.29 o                         
   6   6   3        694.08        682.19        19.90 o                         
   7   6   3         27.29         18.90        16.26 o                         
   8   6   3        108.10         19.78        32.18 o                         
  -9   7   3         28.25        106.93        29.78 o                         
  -8   7   3         52.07         93.64        17.70 o                         
  -7   7   3          0.30         24.40        18.70 o                         
  -6   7   3        176.84        167.37        18.78 o                         
  -5   7   3        172.75        187.18        15.78 o                         
  -4   7   3       1557.12       1639.37        22.72 o                         
  -3   7   3        737.11        688.03         9.84 o                         
  -2   7   3       2959.89       2755.04        52.94 o                         
  -1   7   3       3998.47       3970.10        47.92 o                         
   0   7   3      12377.42      12452.43        32.07 o                         
   1   7   3         15.55          6.64         5.04 o                         
   2   7   3       5705.70       5716.44        66.50 o                         
   3   7   3        227.07        242.17        13.22 o                         
   4   7   3        403.66        407.64        20.72 o                         
   5   7   3          7.45         21.16        21.68 o                         
   6   7   3        513.33        484.25        17.86 o                         
   7   7   3         28.25         34.38        17.40 o                         
   8   7   3         28.57         21.96        30.63 o                         
  -9   8   3          2.63         10.06        29.12 o                         
  -8   8   3          3.47         34.37        23.82 o                         
  -7   8   3        211.48        187.54        21.95 o                         
  -6   8   3        301.20        284.80        19.98 o                         
  -5   8   3          4.37         10.16        14.82 o                         
  -4   8   3         13.03         25.20        12.61 o                         
  -3   8   3       1141.60       1070.18        12.65 o                         
  -2   8   3       1944.35       1896.25        36.00 o                         
  -1   8   3       5211.83       5076.89        20.33 o                         
   0   8   3       4881.26       4962.64        63.14 o                         
   1   8   3        378.98        403.64        10.16 o                         
   2   8   3       1718.17       1716.68        49.32 o                         
   3   8   3         61.70         87.93        18.59 o                         
   4   8   3       2604.65       2719.89        36.68 o                         
   5   8   3         79.54         67.56        22.43 o                         
   6   8   3          0.10         -1.64        25.81 o                         
   7   8   3         75.51         19.52        34.75 o                         
   8   8   3          1.84         35.99        34.06 o                         
  -8   9   3          2.16         21.11        24.56 o                         
  -7   9   3        336.71        280.60        21.33 o                         
  -6   9   3         34.50         31.50        17.90 o                         
  -5   9   3          7.56         24.74        15.04 o                         
  -4   9   3        348.63        341.42        22.56 o                         
  -3   9   3       1739.53       1747.86        23.85 o                         
  -2   9   3       2321.43       2267.06        33.35 o                         
  -1   9   3        286.78        333.58         9.19 o                         
   0   9   3        167.76        183.52         9.61 o                         
   1   9   3       4007.94       4051.67        22.54 o                         
   2   9   3        424.53        372.74        38.37 o                         
   3   9   3         65.21         99.99        25.38 o                         
   4   9   3         72.70         75.91        15.26 o                         
   5   9   3         17.46         16.90        21.78 o                         
   6   9   3        182.56        181.87        27.92 o                         
   7   9   3         51.66         26.85        20.65 o                         
   8   9   3          9.78        -30.49        30.49 o                         
  -8  10   3          0.05          9.89        32.70 o                         
  -7  10   3         27.19         19.40        29.94 o                         
  -6  10   3         24.46          7.76        25.03 o                         
  -5  10   3         51.07         42.93        23.13 o                         
  -4  10   3        153.75        133.75        21.42 o                         
  -3  10   3       4975.07       5095.17        47.32 o                         
  -2  10   3       2479.06       2304.68        42.02 o                         
  -1  10   3       3010.36       2996.65        37.30 o                         
   0  10   3        580.31        669.32        33.05 o                         
   1  10   3         28.57         55.33         9.41 o                         
   2  10   3       1065.74       1095.36        16.73 o                         
   3  10   3        373.11        397.73        17.99 o                         
   4  10   3        174.51        187.44        15.93 o                         
   5  10   3        134.03        116.57        17.76 o                         
   6  10   3          9.58         19.27        26.04 o                         
   7  10   3          4.44         26.22        25.36 o                         
   8  10   3        253.60        191.90        36.46 o                         
  -8  11   3          3.26         -4.14        31.66 o                         
  -7  11   3          2.06        -16.42        28.33 o                         
  -6  11   3         14.64         14.45        24.42 o                         
  -5  11   3         29.48         40.26        23.38 o                         
  -4  11   3        338.81        296.10        23.09 o                         
  -3  11   3        879.96        991.24        26.49 o                         
  -2  11   3         63.08         67.50         8.25 o                         
  -1  11   3       6174.92       6163.94        42.47 o                         
   0  11   3       7587.18       7879.39        64.59 o                         
   1  11   3          6.09          4.47         9.87 o                         
   2  11   3         19.29         12.15        10.80 o                         
   3  11   3        218.57        207.28        19.63 o                         
   4  11   3         45.06         31.43        14.68 o                         
   5  11   3          0.62          4.19        18.94 o                         
   6  11   3        176.62        159.69        23.28 o                         
   8  11   3         36.82        110.99        33.23 o                         
  -8  12   3          7.96         37.69        33.08 o                         
  -7  12   3          4.75         -2.71        29.86 o                         
  -6  12   3         27.18          7.67        25.63 o                         
  -5  12   3         30.34         29.46        22.30 o                         
  -4  12   3          9.15         22.46        19.21 o                         
  -3  12   3         20.19         26.96        13.38 o                         
  -2  12   3        443.37        437.02        10.32 o                         
  -1  12   3         20.03         14.79         9.12 o                         
   0  12   3       1739.62       1956.76        25.72 o                         
   1  12   3       2006.44       2119.27        44.41 o                         
   2  12   3         24.28         50.15        12.02 o                         
   3  12   3          0.07          6.83        13.01 o                         
   4  12   3         44.42         47.15        15.61 o                         
   5  12   3        184.87        175.64        21.27 o                         
   6  12   3        287.96        332.40        42.40 o                         
   7  12   3        308.49        241.80        46.05 o                         
   8  12   3         44.66         -9.25        74.27 o                         
  -8  13   3         26.90        -17.40        33.81 o                         
  -7  13   3          0.00        -25.71        30.04 o                         
  -6  13   3         17.08         12.01        26.35 o                         
  -5  13   3          6.81         15.65        24.37 o                         
  -4  13   3        760.09        813.09        42.95 o                         
  -3  13   3         60.39         55.59        14.95 o                         
  -2  13   3       1471.52       1433.56        30.69 o                         
  -1  13   3        100.46         96.70        10.74 o                         
   0  13   3       2189.96       2590.58        40.75 o                         
   1  13   3        105.41        114.66        11.32 o                         
   2  13   3        334.26        319.70        13.88 o                         
   3  13   3        560.78        514.07        42.19 o                         
   4  13   3          0.08         27.53        16.88 o                         
   5  13   3        148.70        162.90        20.72 o                         
   6  13   3        742.56        808.09        48.88 o                         
   7  13   3        131.29        132.20        45.36 o                         
   8  13   3          0.28         14.84        24.95 o                         
  -8  14   3          4.38        -18.62        33.07 o                         
  -7  14   3         42.35         33.94        29.61 o                         
  -6  14   3          0.37        -12.01        25.53 o                         
  -5  14   3         54.08         64.68        18.90 o                         
  -4  14   3         15.04         23.72        16.96 o                         
  -3  14   3        355.42        373.54        17.92 o                         
  -2  14   3        180.87        200.78         9.71 o                         
  -1  14   3         15.85         14.46         8.82 o                         
   0  14   3        196.74        225.34        14.87 o                         
   1  14   3         36.52         36.07        11.48 o                         
   2  14   3        433.25        380.41        14.66 o                         
   3  14   3        236.13        202.41        23.32 o                         
   4  14   3       2283.36       2180.09       110.33 o                         
   5  14   3        905.29       1059.61        45.06 o                         
   6  14   3         70.97         87.26        40.57 o                         
   7  14   3          1.77         25.14        42.73 o                         
  -8  15   3         38.97         63.81        34.99 o                         
  -7  15   3        131.26        132.58        32.55 o                         
  -6  15   3         37.12         37.82        21.99 o                         
  -5  15   3         13.53         26.07        20.30 o                         
  -4  15   3          7.42          7.04        18.05 o                         
  -3  15   3          8.25         11.87        14.84 o                         
  -2  15   3         45.64         58.25        13.92 o                         
  -1  15   3          1.02         10.19         9.12 o                         
   0  15   3        867.46        929.43        19.31 o                         
   1  15   3       1050.50       1022.15        17.94 o                         
   2  15   3         47.41         51.61        12.53 o                         
   3  15   3          0.38          5.03        22.55 o                         
   4  15   3       1262.78       1289.01        74.52 o                         
   5  15   3       1274.87       1309.42        47.43 o                         
   6  15   3        102.27        132.44        41.40 o                         
   7  15   3         96.81         55.57        44.91 o                         
  -7  16   3         13.99         28.20        25.62 o                         
  -6  16   3        129.57        119.88        23.60 o                         
  -5  16   3         49.35         47.06        20.98 o                         
  -4  16   3        120.52         98.54        20.53 o                         
  -3  16   3        541.33        523.92        20.15 o                         
  -2  16   3         25.02         21.78        20.31 o                         
  -1  16   3         47.48         25.65        12.74 o                         
   0  16   3         35.85         49.08        12.21 o                         
   1  16   3         31.63         19.41        10.83 o                         
   2  16   3          5.06          4.23        13.23 o                         
   3  16   3        213.77        215.23        16.83 o                         
   4  16   3       1156.39       1280.31        44.44 o                         
   5  16   3          1.72          3.14        36.39 o                         
   6  16   3          5.76         14.32        36.66 o                         
   7  16   3         98.65        124.38        48.95 o                         
  -7  17   3          3.74         43.40        35.74 o                         
  -6  17   3          0.22         34.47        23.72 o                         
  -5  17   3        438.63        403.33        24.69 o                         
  -4  17   3         19.06         18.95        18.77 o                         
  -3  17   3         60.07        136.01        59.81 o                         
  -2  17   3          3.44         10.02        13.73 o                         
  -1  17   3          0.02          2.15        12.88 o                         
   0  17   3        671.29        706.11        29.77 o                         
   1  17   3       1336.20       1264.17        28.36 o                         
   2  17   3       1617.77       1580.82        23.29 o                         
   3  17   3        145.34        142.45        19.66 o                         
   4  17   3         40.80         76.15        34.73 o                         
   5  17   3        297.47        300.23        38.19 o                         
   6  17   3         14.70         25.42        40.50 o                         
   7  17   3         37.29        100.28        42.72 o                         
  -7  18   3          1.41          8.58        26.23 o                         
  -6  18   3         11.34         13.79        23.99 o                         
  -5  18   3         26.60         27.42        23.43 o                         
  -4  18   3        201.60        173.81        36.73 o                         
  -3  18   3          0.13         16.81        17.09 o                         
  -2  18   3        455.44        432.80        18.62 o                         
  -1  18   3         15.43         10.68        14.03 o                         
   0  18   3         29.30          7.57        12.61 o                         
   1  18   3        106.73        109.69        14.66 o                         
   2  18   3         42.19         22.70        15.63 o                         
   3  18   3         69.78         67.63        30.35 o                         
   4  18   3        141.92        189.55        34.06 o                         
   5  18   3        344.22        321.27        40.13 o                         
   6  18   3         57.19         63.11        40.68 o                         
   7  18   3         65.55         83.65        45.24 o                         
  -7  19   3         15.80         27.72        24.61 o                         
  -6  19   3         14.52         48.12        24.87 o                         
  -5  19   3         20.27         -0.55        20.58 o                         
  -4  19   3         22.05         27.00        18.67 o                         
  -3  19   3        272.50        294.80        18.60 o                         
  -2  19   3         90.14         80.11        16.51 o                         
  -1  19   3         46.60         25.72        14.26 o                         
   0  19   3         32.64         51.56        13.79 o                         
   1  19   3        388.44        399.54        18.17 o                         
   2  19   3        112.76        111.98        17.17 o                         
   3  19   3       1371.48       1447.18        43.55 o                         
   4  19   3         37.48         73.99        32.91 o                         
   5  19   3         20.42         21.70        37.29 o                         
   6  19   3          4.48          8.95        41.12 o                         
  -7  20   3          4.09          6.18        25.74 o                         
  -6  20   3        310.03        315.53        60.08 o                         
  -5  20   3         61.23         59.18        22.92 o                         
  -4  20   3          0.51         30.09        20.65 o                         
  -3  20   3         76.11         83.34        18.57 o                         
  -2  20   3         15.36         15.32        16.62 o                         
  -1  20   3         38.84         62.35        16.30 o                         
   0  20   3        728.43        746.82        20.61 o                         
   1  20   3         99.46         68.02        17.66 o                         
   2  20   3        262.51        213.83        31.05 o                         
   3  20   3        681.88        705.10        35.73 o                         
   4  20   3         19.20         51.69        30.70 o                         
   5  20   3          0.04          1.57        34.84 o                         
   6  20   3         15.10         50.71        38.59 o                         
  -6  21   3        186.98        175.13        58.32 o                         
  -5  21   3         64.87         30.41        23.35 o                         
  -4  21   3         32.40         64.77        19.86 o                         
  -3  21   3        111.75         93.13        18.82 o                         
  -2  21   3        169.55        148.46        18.17 o                         
  -1  21   3         82.37         88.29        16.19 o                         
   0  21   3         94.04        114.02        26.61 o                         
   1  21   3        774.09        761.32        73.60 o                         
   2  21   3       1292.32       1324.87        39.92 o                         
   3  21   3         16.24        -11.79        28.69 o                         
   4  21   3        109.65        100.58        31.41 o                         
   5  21   3         91.97        150.70        37.54 o                         
   6  21   3         10.77         38.28        40.79 o                         
  -6  22   3          1.70         32.60        25.69 o                         
  -5  22   3         16.88         26.95        22.18 o                         
  -4  22   3         17.03         19.29        20.55 o                         
  -3  22   3         10.67         -7.77        17.75 o                         
  -2  22   3          5.69          8.87        17.24 o                         
  -1  22   3         25.31         26.13        17.42 o                         
   0  22   3        665.16        572.16        48.98 o                         
   1  22   3        151.56        120.64        27.75 o                         
   2  22   3          6.86         13.19        28.80 o                         
   3  22   3          0.08         -4.94        30.59 o                         
   4  22   3         99.77        141.34        34.65 o                         
   5  22   3         35.53         42.40        34.04 o                         
   6  22   3         13.67         16.31        37.87 o                         
  -6  23   3          0.02         24.52        25.14 o                         
  -5  23   3          4.39         -9.75        34.63 o                         
  -4  23   3         60.69         66.18        21.90 o                         
  -3  23   3         18.31         17.04        27.16 o                         
  -2  23   3          4.58         32.69        17.76 o                         
  -1  23   3        489.52        515.90        21.49 o                         
   0  23   3          0.14         31.73        17.41 o                         
   1  23   3        307.69        359.48        30.45 o                         
   2  23   3         35.87         -6.75        28.00 o                         
   3  23   3        224.92        191.97        32.09 o                         
   4  23   3         34.81         34.60        32.44 o                         
   5  23   3         13.97         -3.14        36.60 o                         
  -5  24   3         14.63         66.47        23.52 o                         
  -4  24   3        185.02        170.13        30.13 o                         
  -3  24   3         56.64         66.40        19.41 o                         
  -2  24   3          0.77         31.81        18.45 o                         
  -1  24   3        439.83        506.94        50.82 o                         
   0  24   3       1037.50       1085.43        38.56 o                         
   1  24   3        182.50        209.14        31.38 o                         
   2  24   3        202.03        215.78        32.99 o                         
   3  24   3          9.89        -28.49        30.11 o                         
   4  24   3         48.82         17.50        31.42 o                         
   5  24   3          0.36         -9.33        36.22 o                         
  -5  25   3         27.82         39.82        34.92 o                         
  -4  25   3         11.96         38.61        23.08 o                         
  -3  25   3        112.16        126.42        25.42 o                         
  -2  25   3          0.11         12.07        22.08 o                         
  -1  25   3         19.92         46.66        30.30 o                         
   0  25   3        135.12        134.12        28.24 o                         
   1  25   3         18.82         23.87        31.98 o                         
   2  25   3         26.82         11.76        29.55 o                         
   3  25   3          6.60         10.98        29.61 o                         
   4  25   3         90.00         79.23        35.84 o                         
   5  25   3          0.60        -17.48        36.89 o                         
  -5  26   3          2.41          4.51        23.63 o                         
  -4  26   3         28.64         45.11        22.51 o                         
  -3  26   3        185.70        207.88        21.92 o                         
  -2  26   3          1.77         -0.78        30.64 o                         
  -1  26   3         40.72         48.02        28.82 o                         
   0  26   3          7.63         16.90        28.03 o                         
   1  26   3         11.12         25.10        28.22 o                         
   2  26   3         40.26         26.56        29.89 o                         
   3  26   3        163.80        149.10        34.88 o                         
   4  26   3         63.14         93.51        34.00 o                         
  -4  27   3         12.83         27.42        28.81 o                         
  -3  27   3         14.55         26.65        25.22 o                         
  -2  27   3         33.04         -5.72        41.49 o                         
  -1  27   3          0.13        -22.83        27.43 o                         
   0  27   3          8.84          6.80        29.22 o                         
   1  27   3          0.22         11.91        27.35 o                         
   2  27   3          1.91         24.47        31.15 o                         
   3  27   3          2.36        -15.17        32.56 o                         
   4  27   3          0.22         35.70        35.07 o                         
  -3  28   3         62.04         76.97        22.73 o                         
  -2  28   3         76.76         30.99        29.67 o                         
  -1  28   3         19.15          1.48        26.73 o                         
   0  28   3          2.08         36.61        31.63 o                         
   1  28   3        185.26        180.05        31.70 o                         
   2  28   3          9.94         93.28        31.41 o                         
   3  28   3          3.89         12.48        36.03 o                         
  -3  29   3          6.67          8.62        29.77 o                         
  -2  29   3         17.72        -19.80        31.57 o                         
  -1  29   3          4.40          1.84        29.81 o                         
   0  29   3         17.23         -2.00        31.82 o                         
   1  29   3          6.57         13.22        32.95 o                         
   2  29   3          1.97         61.28        32.51 o                         
  -2  30   3          0.21         -2.79        30.56 o                         
  -1  30   3        129.87        124.64        33.85 o                         
   0  30   3          0.98         -5.56        34.29 o                         
   1  30   3          0.12          0.31        32.85 o                         
  -8   0   4         66.27         48.40        26.68 o                         
  -6   0   4        341.05        321.01        19.72 o                         
  -4   0   4        275.56        248.54        21.44 o                         
  -2   0   4     108451.81     106810.27      2250.69 o                         
   0   0   4         27.11         23.33        10.32 o                         
   2   0   4        732.42        785.69        25.87 o                         
   4   0   4         14.17          1.33        12.39 o                         
   6   0   4        610.23        497.70        20.86 o                         
   8   0   4         28.38         53.67        31.39 o                         
  -9   1   4          5.25        -18.91        38.25 o                         
  -8   1   4          1.02         23.30        19.04 o                         
  -7   1   4         58.91         70.69        15.19 o                         
  -6   1   4        105.47        117.98        12.83 o                         
  -5   1   4        332.37        357.15        15.80 o                         
  -4   1   4       3366.52       3478.15        42.79 o                         
  -3   1   4         81.69         89.34         7.17 o                         
  -2   1   4      12391.93      12398.88        30.39 o                         
  -1   1   4      21844.64      20174.55        50.09 o                         
   0   1   4       5968.78       5678.60        38.02 o                         
   1   1   4        547.06        555.44        10.90 o                         
   2   1   4        386.90        451.29         7.55 o                         
   3   1   4        744.66        789.49        17.97 o                         
   4   1   4        673.49       1069.58        22.80 o                         
   5   1   4        253.22        265.69        11.48 o                         
   6   1   4         63.37         58.56        12.13 o                         
   7   1   4         74.41         46.15        14.53 o                         
   8   1   4         74.86        120.53        31.06 o                         
  -9   2   4         94.85         55.39        72.99 o                         
  -8   2   4         27.76         26.65        19.55 o                         
  -7   2   4          8.10          1.39        15.20 o                         
  -6   2   4         17.38          8.49        17.82 o                         
  -5   2   4        552.37        545.03        20.16 o                         
  -4   2   4       1255.24       1184.00        18.65 o                         
  -3   2   4       4237.55       4400.82        60.78 o                         
  -2   2   4       2206.74       2263.86        28.65 o                         
  -1   2   4       3413.78       3138.70        58.68 o                         
   0   2   4       3370.25       3464.49        48.40 o                         
   1   2   4       7750.82       7291.86        69.66 o                         
   2   2   4         30.51         28.53         5.61 o                         
   3   2   4       1869.15       1926.24        31.02 o                         
   4   2   4        624.53        721.73        10.43 o                         
   5   2   4         20.91         19.45         9.91 o                         
   6   2   4          0.09          3.40        11.67 o                         
   7   2   4         18.60        -16.77        16.77 o                         
   8   2   4        450.57        375.26        20.60 o                         
  -9   3   4          0.01        181.39        59.55 o                         
  -8   3   4         62.94         47.54        16.90 o                         
  -7   3   4          7.35         14.72        21.57 o                         
  -6   3   4         60.60         64.19        17.29 o                         
  -5   3   4         94.33         86.66        14.79 o                         
  -4   3   4        496.09        506.68        11.33 o                         
  -3   3   4        153.74        159.57        10.93 o                         
  -2   3   4       1124.27       1061.14        10.15 o                         
  -1   3   4       4916.27       4467.29        98.02 o                         
   0   3   4        509.78        479.41        20.09 o                         
   1   3   4       1214.10       1200.04        17.62 o                         
   2   3   4        457.33        456.11         6.90 o                         
   3   3   4        348.74        333.66         7.40 o                         
   4   3   4        838.42        778.89        16.34 o                         
   5   3   4         16.76         25.04         9.96 o                         
   6   3   4         30.94         28.56        13.73 o                         
   7   3   4        119.29        113.70        30.35 o                         
   8   3   4        205.90        227.19        30.93 o                         
  -9   4   4        124.35        281.44       108.74 o                         
  -8   4   4          0.01          7.09        16.58 o                         
  -7   4   4         48.88         24.26        18.41 o                         
  -6   4   4          9.11         10.87        16.40 o                         
  -5   4   4        140.72        155.82        16.62 o                         
  -3   4   4       2196.68       2137.42        50.34 o                         
  -2   4   4       4885.82       4668.36        60.36 o                         
  -1   4   4        677.92        754.35        18.73 o                         
   0   4   4       3089.65       2975.66        44.08 o                         
   1   4   4        660.66        671.08        13.27 o                         
   2   4   4         60.14         44.37         5.47 o                         
   3   4   4          2.52         -0.83         6.69 o                         
   4   4   4         91.94         85.43         9.44 o                         
   5   4   4        197.22        212.96        14.48 o                         
   6   4   4         94.99        111.88        14.48 o                         
   7   4   4         60.12         24.58        20.13 o                         
   8   4   4         30.60         24.31        50.50 o                         
  -9   5   4         12.55        171.26       109.11 o                         
  -8   5   4          2.30          3.14        15.65 o                         
  -7   5   4         42.48         44.94        17.91 o                         
  -6   5   4        204.28        176.88        18.06 o                         
  -5   5   4       2411.50       2451.16        29.45 o                         
  -4   5   4         22.49         28.18         6.67 o                         
  -3   5   4       1482.79       1435.91        36.99 o                         
  -2   5   4       1263.01       1219.07        12.45 o                         
  -1   5   4        100.04        102.57         7.45 o                         
   0   5   4        191.77        191.25        12.59 o                         
   1   5   4       3004.73       2982.88        17.03 o                         
   2   5   4        837.15        814.72        18.20 o                         
   3   5   4        142.74        119.03        11.38 o                         
   4   5   4        913.83        934.45        18.97 o                         
   5   5   4        582.46        593.47        21.16 o                         
   6   5   4        245.11        248.58        25.06 o                         
   7   5   4        150.17        132.72        24.50 o                         
   8   5   4         73.30         18.02        29.77 o                         
  -9   6   4          4.06         18.80        23.34 o                         
  -8   6   4         22.02         78.87        17.91 o                         
  -7   6   4          2.81         49.89        38.94 o                         
  -6   6   4        843.87        893.02        40.02 o                         
  -5   6   4        287.97        305.51        17.69 o                         
  -4   6   4       1537.06       1609.90        15.28 o                         
  -3   6   4          2.11         12.57         7.21 o                         
  -2   6   4       2220.30       2078.39        39.47 o                         
  -1   6   4        756.44        702.59        15.37 o                         
   0   6   4        914.48        981.10        21.87 o                         
   1   6   4       3123.40       3088.87        15.47 o                         
   2   6   4       2304.98       2394.92        36.41 o                         
   3   6   4       1373.28       1403.40        24.37 o                         
   4   6   4         91.22         69.34        18.03 o                         
   5   6   4          7.60          7.66        26.44 o                         
   6   6   4        552.72        516.54        34.12 o                         
   7   6   4         94.35         69.87        22.86 o                         
   8   6   4        187.86        167.75        33.55 o                         
  -9   7   4         33.20         88.08        25.50 o                         
  -8   7   4         64.45         82.44        23.08 o                         
  -7   7   4         81.01         56.60        28.54 o                         
  -6   7   4        317.84        346.41        19.71 o                         
  -5   7   4        306.65        340.96        16.72 o                         
  -4   7   4          0.23          1.25        12.06 o                         
  -3   7   4       1949.68       1918.85        14.44 o                         
  -2   7   4        114.61        114.27         8.16 o                         
  -1   7   4        394.17        373.67         9.73 o                         
   0   7   4       3385.83       3238.23        20.15 o                         
   1   7   4        616.02        579.54         8.62 o                         
   2   7   4       2635.06       2609.63        31.87 o                         
   3   7   4        333.34        264.60        13.68 o                         
   4   7   4        120.33         92.28        19.01 o                         
   5   7   4        117.71        120.69        22.66 o                         
   6   7   4         19.95         21.50        17.86 o                         
   7   7   4         11.10         25.55        16.75 o                         
  -8   8   4        120.24        121.42        37.07 o                         
  -7   8   4         26.07         18.40        19.81 o                         
  -6   8   4         14.47         15.14        20.20 o                         
  -5   8   4        305.34        321.37        17.11 o                         
  -4   8   4        139.78        176.43        13.78 o                         
  -3   8   4       1820.68       1836.82        16.93 o                         
  -2   8   4       5640.36       5325.47        50.38 o                         
  -1   8   4        283.91        272.28         8.70 o                         
   0   8   4      11969.51      11926.93        96.15 o                         
   1   8   4       1937.68       2039.86        26.80 o                         
   2   8   4        755.58        747.84        38.29 o                         
   3   8   4        181.08        174.57        12.65 o                         
   4   8   4        100.94         92.28        15.48 o                         
   5   8   4        283.11        324.43        24.44 o                         
   6   8   4          0.09        -18.42        28.75 o                         
   7   8   4         85.13         33.58        18.11 o                         
   8   8   4        166.59        126.85        32.34 o                         
  -8   9   4         32.89         36.96        20.73 o                         
  -7   9   4        339.26        343.71        21.76 o                         
  -6   9   4        135.08        133.99        18.12 o                         
  -5   9   4        112.02        113.13        15.53 o                         
  -4   9   4         66.94         87.28        19.43 o                         
  -3   9   4        630.74        622.98        35.12 o                         
  -2   9   4         12.21         23.90         8.41 o                         
  -1   9   4       3863.61       3764.72        27.74 o                         
   0   9   4       2371.92       2448.26        39.59 o                         
   1   9   4        343.70        319.82        17.97 o                         
   2   9   4        773.53        705.56        42.41 o                         
   3   9   4        127.73        154.52        16.52 o                         
   4   9   4        218.65        207.53        39.76 o                         
   5   9   4          8.81         23.02        17.23 o                         
   6   9   4        153.97        144.89        19.03 o                         
   7   9   4          6.70         43.16        56.87 o                         
   8   9   4          1.01        -20.86        29.26 o                         
  -8  10   4         29.59          8.67        31.63 o                         
  -7  10   4        150.25        114.83        30.28 o                         
  -6  10   4          0.52         13.19        26.21 o                         
  -5  10   4        198.08        177.31        23.29 o                         
  -4  10   4         30.60         20.83        18.66 o                         
  -3  10   4        322.55        284.15        27.47 o                         
  -2  10   4       5196.87       5407.07        49.48 o                         
  -1  10   4        966.09        871.48        11.93 o                         
   0  10   4        494.80        513.09        16.67 o                         
   1  10   4       1636.32       1792.20        28.43 o                         
   2  10   4        419.75        435.45        27.73 o                         
   3  10   4        675.60        669.55        16.70 o                         
   4  10   4         11.59         22.05        15.49 o                         
   5  10   4         15.13         -2.36        23.08 o                         
   6  10   4         37.49          7.88        36.42 o                         
   7  10   4         18.76         17.95        34.75 o                         
   8  10   4         33.11          6.87        29.30 o                         
  -8  11   4         25.40         13.15        32.41 o                         
  -7  11   4         13.07        -21.93        31.06 o                         
  -6  11   4          0.40         12.58        25.15 o                         
  -5  11   4        179.85        206.69        24.53 o                         
  -4  11   4         18.82         22.80        20.63 o                         
  -3  11   4          9.99         12.30        17.90 o                         
  -2  11   4          0.40          8.08         8.28 o                         
  -1  11   4         59.27         53.65         8.47 o                         
   0  11   4       1525.18       1516.43        30.42 o                         
   1  11   4         16.80         57.46        13.19 o                         
   2  11   4         20.56         25.03        10.85 o                         
   3  11   4         81.24         92.11        25.51 o                         
   4  11   4        944.76       1008.45        41.13 o                         
   5  11   4          0.02         -6.78        17.41 o                         
   6  11   4          4.27         11.00        35.36 o                         
   7  11   4        103.55         87.30        24.16 o                         
   8  11   4         12.01         22.14        47.68 o                         
  -8  12   4          1.19        -15.74        34.40 o                         
  -7  12   4          2.45        -29.80        29.80 o                         
  -6  12   4        115.61        103.76        28.09 o                         
  -5  12   4         14.17          2.26        22.76 o                         
  -4  12   4        108.13         97.94        20.69 o                         
  -3  12   4        106.51         99.17        14.78 o                         
  -2  12   4       1447.65       1492.46        27.91 o                         
  -1  12   4       1399.47       1585.94        15.49 o                         
   0  12   4       1172.77       1258.60        28.68 o                         
   1  12   4          0.51         18.28        10.27 o                         
   2  12   4       5659.99       5547.60        32.23 o                         
   3  12   4          2.85         11.21        13.06 o                         
   4  12   4         69.04        122.42        47.45 o                         
   5  12   4          0.48          1.74        35.00 o                         
   6  12   4         49.90         70.21        40.25 o                         
   7  12   4         62.27        103.96        23.73 o                         
   8  12   4        142.83        127.60        26.76 o                         
  -8  13   4          0.16         -5.77        33.00 o                         
  -7  13   4         82.63         33.95        29.32 o                         
  -6  13   4          0.56         25.88        25.06 o                         
  -5  13   4        252.09        235.37        26.17 o                         
  -4  13   4        739.79        701.11        29.20 o                         
  -3  13   4        312.13        285.64        16.09 o                         
  -2  13   4        565.48        609.57        17.93 o                         
  -1  13   4        104.98        111.86         9.67 o                         
   0  13   4       6370.69       7124.99       227.58 o                         
   1  13   4        660.05        570.87        28.67 o                         
   2  13   4       1813.19       1720.07        38.92 o                         
   3  13   4         11.46          2.83        12.65 o                         
   4  13   4         60.99         54.68        32.10 o                         
   5  13   4        198.75        241.42        37.15 o                         
   6  13   4        352.47        344.35        43.13 o                         
   7  13   4         23.43        149.02        43.18 o                         
  -8  14   4         28.25         75.11        34.23 o                         
  -7  14   4          0.45         40.70        31.65 o                         
  -6  14   4          9.36         26.93        27.00 o                         
  -5  14   4          4.46         16.55        23.54 o                         
  -4  14   4         14.02          3.54        16.79 o                         
  -3  14   4        434.02        437.74        17.95 o                         
  -2  14   4         41.14         64.47        10.23 o                         
  -1  14   4        103.82         89.34         9.33 o                         
   0  14   4       1270.17       1413.59        18.76 o                         
   1  14   4        112.24        114.71        11.83 o                         
   2  14   4        812.26        800.15        81.15 o                         
   3  14   4         16.52         45.91        13.78 o                         
   4  14   4        472.09        482.94        37.23 o                         
   5  14   4        102.30        160.03        37.26 o                         
   6  14   4        109.39        100.68        42.43 o                         
   7  14   4         36.52         13.86        42.17 o                         
  -8  15   4         10.00          2.06        33.80 o                         
  -7  15   4         11.43          7.06        32.13 o                         
  -6  15   4          2.39         -7.03        27.89 o                         
  -5  15   4        273.16        220.57        22.68 o                         
  -4  15   4         14.02         26.62        18.26 o                         
  -3  15   4        212.39        212.44        20.03 o                         
  -2  15   4        146.38        166.83        14.75 o                         
  -1  15   4       1593.62       1631.64        27.25 o                         
   0  15   4        466.61        492.13        14.57 o                         
   1  15   4        110.19         98.74        12.01 o                         
   2  15   4        160.40        132.84        26.21 o                         
   3  15   4        225.95        281.07        28.51 o                         
   4  15   4        863.48        867.32        40.82 o                         
   5  15   4         84.25         92.47        36.58 o                         
   6  15   4          2.75         23.94        42.65 o                         
   7  15   4         27.81         82.20        42.76 o                         
  -7  16   4          0.84         17.64        25.41 o                         
  -6  16   4        148.36        158.05        41.76 o                         
  -5  16   4        248.50        262.98        37.39 o                         
  -4  16   4        112.36        123.73        18.97 o                         
  -3  16   4         84.61        115.55        16.36 o                         
  -2  16   4         37.17         26.16        16.60 o                         
  -1  16   4        129.57        137.61        10.97 o                         
   0  16   4         45.75        164.86        61.56 o                         
   1  16   4        546.08        532.96        16.15 o                         
   2  16   4       1336.06       1314.85        21.64 o                         
   3  16   4        505.39        552.73        33.36 o                         
   4  16   4         90.79        102.84        34.97 o                         
   5  16   4        732.13        743.75        45.19 o                         
   6  16   4        206.84        159.84        40.50 o                         
   7  16   4          0.53          3.12        42.76 o                         
  -7  17   4        230.97        216.76        28.66 o                         
  -6  17   4         29.43         20.95        36.47 o                         
  -5  17   4          1.42        -14.40        21.00 o                         
  -4  17   4         48.90         51.74        18.71 o                         
  -3  17   4         22.03         25.97        16.57 o                         
  -2  17   4         31.23          9.69        13.92 o                         
  -1  17   4         33.79         97.78        28.20 o                         
   0  17   4       1195.62       1157.54        19.55 o                         
   1  17   4       1455.18       1430.46        21.85 o                         
   2  17   4        300.78        304.76        26.75 o                         
   3  17   4        540.57        615.91        34.94 o                         
   4  17   4       1508.16       1599.63        45.32 o                         
   5  17   4         40.60         40.07        37.51 o                         
   6  17   4         92.90        137.26        42.08 o                         
   7  17   4         58.83         28.40        45.86 o                         
  -7  18   4         82.69        107.83        27.35 o                         
  -6  18   4          3.87         14.94        25.40 o                         
  -5  18   4         92.04         91.09        21.89 o                         
  -4  18   4          0.36         24.32        17.85 o                         
  -3  18   4          2.49         25.79        16.95 o                         
  -2  18   4         34.11         30.23        15.01 o                         
  -1  18   4          9.31         17.06        10.71 o                         
   0  18   4        116.70        129.45        14.18 o                         
   1  18   4        392.01        445.56        17.00 o                         
   2  18   4        362.98        344.73        29.25 o                         
   3  18   4       1475.84       1382.70        41.93 o                         
   4  18   4        663.27        807.29        39.60 o                         
   5  18   4        153.18        155.14        38.44 o                         
   6  18   4         22.83         -7.13        40.27 o                         
   7  18   4         15.92         84.00        42.81 o                         
  -7  19   4          2.17         46.97        26.71 o                         
  -6  19   4         35.07         41.55        32.95 o                         
  -5  19   4         34.96         43.20        21.62 o                         
  -4  19   4         30.22         17.27        19.66 o                         
  -3  19   4          9.10         34.03        18.34 o                         
  -2  19   4        328.45        397.85        18.76 o                         
  -1  19   4         69.89         56.35        14.84 o                         
   0  19   4        214.61        232.77        15.92 o                         
   1  19   4        144.48        129.93        26.59 o                         
   2  19   4         30.85          2.88        25.85 o                         
   3  19   4         38.21         69.89        29.91 o                         
   4  19   4        559.56        626.73        38.19 o                         
   5  19   4        104.70         98.41        33.27 o                         
   6  19   4         20.85         -4.36        42.42 o                         
  -7  20   4          8.75         68.71        26.77 o                         
  -6  20   4        260.43        251.64        27.32 o                         
  -5  20   4          4.77         17.88        22.82 o                         
  -4  20   4         82.36         76.83        20.55 o                         
  -3  20   4         66.77         79.40        17.96 o                         
  -2  20   4        187.44        206.22        17.44 o                         
  -1  20   4          0.98         -8.33        15.67 o                         
   0  20   4       1335.25       1164.89        23.63 o                         
   1  20   4        336.99        386.72        29.03 o                         
   2  20   4        261.06        241.52        30.98 o                         
   3  20   4         12.58         -7.19        28.90 o                         
   4  20   4         34.27         58.45        32.53 o                         
   5  20   4          6.80         19.30        32.55 o                         
   6  20   4        124.18        125.95        38.70 o                         
  -6  21   4         42.30         64.30        26.75 o                         
  -5  21   4         42.39         -0.47        21.53 o                         
  -4  21   4        313.33        343.26        53.54 o                         
  -3  21   4         19.31         27.77        18.39 o                         
  -2  21   4          1.70          0.31        16.53 o                         
  -1  21   4         43.72         32.32        16.55 o                         
   0  21   4        304.27        214.53        26.06 o                         
   1  21   4        174.26        210.03        28.73 o                         
   2  21   4        710.02        622.87        34.30 o                         
   3  21   4        174.64        169.04        30.89 o                         
   4  21   4         38.04         61.36        31.16 o                         
   5  21   4         25.77         49.24        34.67 o                         
   6  21   4          5.65        -34.17        37.25 o                         
  -6  22   4         36.46         38.18        24.87 o                         
  -5  22   4          0.06        -30.66        30.66 o                         
  -4  22   4         68.63         48.68        20.17 o                         
  -3  22   4         68.31         61.12        19.35 o                         
  -2  22   4         51.73         38.16        17.40 o                         
  -1  22   4         54.73         95.92        17.43 o                         
   0  22   4         49.40         91.66        26.56 o                         
   1  22   4         15.94         30.90        26.36 o                         
   2  22   4         30.20         21.10        29.86 o                         
   3  22   4         18.62         26.72        30.70 o                         
   4  22   4         69.25        115.47        32.74 o                         
   5  22   4          2.88          3.27        33.11 o                         
  -6  23   4         21.58         -1.62        34.34 o                         
  -5  23   4         17.84        -15.00        33.02 o                         
  -4  23   4         11.94         -5.66        25.19 o                         
  -3  23   4        239.02        202.52        21.08 o                         
  -2  23   4        125.70        131.45        25.56 o                         
  -1  23   4         44.80         53.77        26.37 o                         
   0  23   4        202.21        205.54        27.85 o                         
   1  23   4          3.95         48.89        26.79 o                         
   2  23   4          9.12         12.71        28.11 o                         
   3  23   4        137.80        134.10        31.45 o                         
   4  23   4         65.69         39.93        33.77 o                         
   5  23   4          3.37        -19.81        34.60 o                         
  -5  24   4          7.36          2.40        35.08 o                         
  -4  24   4          6.38          4.84        21.26 o                         
  -3  24   4         48.78         66.82        19.76 o                         
  -2  24   4        540.51        490.95        35.13 o                         
  -1  24   4        489.25        451.19        33.04 o                         
   0  24   4        236.00        222.94        32.11 o                         
   1  24   4         82.87        114.32        28.17 o                         
   2  24   4          1.42         -8.65        30.35 o                         
   3  24   4          0.35          2.45        30.60 o                         
   4  24   4          4.58         31.00        32.33 o                         
   5  24   4          6.75          3.50        36.89 o                         
  -5  25   4          2.63        -10.54        22.81 o                         
  -4  25   4         18.17         35.93        21.60 o                         
  -3  25   4         16.36         12.34        19.73 o                         
  -2  25   4         60.68         72.16        28.86 o                         
  -1  25   4         54.45         29.69        26.11 o                         
   0  25   4         42.28         66.43        29.11 o                         
   1  25   4         64.66         76.59        28.29 o                         
   2  25   4        136.63        111.16        31.83 o                         
   3  25   4          5.30        -29.43        29.43 o                         
   4  25   4          6.39        -15.47        33.21 o                         
  -4  26   4        235.31        208.75        36.57 o                         
  -3  26   4        199.68        203.57        30.67 o                         
  -2  26   4         25.97         16.74        27.68 o                         
  -1  26   4         24.19         13.37        28.13 o                         
   0  26   4         51.22         49.35        28.07 o                         
   1  26   4         82.10         72.73        28.60 o                         
   2  26   4         58.30         28.49        28.76 o                         
   3  26   4          1.98         -6.78        33.70 o                         
   4  26   4         22.62         51.20        33.18 o                         
  -4  27   4         34.50         56.95        23.69 o                         
  -3  27   4         31.27         83.49        29.31 o                         
  -2  27   4         20.08         -0.48        28.64 o                         
  -1  27   4          0.42        -20.34        28.65 o                         
   0  27   4         13.44        -17.82        28.88 o                         
   1  27   4          0.48        -12.67        28.11 o                         
   2  27   4          4.97         38.78        31.98 o                         
   3  27   4         29.48         47.38        31.43 o                         
  -3  28   4         62.26         90.05        33.40 o                         
  -2  28   4          4.94        -10.04        30.42 o                         
  -1  28   4          0.94        -13.17        27.93 o                         
   0  28   4          5.59        -17.61        30.87 o                         
   1  28   4          0.06         47.73        32.02 o                         
   2  28   4         13.84         34.93        34.05 o                         
   3  28   4          1.12         31.43        36.84 o                         
  -3  29   4          0.13         32.46        35.04 o                         
  -2  29   4          2.05          6.92        29.30 o                         
  -1  29   4          5.61         15.26        30.08 o                         
   0  29   4         24.32         33.39        31.48 o                         
   1  29   4          0.16         -6.91        31.42 o                         
   2  29   4         24.24         99.23        32.22 o                         
  -1  30   4         50.17        139.39        36.69 o                         
   0  30   4         62.18         43.10        33.57 o                         
   1  30   4         19.24         66.79        33.94 o                         
  -9   0   5          4.10         71.29        29.27 o                         
  -7   0   5         27.89          0.75        34.53 o                         
  -5   0   5         43.05         53.95        22.03 o                         
  -3   0   5       1160.51       1218.27        16.40 o                         
  -1   0   5      14073.57      13011.47       519.91 o                         
   1   0   5          9.41         23.71         7.08 o                         
   3   0   5        274.28        234.72        10.01 o                         
   5   0   5         78.30         74.61        15.41 o                         
   7   0   5        246.46        248.43        20.91 o                         
  -9   1   5         43.81         -3.29        38.87 o                         
  -8   1   5         19.17         20.80        19.11 o                         
  -7   1   5          0.01        -13.02        14.54 o                         
  -6   1   5         30.65         20.87        12.24 o                         
  -5   1   5          0.14          3.91        12.21 o                         
  -4   1   5       4418.68       4461.51        34.97 o                         
  -3   1   5        638.43        621.47        11.26 o                         
  -2   1   5      12468.27      12064.00        64.83 o                         
  -1   1   5         90.87        104.20         5.17 o                         
   0   1   5       2194.31       2148.91        79.62 o                         
   1   1   5       2128.91       2128.87        27.22 o                         
   2   1   5       1350.87       1450.32        17.11 o                         
   3   1   5        345.40        385.88         8.49 o                         
   4   1   5        330.44        422.52         9.57 o                         
   5   1   5        239.84        267.72        12.04 o                         
   6   1   5        276.07        269.65        13.77 o                         
   7   1   5         56.46        112.94        21.25 o                         
   8   1   5          6.21         26.45        23.26 o                         
  -9   2   5         29.01        -20.35        31.62 o                         
  -8   2   5          1.72         38.46        21.34 o                         
  -7   2   5          1.83          9.45        16.42 o                         
  -6   2   5         66.89         80.83        17.57 o                         
  -5   2   5         78.01         84.68        12.05 o                         
  -4   2   5        179.66        183.22        13.86 o                         
  -3   2   5        618.74        672.51        15.64 o                         
  -2   2   5       6570.00       6227.81        36.55 o                         
  -1   2   5       2636.12       2493.73        25.20 o                         
   0   2   5        178.86        205.34         5.56 o                         
   1   2   5        665.62        647.26         7.68 o                         
   2   2   5       2483.64       2453.27        29.98 o                         
   3   2   5       1227.65       1176.30        11.91 o                         
   4   2   5        441.69        491.83         9.82 o                         
   5   2   5        992.65        977.15        23.01 o                         
   6   2   5        169.84        177.70        13.13 o                         
   7   2   5        166.26        162.55        17.68 o                         
   8   2   5         27.80         90.07        25.17 o                         
  -9   3   5         25.08         71.80        22.75 o                         
  -8   3   5         13.99         31.37        20.62 o                         
  -7   3   5         36.96         54.68        15.31 o                         
  -6   3   5        182.23        154.27        47.51 o                         
  -5   3   5        199.73        210.56        27.77 o                         
  -4   3   5       1207.05       1190.14        15.43 o                         
  -3   3   5          0.81          2.34         6.17 o                         
  -2   3   5       4511.14       4307.15        16.11 o                         
  -1   3   5       3922.36       3630.68        44.80 o                         
   0   3   5          4.02          2.28         5.15 o                         
   1   3   5       1687.08       1760.92        20.11 o                         
   2   3   5        279.16        310.01         9.42 o                         
   3   3   5       2084.89       2102.39        28.29 o                         
   4   3   5       1695.51       1848.35        25.96 o                         
   5   3   5        383.81        372.90        19.21 o                         
   6   3   5          1.27          3.80        13.87 o                         
   7   3   5        281.51        288.34        17.81 o                         
   8   3   5        254.39        263.29        22.85 o                         
  -9   4   5         10.68         45.00        79.79 o                         
  -8   4   5         64.90         48.65        16.81 o                         
  -7   4   5        278.52        235.26        21.95 o                         
  -6   4   5        278.80        284.27        43.41 o                         
  -5   4   5          0.38        -19.18        19.18 o                         
  -4   4   5        921.78        907.59        13.68 o                         
  -3   4   5         18.45         10.14         6.52 o                         
  -2   4   5       2950.90       2759.84        36.14 o                         
  -1   4   5        445.73        416.56        11.67 o                         
   0   4   5        684.83        722.96         8.96 o                         
   1   4   5       4725.49       4893.38        50.55 o                         
   2   4   5      16952.96      17159.25       108.45 o                         
   3   4   5        533.35        498.14        17.22 o                         
   4   4   5        385.61        433.39        16.44 o                         
   5   4   5          9.26         25.03        11.65 o                         
   6   4   5         21.72         24.97        14.36 o                         
   7   4   5         57.00         43.78        15.44 o                         
   8   4   5         13.62         21.50        22.31 o                         
  -9   5   5          0.03         83.98        24.47 o                         
  -8   5   5          7.16         19.50        17.89 o                         
  -7   5   5         34.71         18.89        18.51 o                         
  -6   5   5        417.60        385.51        44.27 o                         
  -5   5   5         77.64         48.14        15.46 o                         
  -4   5   5        878.43       1259.81        27.79 o                         
  -3   5   5        123.84        121.25         8.19 o                         
  -2   5   5       1355.66       1319.08        17.95 o                         
  -1   5   5          7.86          9.87         6.69 o                         
   0   5   5        542.32        538.02        13.82 o                         
   1   5   5       1962.72       1986.98        31.39 o                         
   2   5   5       8225.13       8417.24        31.44 o                         
   3   5   5        268.25        279.06         7.80 o                         
   4   5   5          0.36         19.15        22.41 o                         
   5   5   5          3.44          5.83        20.90 o                         
   6   5   5        107.68        100.87        29.25 o                         
   7   5   5          3.16         25.02        18.95 o                         
   8   5   5          0.74         -3.00        49.21 o                         
  -9   6   5          0.44         47.17        18.78 o                         
  -8   6   5        206.37        258.73        77.26 o                         
  -7   6   5         61.46         57.19        19.55 o                         
  -6   6   5         49.02         33.66        16.51 o                         
  -5   6   5        949.86        976.96        21.62 o                         
  -4   6   5        153.35        168.24         9.47 o                         
  -3   6   5        241.85        242.73        12.95 o                         
  -2   6   5       1165.65       1057.35        24.92 o                         
  -1   6   5        496.00        487.41        14.77 o                         
   0   6   5         14.20         28.11         6.63 o                         
   1   6   5          0.37         -0.04         6.84 o                         
   2   6   5       3209.89       3418.36        53.37 o                         
   3   6   5         12.73         19.06         6.83 o                         
   4   6   5       1775.07       1973.37        61.38 o                         
   5   6   5          1.67        -11.61        19.61 o                         
   6   6   5         68.31         58.98        25.20 o                         
   7   6   5        209.45        188.86        19.88 o                         
  -9   7   5          0.05         38.83        49.23 o                         
  -8   7   5         83.85        159.15        36.60 o                         
  -7   7   5          3.86         34.92        17.31 o                         
  -6   7   5         50.80         21.89        18.41 o                         
  -5   7   5        206.06        198.38        27.45 o                         
  -4   7   5          3.50         29.08         8.68 o                         
  -3   7   5       1098.24       1014.48        42.16 o                         
  -2   7   5        170.22        152.33         9.75 o                         
  -1   7   5          0.14          1.51         6.07 o                         
   0   7   5       2800.86       3045.78        35.20 o                         
   1   7   5        836.22        793.18         7.62 o                         
   2   7   5       5006.54       4978.60        93.13 o                         
   3   7   5        114.24        128.80        13.05 o                         
   4   7   5        124.71        115.43        15.18 o                         
   5   7   5         18.64         14.90        16.95 o                         
   6   7   5         62.73         31.95        18.95 o                         
   7   7   5         13.31         15.26        31.94 o                         
   8   7   5          4.55          1.22        27.33 o                         
  -8   8   5         35.09         71.36        46.88 o                         
  -7   8   5         37.45          9.18        19.02 o                         
  -6   8   5          6.99          7.68        15.73 o                         
  -5   8   5        370.20        321.41        17.14 o                         
  -4   8   5         75.03        145.50        16.30 o                         
  -3   8   5       2194.27       2223.20        40.76 o                         
  -2   8   5        823.82        785.91        60.96 o                         
  -1   8   5        318.42        261.06        14.53 o                         
   0   8   5        111.48        132.50         8.70 o                         
   1   8   5       1443.99       1318.96        29.82 o                         
   2   8   5       4319.93       4245.04        89.53 o                         
   3   8   5       1560.78       1563.77        96.01 o                         
   4   8   5          0.26         28.29        14.34 o                         
   5   8   5          5.41         21.65        13.90 o                         
   6   8   5         61.93         17.87        26.19 o                         
   7   8   5         16.65          0.90        18.87 o                         
  -8   9   5         25.95         87.03        54.41 o                         
  -7   9   5        257.84        321.05        25.53 o                         
  -6   9   5         23.96         42.74        15.95 o                         
  -5   9   5         28.30         37.84        14.64 o                         
  -4   9   5         43.70         32.02        18.55 o                         
  -3   9   5         51.37         29.02         9.52 o                         
  -2   9   5       1343.41       1358.88        29.40 o                         
  -1   9   5       1409.54       1352.95        31.82 o                         
   0   9   5       8365.38       8464.38        51.33 o                         
   1   9   5          0.15          3.03         6.34 o                         
   2   9   5         59.72         49.43         6.72 o                         
   3   9   5       1726.36       1760.97        21.49 o                         
   4   9   5        342.18        339.32        16.40 o                         
   5   9   5        151.20        127.08        33.68 o                         
   6   9   5          1.31        -20.60        20.60 o                         
   7   9   5         52.86         72.44        70.64 o                         
   8   9   5          4.98        168.77        43.04 o                         
  -8  10   5         29.18         16.00        33.13 o                         
  -7  10   5         38.50         38.63        18.91 o                         
  -6  10   5        238.20        235.22        28.97 o                         
  -5  10   5        710.70        674.04        29.56 o                         
  -4  10   5         11.09         23.53        18.37 o                         
  -3  10   5        899.61        794.61        20.45 o                         
  -2  10   5       1094.22       1176.97        13.68 o                         
  -1  10   5        218.83        211.96        11.34 o                         
   0  10   5         65.95         60.97         8.70 o                         
   1  10   5       3664.29       3771.92        17.44 o                         
   2  10   5          9.96          3.80         6.32 o                         
   3  10   5        404.30        432.72        14.88 o                         
   4  10   5        330.88        298.33        16.87 o                         
   5  10   5         32.81         66.24        34.78 o                         
   6  10   5         31.37         14.29        22.81 o                         
   7  10   5          0.65         23.05        17.02 o                         
   8  10   5        140.95         85.91        41.25 o                         
  -8  11   5          0.61         21.23        33.81 o                         
  -7  11   5          0.02         -4.80        32.05 o                         
  -6  11   5         33.22         37.89        25.44 o                         
  -5  11   5          8.32          9.41        22.75 o                         
  -4  11   5         24.27         34.45        20.47 o                         
  -3  11   5        981.36        939.16        14.61 o                         
  -2  11   5         21.97         15.83         8.36 o                         
  -1  11   5       4216.23       4151.29        50.43 o                         
   0  11   5        280.61        234.24        11.36 o                         
   1  11   5       2922.81       2899.10        20.57 o                         
   2  11   5       1361.10       1336.75        18.24 o                         
   3  11   5         54.28         59.89        12.26 o                         
   4  11   5         70.88         69.08        28.71 o                         
   5  11   5        122.30        186.00        35.61 o                         
   6  11   5         11.05         46.45        37.67 o                         
   7  11   5          6.39         39.20        22.24 o                         
   8  11   5          0.41         76.46        47.00 o                         
  -8  12   5          0.11         11.83        32.89 o                         
  -7  12   5        108.43        111.36        31.17 o                         
  -6  12   5          4.37         -5.84        27.29 o                         
  -5  12   5         11.53         18.69        24.59 o                         
  -4  12   5        374.93        352.20        24.50 o                         
  -3  12   5         34.62         34.52        16.20 o                         
  -2  12   5        366.61        341.28        10.91 o                         
  -1  12   5       2585.41       2501.92        36.23 o                         
   0  12   5         12.48         14.10         8.39 o                         
   1  12   5         64.23         36.36         9.89 o                         
   2  12   5         10.98         -0.17        10.38 o                         
   3  12   5        175.88        166.05        25.45 o                         
   4  12   5        316.37        315.96        33.60 o                         
   5  12   5         64.25         85.19        34.59 o                         
   6  12   5        168.80        168.80        40.71 o                         
   7  12   5          0.82         36.71        37.09 o                         
  -8  13   5         60.68         75.52        35.58 o                         
  -7  13   5          0.59         24.89        29.77 o                         
  -6  13   5         42.51         35.54        25.55 o                         
  -5  13   5         29.29         26.28        23.19 o                         
  -4  13   5        499.87        487.79        27.97 o                         
  -3  13   5       1167.52       1176.45        63.05 o                         
  -2  13   5       1733.09       1858.03        33.80 o                         
  -1  13   5        454.56        495.24        11.69 o                         
   0  13   5        475.01        471.44        20.11 o                         
   1  13   5        544.28        484.44        17.66 o                         
   2  13   5         41.29         46.56        14.99 o                         
   3  13   5          5.89         21.92        22.93 o                         
   4  13   5        774.40        806.98        38.38 o                         
   5  13   5        100.78        119.97        35.99 o                         
   6  13   5          0.21         13.57        38.89 o                         
   7  13   5         44.95         66.21        22.70 o                         
  -8  14   5         85.26         69.07        35.71 o                         
  -7  14   5          1.66         -7.10        35.45 o                         
  -6  14   5         25.98         31.03        27.57 o                         
  -5  14   5         16.88         38.41        24.10 o                         
  -4  14   5          2.56          2.45        17.35 o                         
  -3  14   5        741.93        779.95        21.48 o                         
  -2  14   5         62.03         56.05         9.39 o                         
  -1  14   5         65.84         79.20         9.67 o                         
   0  14   5       2990.96       3212.12        23.69 o                         
   1  14   5         94.22         61.74        10.76 o                         
   2  14   5         31.78         39.69        21.51 o                         
   3  14   5        581.73        586.65        31.19 o                         
   4  14   5         46.29         85.40        31.90 o                         
   5  14   5         47.38         37.75        34.98 o                         
   6  14   5         46.58         70.29        38.77 o                         
   7  14   5         42.03         80.83        22.12 o                         
  -8  15   5          0.83         28.61        35.60 o                         
  -7  15   5        114.49        153.49        32.65 o                         
  -6  15   5        320.89        309.83        33.02 o                         
  -5  15   5        107.29         87.34        20.80 o                         
  -4  15   5         31.79         13.21        17.59 o                         
  -3  15   5        346.85        380.25        26.50 o                         
  -2  15   5        775.55        792.48        14.12 o                         
  -1  15   5        496.17        463.57        12.31 o                         
   0  15   5         94.90        126.77        10.06 o                         
   1  15   5        230.22        210.64        20.42 o                         
   2  15   5        987.34       1004.14        32.68 o                         
   3  15   5       1711.59       1715.28        42.36 o                         
   4  15   5        404.75        446.26        36.10 o                         
   5  15   5         81.05         88.26        37.53 o                         
   6  15   5          5.59         -5.55        36.99 o                         
   7  15   5         18.25         46.32        43.93 o                         
  -7  16   5         24.65         18.26        30.25 o                         
  -6  16   5        171.21        137.65        55.37 o                         
  -5  16   5          2.51          4.23        21.19 o                         
  -4  16   5         40.51         35.19        17.78 o                         
  -3  16   5          7.04          9.94        16.56 o                         
  -2  16   5         10.44          4.86        13.59 o                         
  -1  16   5        153.02        123.64        10.65 o                         
   0  16   5        169.91        177.78        10.61 o                         
   1  16   5         23.17         33.43        21.93 o                         
   2  16   5         63.90         51.04        23.16 o                         
   3  16   5         40.91         40.97        27.63 o                         
   4  16   5          2.90         86.84        31.44 o                         
   5  16   5         20.70          5.10        35.83 o                         
   6  16   5         85.06         78.51        39.92 o                         
   7  16   5          5.62         24.41        43.57 o                         
  -7  17   5         98.25        107.17        30.06 o                         
  -6  17   5         77.23         68.66        24.94 o                         
  -5  17   5          0.30          7.70        19.98 o                         
  -4  17   5        173.56        190.01        24.52 o                         
  -3  17   5          3.47          2.95        15.91 o                         
  -2  17   5         38.35         38.35        14.90 o                         
  -1  17   5          1.24         22.60        10.12 o                         
   0  17   5        822.57        870.78        35.76 o                         
   1  17   5         52.12         47.91        22.10 o                         
   2  17   5        307.95        263.71        28.13 o                         
   3  17   5        115.02        113.18        30.11 o                         
   4  17   5       1691.85       1631.92        46.21 o                         
   5  17   5         78.14         33.19        35.65 o                         
   6  17   5         53.01         55.71        40.95 o                         
   7  17   5         17.35          4.64        41.85 o                         
  -7  18   5         25.04         41.78        26.40 o                         
  -6  18   5         70.40         85.01        25.02 o                         
  -5  18   5         88.24         89.01        21.83 o                         
  -4  18   5        105.37         86.61        20.33 o                         
  -3  18   5          2.44         -4.95        16.92 o                         
  -2  18   5         37.28         29.57        14.70 o                         
  -1  18   5          1.45         -4.19        10.88 o                         
   0  18   5        288.54        314.31        17.01 o                         
   1  18   5        848.31        808.23        32.08 o                         
   2  18   5          0.34        -20.11        25.42 o                         
   3  18   5        141.29        132.68        31.63 o                         
   4  18   5        156.15        190.01        34.26 o                         
   5  18   5         13.96         79.56        34.26 o                         
   6  18   5        190.68        177.76        40.37 o                         
  -7  19   5          8.62         53.18        26.54 o                         
  -6  19   5          2.85         52.32        24.43 o                         
  -5  19   5         32.27         18.75        21.39 o                         
  -4  19   5         15.23         14.17        19.39 o                         
  -3  19   5         79.95         96.60        39.01 o                         
  -2  19   5         42.38         31.36        15.93 o                         
  -1  19   5          5.02        -11.70        11.70 o                         
   0  19   5       1529.52       1648.17        62.39 o                         
   1  19   5        664.87        697.61        31.33 o                         
   2  19   5        293.64        261.89        29.91 o                         
   3  19   5        112.99         99.18        29.72 o                         
   4  19   5        100.74        141.03        31.30 o                         
   5  19   5          9.00        -19.37        33.90 o                         
   6  19   5          7.11         11.78        39.99 o                         
  -7  20   5          2.10         42.46        45.58 o                         
  -6  20   5         33.21         61.99        24.88 o                         
  -5  20   5          8.30         18.51        35.17 o                         
  -4  20   5          4.11          3.11        20.21 o                         
  -3  20   5        209.86        238.55        26.52 o                         
  -2  20   5         24.38         -1.91        20.00 o                         
  -1  20   5          0.51          1.52        16.10 o                         
   0  20   5         89.76         97.89        16.82 o                         
   1  20   5         15.84         52.00        25.08 o                         
   2  20   5         14.67          9.48        26.30 o                         
   3  20   5          0.55        -21.02        29.56 o                         
   4  20   5          7.79         49.99        31.61 o                         
   5  20   5          2.02         29.58        33.07 o                         
   6  20   5         16.22         10.31        37.35 o                         
  -6  21   5          0.21         22.19        26.26 o                         
  -5  21   5         33.77          4.26        22.07 o                         
  -4  21   5        128.16        116.60        21.62 o                         
  -3  21   5         16.21         22.84        18.63 o                         
  -2  21   5          4.34          7.17        17.05 o                         
  -1  21   5         21.66          3.72        23.85 o                         
   0  21   5          0.69         21.71        17.36 o                         
   1  21   5         28.46          3.70        27.68 o                         
   2  21   5        652.89        595.61        33.53 o                         
   3  21   5          6.60         12.64        29.11 o                         
   4  21   5         44.63         33.89        32.79 o                         
   5  21   5         13.12         -6.03        32.90 o                         
   6  21   5          6.53         17.39        39.02 o                         
  -6  22   5          6.73         41.15        29.75 o                         
  -5  22   5          7.31        -21.29        36.79 o                         
  -4  22   5          8.56          7.22        26.53 o                         
  -3  22   5          6.80         11.38        18.56 o                         
  -2  22   5        416.57        425.37        20.52 o                         
  -1  22   5         67.07         44.40        26.73 o                         
   0  22   5         79.59         86.00        18.54 o                         
   1  22   5          6.92         -9.93        28.08 o                         
   2  22   5         15.77         15.17        29.67 o                         
   3  22   5          1.23          3.47        29.67 o                         
   4  22   5         24.80          5.97        32.37 o                         
   5  22   5          9.16        -24.16        37.35 o                         
  -6  23   5         15.30        -19.28        26.51 o                         
  -5  23   5          6.02         15.63        32.34 o                         
  -4  23   5         42.65         50.87        43.72 o                         
  -3  23   5         18.50         26.30        24.06 o                         
  -2  23   5        218.88        197.88        29.09 o                         
  -1  23   5        164.26        189.97        28.55 o                         
   0  23   5        207.09        187.49        20.78 o                         
   1  23   5         51.40         34.32        27.79 o                         
   2  23   5          0.49         -9.57        28.39 o                         
   3  23   5          2.73        -29.14        29.14 o                         
   4  23   5          0.05         -4.39        31.96 o                         
   5  23   5         43.12         42.09        33.65 o                         
  -5  24   5          6.04         19.38        22.18 o                         
  -4  24   5         23.94          3.00        20.49 o                         
  -3  24   5         35.10         65.25        28.62 o                         
  -2  24   5          3.00         18.07        26.18 o                         
  -1  24   5         76.42         63.82        28.72 o                         
   0  24   5         32.01         40.43        28.05 o                         
   1  24   5          2.98          4.78        28.57 o                         
   2  24   5          9.22        -29.89        29.89 o                         
   3  24   5          1.10        -27.75        31.94 o                         
   4  24   5         40.11         43.95        32.68 o                         
   5  24   5          2.10        -35.40        39.20 o                         
  -5  25   5          3.57         -3.41        23.91 o                         
  -4  25   5         17.34         38.60        20.36 o                         
  -3  25   5         73.06         34.57        30.59 o                         
  -2  25   5          7.31         15.25        27.32 o                         
  -1  25   5         19.52         -2.37        28.78 o                         
   0  25   5         20.51          2.23        29.34 o                         
   1  25   5         38.57         -2.27        29.01 o                         
   2  25   5          9.07          6.02        30.85 o                         
   3  25   5         23.73         40.50        30.88 o                         
   4  25   5        146.62        137.10        37.42 o                         
  -4  26   5        105.01         43.00        30.62 o                         
  -3  26   5          9.19         46.98        30.94 o                         
  -2  26   5        106.67         95.06        30.72 o                         
   0  26   5         14.16         -8.50        29.50 o                         
   1  26   5         37.79         22.02        27.29 o                         
   2  26   5          4.55         53.63        30.94 o                         
   3  26   5        116.09        104.22        34.52 o                         
   4  26   5          4.50         -7.47        33.51 o                         
  -4  27   5         53.28          7.55        31.71 o                         
  -3  27   5         26.83         49.19        32.50 o                         
  -2  27   5          5.00        -11.05        27.31 o                         
  -1  27   5          1.59        -11.03        29.02 o                         
   0  27   5          5.24          4.49        29.64 o                         
   1  27   5         72.54         70.27        29.89 o                         
   2  27   5          1.87         67.98        32.58 o                         
   3  27   5          0.72        -19.35        33.10 o                         
  -3  28   5          0.98         53.40        30.34 o                         
  -2  28   5          0.48        -25.23        30.81 o                         
  -1  28   5        127.23        152.07        29.83 o                         
   0  28   5          0.14        -21.05        31.27 o                         
   1  28   5         68.06         74.86        33.20 o                         
   2  28   5          0.66         -6.43        32.93 o                         
   3  28   5         33.80         81.57        37.29 o                         
  -2  29   5         18.48         33.06        30.58 o                         
  -1  29   5          8.61          4.87        31.27 o                         
   0  29   5        125.27        117.97        33.54 o                         
   1  29   5         84.47         82.31        36.95 o                         
   2  29   5         13.53         92.91        36.60 o                         
  -1  30   5         49.76         79.40        35.47 o                         
   0  30   5          0.03          0.84        33.44 o                         
  -8   0   6         37.72         55.60        26.74 o                         
  -6   0   6        210.89        197.97        36.90 o                         
  -4   0   6      16004.12      16090.98       356.21 o                         
  -2   0   6        105.07         92.47         9.00 o                         
   0   0   6          6.17          4.57         6.13 o                         
   2   0   6       4123.64       4245.84       103.32 o                         
   4   0   6         61.91         67.00        10.62 o                         
   6   0   6         11.27         34.93        16.31 o                         
   8   0   6          8.18         40.47        32.42 o                         
  -9   1   6         18.81          4.34        28.86 o                         
  -8   1   6         93.90         62.05        20.91 o                         
  -7   1   6          3.31         16.40        15.02 o                         
  -6   1   6         85.58         71.32        15.55 o                         
  -5   1   6        677.54        687.81        16.98 o                         
  -4   1   6         85.57        100.41        10.55 o                         
  -3   1   6       3859.59       3989.29        49.75 o                         
  -2   1   6        118.03         99.84         6.82 o                         
  -1   1   6        787.96        705.73         9.00 o                         
   0   1   6        351.06        363.25        16.36 o                         
   1   1   6        192.12        193.44         6.68 o                         
   2   1   6         24.02         12.62         5.71 o                         
   3   1   6         25.63         32.60         6.32 o                         
   4   1   6        297.15        301.32         8.44 o                         
   5   1   6         16.96         31.16        10.66 o                         
   6   1   6          1.71          1.99        11.86 o                         
   7   1   6          3.31         16.48        17.83 o                         
   8   1   6         49.77         61.95        25.46 o                         
  -9   2   6         14.95        -13.00        20.62 o                         
  -8   2   6          0.06         37.95        17.88 o                         
  -7   2   6        110.30        117.72        23.65 o                         
  -6   2   6        799.41        764.42        29.64 o                         
  -5   2   6        416.27        419.64        15.49 o                         
  -4   2   6        509.99        595.02        11.76 o                         
  -3   2   6       2804.47       2735.85        74.15 o                         
  -2   2   6       1680.25       1540.00        23.66 o                         
  -1   2   6       2366.21       2214.04        42.35 o                         
   0   2   6       1060.89       1123.19        21.49 o                         
   1   2   6       2253.21       2065.27        31.87 o                         
   2   2   6        367.62        325.06        13.20 o                         
   3   2   6          1.54         -4.46         6.81 o                         
   4   2   6         93.97        120.97         7.40 o                         
   5   2   6        507.00        501.67        11.65 o                         
   6   2   6        702.68        666.95        16.80 o                         
   7   2   6          0.70         52.33        15.90 o                         
   8   2   6          0.46         10.76        16.85 o                         
  -9   3   6          0.84         -3.08        20.92 o                         
  -8   3   6         87.92         63.58        17.69 o                         
  -7   3   6        223.58        188.62        21.72 o                         
  -6   3   6         56.12         55.13        27.10 o                         
  -5   3   6          2.01         -0.42        12.30 o                         
  -4   3   6        305.48        327.40        15.66 o                         
  -3   3   6        594.13        616.35        11.35 o                         
  -2   3   6       1169.17       1101.85        23.67 o                         
  -1   3   6       4364.93       4085.72       110.10 o                         
   0   3   6         59.80         68.15         5.48 o                         
   1   3   6       1074.45       1061.34        19.73 o                         
   2   3   6       2021.90       2100.12        12.85 o                         
   3   3   6        522.62        538.17         9.64 o                         
   4   3   6       1795.58       1783.67        19.56 o                         
   5   3   6          6.27         13.69         9.25 o                         
   6   3   6        201.60        184.35        13.85 o                         
   7   3   6        142.58        193.77        21.78 o                         
   8   3   6         65.24         90.59        33.91 o                         
  -9   4   6         11.86        187.14        82.63 o                         
  -8   4   6          0.49         14.89        16.00 o                         
  -7   4   6         32.90          7.02        22.42 o                         
  -6   4   6         75.10         58.81        27.20 o                         
  -5   4   6        267.65        237.50        11.83 o                         
  -4   4   6       1601.19       1550.72        16.61 o                         
  -3   4   6        149.19        128.39         6.94 o                         
  -2   4   6        732.72        711.80        10.84 o                         
  -1   4   6         24.31         48.72         6.83 o                         
   0   4   6        771.82        768.30        10.30 o                         
   1   4   6       3184.69       3369.78        16.85 o                         
   2   4   6         82.59        104.83         6.96 o                         
   3   4   6        432.17        445.44        16.44 o                         
   4   4   6          8.12         25.35        12.88 o                         
   5   4   6          3.23          3.68        11.91 o                         
   6   4   6         23.92         19.94        31.00 o                         
   7   4   6          3.44         16.35        20.92 o                         
   8   4   6          3.70         18.84        54.26 o                         
  -9   5   6         20.92         76.77        31.28 o                         
  -8   5   6         66.37         72.42        17.16 o                         
  -7   5   6          0.01          1.03        18.42 o                         
  -6   5   6        457.55        423.89        82.40 o                         
  -5   5   6         14.68         14.75        14.82 o                         
  -4   5   6       1762.64       1722.28        17.16 o                         
  -3   5   6        146.55        164.69         7.63 o                         
  -2   5   6          2.43          7.80         5.92 o                         
  -1   5   6         42.16         32.38         6.94 o                         
   0   5   6       4814.18       4739.53        58.09 o                         
   1   5   6       3299.24       3328.09        47.02 o                         
   2   5   6        418.10        451.14         9.34 o                         
   3   5   6       2311.79       2233.98        25.63 o                         
   4   5   6         67.30         86.74        18.03 o                         
   5   5   6        193.89        207.34        23.87 o                         
   6   5   6         17.82         11.29        17.42 o                         
   7   5   6        102.83         85.73        22.53 o                         
   8   5   6          1.76         38.67        17.78 o                         
  -9   6   6          9.38        168.96        75.71 o                         
  -8   6   6          1.76         65.93        37.00 o                         
  -7   6   6          0.36         19.56        18.57 o                         
  -6   6   6        363.04        299.62        20.13 o                         
  -5   6   6        435.72        424.71        17.63 o                         
  -4   6   6       1058.85       1046.15        14.59 o                         
  -3   6   6          2.03          3.91         6.90 o                         
  -2   6   6       1193.04       1158.54        25.74 o                         
  -1   6   6        274.90        272.31         8.43 o                         
   0   6   6       2369.96       2367.63        43.91 o                         
   1   6   6        818.12        859.04        11.36 o                         
   2   6   6       2055.11       2151.59        27.54 o                         
   3   6   6       2556.93       2582.23        74.74 o                         
   4   6   6        277.89        282.99        16.76 o                         
   5   6   6        351.83        359.94        26.30 o                         
   6   6   6          0.05         -6.00        24.17 o                         
   7   6   6         68.81         57.95        30.49 o                         
   8   6   6         16.78        -18.90        18.90 o                         
  -9   7   6          0.48        104.16        28.70 o                         
  -8   7   6          4.00         45.60        20.49 o                         
  -7   7   6         87.15        137.16        19.31 o                         
  -6   7   6          5.02        -13.17        17.20 o                         
  -5   7   6        149.08        159.94        15.27 o                         
  -4   7   6         19.31         31.75         8.90 o                         
  -3   7   6         52.61         52.47         7.95 o                         
  -2   7   6        117.62        132.84         6.99 o                         
  -1   7   6          0.20          4.10         7.43 o                         
   0   7   6        509.39        418.12        17.67 o                         
   1   7   6       4698.54       4897.58        23.94 o                         
   2   7   6          2.28          0.00         7.10 o                         
   3   7   6          0.46         -9.37        15.22 o                         
   4   7   6         74.85         81.66        11.58 o                         
   5   7   6        373.25        384.31        20.70 o                         
   6   7   6         37.22         19.97        38.79 o                         
   7   7   6          3.95         11.82        19.34 o                         
   8   7   6          0.06        -22.20        31.16 o                         
  -8   8   6         22.85         28.80        22.49 o                         
  -7   8   6         63.18         59.59        17.76 o                         
  -6   8   6        140.48        107.80        18.21 o                         
  -5   8   6         16.73         13.88        14.28 o                         
  -4   8   6         52.95         97.80        17.78 o                         
  -3   8   6        182.77        164.20        10.61 o                         
  -2   8   6        230.28        185.77         8.72 o                         
  -1   8   6        795.87        762.68        24.79 o                         
   0   8   6       3939.32       4262.77        35.16 o                         
   1   8   6       1692.93       1858.44        21.75 o                         
   2   8   6        405.19        478.62        21.28 o                         
   3   8   6       1514.79       1502.54        50.71 o                         
   4   8   6        342.74        398.56        29.61 o                         
   5   8   6        141.70        135.83        18.86 o                         
   6   8   6        125.13         79.13        20.90 o                         
   7   8   6        111.62         99.24        16.73 o                         
   8   8   6         54.82         32.49        25.66 o                         
  -8   9   6          0.47         42.12        78.50 o                         
  -7   9   6         29.47         44.40        28.21 o                         
  -6   9   6         16.10         11.82        16.89 o                         
  -5   9   6         15.59         49.12        14.23 o                         
  -4   9   6        211.47        221.45        13.98 o                         
  -3   9   6        154.69        153.87        17.52 o                         
  -2   9   6        192.63        153.34        10.72 o                         
  -1   9   6       1037.98       1061.60        21.43 o                         
   0   9   6       1718.30       1846.09        31.41 o                         
   1   9   6        103.09        104.44         6.10 o                         
   2   9   6        126.65        149.89        18.05 o                         
   3   9   6          3.29          1.11        21.19 o                         
   4   9   6        277.36        285.97        30.31 o                         
   5   9   6        276.76        254.08        20.43 o                         
   6   9   6         57.49         23.49        21.17 o                         
   7   9   6          4.44         48.48        16.82 o                         
   8   9   6          9.59          5.08        24.65 o                         
  -8  10   6         29.38         32.18        22.66 o                         
  -7  10   6        121.34         75.34        39.05 o                         
  -6  10   6        134.18        135.82        18.88 o                         
  -5  10   6        527.62        548.60        28.93 o                         
  -4  10   6        322.99        275.74        23.87 o                         
  -3  10   6        124.37        152.28        28.43 o                         
  -2  10   6        873.07        878.28        12.83 o                         
  -1  10   6        589.44        622.86         9.92 o                         
   0  10   6         13.46         17.59         6.27 o                         
   1  10   6       2085.46       2121.73        37.15 o                         
   2  10   6        926.09        883.15        35.13 o                         
   3  10   6         23.87         50.69        22.65 o                         
   4  10   6          0.94         31.54        29.29 o                         
   5  10   6          0.28         -6.30        30.58 o                         
   6  10   6         74.99         65.18        21.05 o                         
   7  10   6          0.00         14.03        37.88 o                         
   8  10   6          3.84         52.18        47.68 o                         
  -8  11   6         19.02         30.97        35.30 o                         
  -7  11   6         39.79         12.38        31.58 o                         
  -6  11   6          0.30         29.51        25.17 o                         
  -5  11   6        178.87        191.95        26.09 o                         
  -4  11   6          9.72         18.36        20.29 o                         
  -3  11   6         20.10         22.66         9.91 o                         
  -2  11   6        896.39        919.09        13.53 o                         
  -1  11   6         19.65         45.54         8.73 o                         
   0  11   6        248.11        262.94         7.66 o                         
   1  11   6         38.88         34.42         6.47 o                         
   2  11   6         41.51         47.93        19.31 o                         
   3  11   6        595.64        593.62        29.07 o                         
   4  11   6        151.56        111.16        30.34 o                         
   5  11   6         59.51         95.81        32.15 o                         
   6  11   6          0.76          5.51        35.72 o                         
   7  11   6        101.58        138.00        50.02 o                         
  -8  12   6         43.71        145.13        35.86 o                         
  -7  12   6        154.80        111.12        30.75 o                         
  -6  12   6          9.67         33.45        27.10 o                         
  -5  12   6         24.15         61.62        24.66 o                         
  -4  12   6        688.19        595.96        28.80 o                         
  -3  12   6        341.78        311.00        21.77 o                         
  -2  12   6        776.33        779.97        18.12 o                         
  -1  12   6         18.70         13.98         8.58 o                         
   0  12   6       1440.80       1493.68        18.38 o                         
   1  12   6        904.86        999.06        12.33 o                         
   2  12   6          7.59         13.00        19.69 o                         
   3  12   6          0.07          8.84        22.43 o                         
   4  12   6        122.38        120.98        31.91 o                         
   5  12   6         14.48          9.42        32.01 o                         
   6  12   6         40.59         43.73        23.16 o                         
   7  12   6         35.39         -6.78        26.30 o                         
  -7  13   6         58.75         23.41        30.76 o                         
  -6  13   6        194.06        163.72        28.22 o                         
  -5  13   6         74.94         47.30        24.97 o                         
  -4  13   6        226.16        200.76        24.70 o                         
  -3  13   6         56.89         41.13        14.84 o                         
  -2  13   6       3653.03       3431.53        42.02 o                         
  -1  13   6       1232.27       1308.87        31.24 o                         
   0  13   6       2281.45       2305.11        58.31 o                         
   1  13   6         87.25         89.95        13.51 o                         
   2  13   6        206.52        189.44        22.16 o                         
   3  13   6          9.46         16.32        23.50 o                         
   4  13   6        258.91        284.40        35.18 o                         
   5  13   6         31.57         29.37        32.91 o                         
   6  13   6         12.37         28.35        38.60 o                         
   7  13   6        122.46        160.83        41.50 o                         
  -8  14   6          2.50        -12.22        34.77 o                         
  -7  14   6         40.22         61.64        31.86 o                         
  -6  14   6        248.46        206.02        29.43 o                         
  -5  14   6         94.44         96.54        25.47 o                         
  -4  14   6       1255.39       1178.01        26.19 o                         
  -3  14   6        517.94        515.41        30.57 o                         
  -2  14   6         22.33         20.08         9.58 o                         
  -1  14   6         19.96         20.62         9.28 o                         
   0  14   6          0.54          5.76         8.83 o                         
   1  14   6          0.10        -15.90        19.13 o                         
   2  14   6         98.45         67.62        22.00 o                         
   3  14   6        587.37        632.84        32.53 o                         
   4  14   6          6.41         23.22        29.66 o                         
   5  14   6         28.61         32.21        34.40 o                         
   6  14   6        137.82         84.40        37.05 o                         
   7  14   6          6.40         38.81        41.85 o                         
  -8  15   6          0.03        -35.95        35.95 o                         
  -7  15   6        182.31        196.01        35.45 o                         
  -6  15   6          0.88         -7.78        27.68 o                         
  -5  15   6          0.37         45.07        19.80 o                         
  -4  15   6         79.43         98.91        17.69 o                         
  -3  15   6         11.71         12.56        14.98 o                         
  -2  15   6        118.02        108.57        10.29 o                         
  -1  15   6         35.78         27.74         9.64 o                         
   0  15   6         11.00         28.34        13.36 o                         
   1  15   6         42.56         21.93        19.63 o                         
   2  15   6         24.61         11.48        22.56 o                         
   3  15   6       1197.03       1155.94        37.74 o                         
   4  15   6        766.43        791.71        38.50 o                         
   5  15   6         18.53          0.93        34.49 o                         
   6  15   6         23.18         52.66        38.10 o                         
   7  15   6         30.78         77.28        45.04 o                         
  -7  16   6        119.11        146.93        36.64 o                         
  -6  16   6         77.05         72.20        24.33 o                         
  -5  16   6         14.21         56.90        31.03 o                         
  -4  16   6         49.26         60.69        19.21 o                         
  -3  16   6        449.62        409.48        49.35 o                         
  -2  16   6        400.13        397.76        17.29 o                         
  -1  16   6         22.27         25.92        10.07 o                         
   0  16   6       2959.60       3186.43        71.58 o                         
   1  16   6        111.22        130.36        22.86 o                         
   2  16   6         25.30          3.56        24.27 o                         
   3  16   6          0.00          7.15        27.50 o                         
   4  16   6        359.19        342.96        33.20 o                         
   5  16   6         95.87         78.61        34.67 o                         
   6  16   6         75.52         24.05        39.39 o                         
   7  16   6         13.53         44.09        43.21 o                         
  -7  17   6         22.27          2.22        39.07 o                         
  -6  17   6         40.24         79.93        24.79 o                         
  -5  17   6        320.85        299.22        24.99 o                         
  -4  17   6        131.69         98.38        20.31 o                         
  -3  17   6        248.82        247.24        18.83 o                         
  -2  17   6         66.66         68.41        15.22 o                         
  -1  17   6        745.85        688.30        17.63 o                         
   0  17   6        133.00        182.41        29.50 o                         
   1  17   6        137.31        139.15        24.05 o                         
   2  17   6        528.29        482.87        30.90 o                         
   3  17   6        345.35        371.02        33.85 o                         
   4  17   6         12.73         27.01        31.93 o                         
   5  17   6          1.86         60.14        33.13 o                         
   6  17   6          4.77          3.36        38.85 o                         
  -7  18   6         41.40         99.63        26.94 o                         
  -6  18   6        167.88        208.68        25.14 o                         
  -5  18   6        104.55         92.23        45.80 o                         
  -4  18   6          9.90          2.19        18.40 o                         
  -3  18   6          0.02          1.63        17.01 o                         
  -2  18   6          1.49          6.31        15.22 o                         
  -1  18   6        186.57        181.84        16.28 o                         
   0  18   6         98.57        110.77        15.97 o                         
   1  18   6       2235.18       2283.79        43.70 o                         
   2  18   6       1533.90       1507.53        41.55 o                         
   3  18   6        128.99         59.27        28.47 o                         
   4  18   6         31.99         78.55        31.23 o                         
   5  18   6         12.36        -16.45        34.88 o                         
   6  18   6         66.97         42.08        36.84 o                         
  -7  19   6          7.89         12.24        25.34 o                         
  -6  19   6          7.79         49.18        24.03 o                         
  -5  19   6          1.66         11.28        22.70 o                         
  -4  19   6        131.73        117.48        29.36 o                         
  -3  19   6          7.90          2.69        17.61 o                         
  -2  19   6         22.50          8.12        15.79 o                         
  -1  19   6         11.15         23.01        15.33 o                         
   0  19   6         53.27         77.47        16.54 o                         
   1  19   6         11.46         47.84        25.11 o                         
   2  19   6        425.62        412.80        32.55 o                         
   3  19   6         61.93         54.19        31.32 o                         
   4  19   6        126.27        136.89        33.97 o                         
   5  19   6         18.60         47.09        34.53 o                         
   6  19   6          1.06          9.11        40.77 o                         
  -6  20   6        122.71        170.97        44.13 o                         
  -5  20   6          0.06        -21.76        21.76 o                         
  -4  20   6         38.27         29.51        19.70 o                         
  -3  20   6         30.74         29.26        17.06 o                         
  -2  20   6        262.66        251.17        25.78 o                         
  -1  20   6          1.34         -1.91        23.72 o                         
   0  20   6         35.53         96.51        18.22 o                         
   1  20   6          0.34          4.92        25.43 o                         
   2  20   6          1.59        -27.57        27.57 o                         
   3  20   6          1.76        -22.01        27.98 o                         
   4  20   6          3.16          6.49        31.45 o                         
   5  20   6          1.42         26.43        34.93 o                         
   6  20   6         25.91         39.49        37.59 o                         
  -6  21   6          0.99        -24.17        24.17 o                         
  -5  21   6         17.94         -8.31        24.37 o                         
  -4  21   6         42.93         30.11        20.91 o                         
  -3  21   6        174.14        161.71        19.36 o                         
  -2  21   6        163.54        181.17        26.84 o                         
  -1  21   6         13.85          8.30        27.65 o                         
   0  21   6       2172.23       2193.90       160.96 o                         
   1  21   6         84.26         77.88        28.40 o                         
   2  21   6         11.10          1.41        28.78 o                         
   3  21   6         41.41         14.07        30.21 o                         
   4  21   6         80.10         87.00        32.90 o                         
   5  21   6          5.40        -32.74        32.74 o                         
  -6  22   6          0.00         -4.89        25.05 o                         
  -5  22   6          0.31         15.92        34.10 o                         
  -4  22   6         49.71         46.72        20.05 o                         
  -3  22   6         24.69         57.81        27.22 o                         
  -2  22   6          6.93         14.01        27.57 o                         
  -1  22   6        122.98        114.83        26.86 o                         
   0  22   6        342.12        429.14        42.52 o                         
   1  22   6        162.99        124.39        29.52 o                         
   2  22   6          1.69          8.20        30.10 o                         
   3  22   6         54.06         58.98        30.46 o                         
   4  22   6          0.75        -28.14        33.43 o                         
   5  22   6         15.11         34.64        34.63 o                         
  -6  23   6          3.52        -26.19        26.19 o                         
  -5  23   6          1.84         23.44        23.96 o                         
  -4  23   6         14.84          1.73        27.91 o                         
  -3  23   6         80.11        118.72        27.77 o                         
  -2  23   6         25.14         31.73        27.07 o                         
  -1  23   6        337.55        333.89        31.84 o                         
   0  23   6          7.23         67.87        26.98 o                         
   1  23   6         16.30          5.49        27.60 o                         
   2  23   6          7.01          2.84        28.81 o                         
   3  23   6         71.40         92.05        32.15 o                         
   4  23   6        310.57        401.58        39.83 o                         
   5  23   6         33.25         21.67        37.70 o                         
  -5  24   6         23.89         34.39        24.07 o                         
  -4  24   6          0.05        -25.39        29.95 o                         
  -3  24   6         13.01         47.95        27.73 o                         
  -2  24   6        131.28        106.05        27.10 o                         
  -1  24   6        176.44        141.99        29.41 o                         
   0  24   6         47.12         48.98        29.64 o                         
   1  24   6          0.09          4.71        19.11 o                         
   2  24   6         21.51         28.69        28.92 o                         
   3  24   6         39.60         63.93        31.01 o                         
   4  24   6          0.73         21.15        35.57 o                         
  -5  25   6        109.50         65.90        34.13 o                         
  -4  25   6         28.72        156.19        28.82 o                         
  -3  25   6         13.23         51.79        27.48 o                         
  -2  25   6        144.40         99.66        28.31 o                         
  -1  25   6          0.98         -8.91        30.15 o                         
   0  25   6        308.40        320.07        32.89 o                         
   1  25   6         11.57         20.13        31.53 o                         
   2  25   6          7.03         52.16        31.22 o                         
   3  25   6          1.69          8.08        32.88 o                         
   4  25   6         64.66         81.77        36.35 o                         
  -4  26   6          1.85         27.30        31.46 o                         
  -3  26   6         62.57         97.45        27.57 o                         
  -2  26   6          8.91         14.57        27.51 o                         
  -1  26   6         37.25          6.54        27.51 o                         
   0  26   6         12.48         26.80        29.98 o                         
   1  26   6         37.42         35.54        19.84 o                         
   2  26   6         41.69         25.61        33.11 o                         
   3  26   6          0.71          3.22        36.64 o                         
  -4  27   6          6.07        -33.50        33.50 o                         
  -3  27   6          9.53         52.60        32.52 o                         
  -2  27   6          1.97        -19.79        28.95 o                         
  -1  27   6         11.03        -30.37        30.37 o                         
   0  27   6         15.03         -3.22        31.48 o                         
   1  27   6          1.32         15.40        33.02 o                         
   2  27   6        100.24        179.76        33.64 o                         
   3  27   6         33.98         72.03        35.47 o                         
  -3  28   6         38.88         44.28        33.29 o                         
  -2  28   6          1.41          4.10        31.09 o                         
  -1  28   6         63.77         67.57        33.17 o                         
   0  28   6         36.89          8.66        32.86 o                         
   1  28   6          8.40         23.19        32.20 o                         
   2  28   6         24.61        244.05        48.58 o                         
  -2  29   6          0.25        -32.74        32.74 o                         
  -1  29   6          3.88         11.85        31.24 o                         
   0  29   6         11.25          7.42        36.98 o                         
   1  29   6         21.01         63.21        34.63 o                         
  -9   0   7         10.51        -32.21        32.21 o                         
  -7   0   7        554.11        643.89        42.14 o                         
  -5   0   7         10.60         27.33        23.84 o                         
  -3   0   7       5209.12       5538.81       161.35 o                         
  -1   0   7          0.88         -4.77         7.36 o                         
   1   0   7       4397.28       4348.72        87.82 o                         
   3   0   7          4.41         15.27         8.52 o                         
   5   0   7        114.30         99.89        15.53 o                         
   7   0   7        187.65        197.05        22.09 o                         
  -9   1   7         42.82         43.47        29.17 o                         
  -8   1   7         12.12        -11.92        17.47 o                         
  -7   1   7        100.35        131.27        22.82 o                         
  -6   1   7        113.54        131.25        23.07 o                         
  -5   1   7       1134.28       1118.96        22.08 o                         
  -4   1   7      16041.27      16391.36       233.20 o                         
  -3   1   7       1835.56       2030.54        14.85 o                         
  -2   1   7       2333.43       2284.66        17.18 o                         
  -1   1   7        885.14        861.16        25.79 o                         
   0   1   7        732.32        654.82        15.41 o                         
   1   1   7       1315.47       1280.24        14.32 o                         
   2   1   7         38.99         46.77         7.00 o                         
   3   1   7        409.04        398.98        10.95 o                         
   4   1   7         48.04         49.87         7.09 o                         
   5   1   7          1.73          9.88        11.32 o                         
   6   1   7        193.13        183.82        14.46 o                         
   7   1   7        166.18        180.92        25.43 o                         
   8   1   7        107.08         70.31        17.29 o                         
  -9   2   7         19.97         17.06        30.00 o                         
  -8   2   7          7.13          6.77        16.31 o                         
  -7   2   7         18.59         18.32        14.87 o                         
  -6   2   7       3287.37       3325.77       104.36 o                         
  -5   2   7        212.32        212.23        11.51 o                         
  -4   2   7        537.02        626.81        27.52 o                         
  -3   2   7        405.64        447.13         9.58 o                         
  -2   2   7       5082.04       5182.76        49.80 o                         
  -1   2   7         36.50         38.02         5.30 o                         
   0   2   7        891.23        871.47         8.60 o                         
   1   2   7        253.78        240.79         7.60 o                         
   2   2   7         10.00          4.33         6.00 o                         
   3   2   7         68.93         57.91         7.53 o                         
   4   2   7         10.60         16.49         7.39 o                         
   5   2   7          6.26         17.95        12.13 o                         
   6   2   7        584.37        566.74        16.57 o                         
   7   2   7         12.52         56.04        17.00 o                         
   8   2   7          1.80         37.96        19.61 o                         
  -9   3   7         24.86         -6.34        54.48 o                         
  -8   3   7          7.01         -5.16        29.11 o                         
  -7   3   7          0.15          2.37        18.83 o                         
  -6   3   7        117.25        172.05        33.87 o                         
  -5   3   7        111.56        105.62        16.79 o                         
  -4   3   7         44.12         68.00         8.47 o                         
  -3   3   7        657.60        697.97        10.55 o                         
  -2   3   7        783.97        880.48        12.59 o                         
  -1   3   7       2854.23       2908.11        29.45 o                         
   0   3   7       1276.13       1180.97         9.73 o                         
   1   3   7       1935.69       1967.34        16.92 o                         
   2   3   7       2847.22       2837.30        17.67 o                         
   3   3   7        145.02        138.93         7.45 o                         
   4   3   7         13.02         30.96        10.55 o                         
   5   3   7        150.21        157.47        11.89 o                         
   6   3   7        801.61        800.58        25.33 o                         
   7   3   7          1.03         45.82        19.18 o                         
   8   3   7         27.77        146.05        34.49 o                         
  -9   4   7         31.08         28.74        45.10 o                         
  -8   4   7         10.81         15.70        15.68 o                         
  -7   4   7         17.85         35.10        19.84 o                         
  -6   4   7        592.85        569.64        21.55 o                         
  -5   4   7        763.48        733.84        20.27 o                         
  -4   4   7        246.85        255.63         8.83 o                         
  -3   4   7        122.41        127.92         7.08 o                         
  -2   4   7       3588.62       3365.02        19.61 o                         
  -1   4   7        514.83        484.14         9.67 o                         
   0   4   7         23.54         34.74         5.92 o                         
   1   4   7         35.85         32.52         5.01 o                         
   2   4   7        844.68        935.17        14.29 o                         
   3   4   7          8.63         -0.40         6.48 o                         
   4   4   7         20.60         16.05        10.81 o                         
   5   4   7         35.43         39.76        17.02 o                         
   6   4   7        186.00        191.90        19.67 o                         
   7   4   7        125.02        173.08        20.92 o                         
  -9   5   7          8.21          2.17        24.83 o                         
  -8   5   7          1.12         28.68        20.56 o                         
  -7   5   7        159.85        112.91        20.23 o                         
  -6   5   7         57.97         78.18        29.09 o                         
  -5   5   7        611.87        553.68        30.83 o                         
  -4   5   7        409.18        386.84        11.65 o                         
  -3   5   7        787.05        745.63        16.68 o                         
  -2   5   7       1524.45       1524.62        11.60 o                         
  -1   5   7        359.87        344.55         9.14 o                         
   0   5   7        196.34        201.35         8.58 o                         
   1   5   7        955.61        924.93         8.15 o                         
   2   5   7       1393.53       1274.30        10.74 o                         
   3   5   7        286.10        285.10         8.18 o                         
   4   5   7         68.58         70.88        10.38 o                         
   5   5   7        161.10        156.27        33.75 o                         
   6   5   7        223.66        199.55        19.33 o                         
   7   5   7         16.59         20.22        18.61 o                         
   8   5   7          0.23         71.02        19.54 o                         
  -9   6   7         53.18        277.55        30.54 o                         
  -8   6   7         25.35         13.34        19.62 o                         
  -7   6   7         47.61         76.53        38.67 o                         
  -6   6   7         35.49         13.64        17.50 o                         
  -5   6   7        673.68        661.03        27.96 o                         
  -4   6   7          1.97          6.21         8.99 o                         
  -3   6   7         36.44         54.64         7.42 o                         
  -2   6   7         47.65         59.18         6.32 o                         
  -1   6   7         15.02         13.02         7.25 o                         
   0   6   7      11893.11      12792.11       331.18 o                         
   1   6   7        110.97        114.10         6.12 o                         
   2   6   7       1803.25       1830.82        16.84 o                         
   3   6   7          2.33          3.08        10.13 o                         
   4   6   7        827.98        878.65        18.70 o                         
   5   6   7         99.67         87.56        14.64 o                         
   6   6   7          2.50         13.99        14.62 o                         
   7   6   7         22.86        -17.05        17.05 o                         
   8   6   7         17.86          8.60        63.09 o                         
  -8   7   7          0.05         47.82        22.06 o                         
  -7   7   7         13.74         34.47        18.49 o                         
  -6   7   7          0.12         15.58        17.62 o                         
  -5   7   7         62.71         80.93        25.14 o                         
  -4   7   7        480.54        443.90        22.66 o                         
  -3   7   7        859.81        847.76        11.12 o                         
  -2   7   7         49.63         34.76         8.13 o                         
  -1   7   7          2.97         20.25         8.09 o                         
   0   7   7      13154.94      13862.60       134.98 o                         
   1   7   7        257.10        280.34        12.78 o                         
   2   7   7          0.09          0.82         7.85 o                         
   3   7   7        197.88        180.87        11.44 o                         
   4   7   7        603.91        680.73        16.41 o                         
   5   7   7        184.00        168.17        30.68 o                         
   6   7   7         30.68         22.43        13.62 o                         
   7   7   7         31.88         41.00        23.06 o                         
   8   7   7          0.69        -11.46        18.97 o                         
  -8   8   7         29.17         66.78        43.48 o                         
  -7   8   7          9.94          7.62        18.59 o                         
  -6   8   7        182.24        171.80        28.92 o                         
  -5   8   7         67.83        117.42        29.75 o                         
  -4   8   7        680.01        652.14        14.71 o                         
  -3   8   7         20.69         10.19        10.89 o                         
  -2   8   7        184.51        193.20        11.41 o                         
  -1   8   7        811.74        778.31         9.95 o                         
   0   8   7          0.64          8.51         7.97 o                         
   1   8   7       2034.89       2032.57        37.23 o                         
   2   8   7       2032.77       2182.19        60.28 o                         
   3   8   7        465.22        513.71        54.27 o                         
   4   8   7        405.17        396.23        18.50 o                         
   5   8   7        443.35        410.28        22.09 o                         
   6   8   7          0.28          8.14        20.47 o                         
   7   8   7         93.40        104.62        21.26 o                         
   8   8   7          4.05         25.39        24.64 o                         
  -8   9   7         52.70        145.74        67.07 o                         
  -7   9   7         17.50         11.15        18.55 o                         
  -6   9   7          3.84         12.38        16.21 o                         
  -5   9   7        469.96        451.46        20.91 o                         
  -4   9   7         78.20         73.03        12.94 o                         
  -3   9   7        173.96        161.26        11.34 o                         
  -2   9   7       6704.84       6644.07        84.76 o                         
  -1   9   7         17.66         11.68         7.09 o                         
   0   9   7        269.70        322.83         9.82 o                         
   1   9   7        149.35        138.45         9.18 o                         
   2   9   7         30.51         27.78         8.66 o                         
   3   9   7         14.62         16.13        16.44 o                         
   4   9   7        236.97        217.46        17.32 o                         
   5   9   7          0.06        -17.91        17.91 o                         
   6   9   7         33.95         17.42        32.29 o                         
   7   9   7         36.98         30.37        28.41 o                         
  -8  10   7          6.66         13.48        22.27 o                         
  -7  10   7          0.49         -3.75        18.83 o                         
  -6  10   7        115.75         91.23        17.59 o                         
  -5  10   7          8.72          1.51        23.10 o                         
  -4  10   7         52.19         24.74        20.49 o                         
  -3  10   7        362.78        354.51        12.91 o                         
  -2  10   7        100.36         89.72        11.10 o                         
  -1  10   7          3.16         22.20        11.82 o                         
   0  10   7         25.69         38.25         5.92 o                         
   1  10   7        868.74        887.31        13.60 o                         
   2  10   7          1.78          5.74        12.87 o                         
   3  10   7        143.99        197.74        24.01 o                         
   4  10   7         48.39         43.36        27.59 o                         
   5  10   7          6.30         13.35        29.06 o                         
   6  10   7          5.72        -24.33        31.81 o                         
   7  10   7         13.62         63.77        22.12 o                         
  -8  11   7         22.63         61.00        33.15 o                         
  -7  11   7          1.73        -15.06        31.26 o                         
  -6  11   7          2.79         25.76        25.86 o                         
  -5  11   7        662.76        713.76        34.28 o                         
  -4  11   7         30.58          9.21        21.07 o                         
  -3  11   7         37.67         28.07        10.89 o                         
  -2  11   7        470.55        467.88        16.50 o                         
  -1  11   7        218.19        233.83         8.47 o                         
   0  11   7        105.63        114.89         6.81 o                         
   1  11   7        308.46        260.71        10.19 o                         
   2  11   7          3.60          3.40        14.08 o                         
   3  11   7         36.67         39.46        23.06 o                         
   4  11   7         52.86         56.86        27.30 o                         
   5  11   7          9.67         -9.74        33.58 o                         
   6  11   7          7.77         48.42        34.47 o                         
   7  11   7          2.50        -24.58        41.22 o                         
  -8  12   7          1.50         23.86        36.18 o                         
  -7  12   7          0.85        -30.65        30.65 o                         
  -6  12   7         12.60          8.04        26.84 o                         
  -5  12   7        388.33        388.70        29.78 o                         
  -4  12   7          0.69          0.69        22.36 o                         
  -3  12   7        133.91        137.60        11.90 o                         
  -2  12   7        255.85        244.05        17.05 o                         
  -1  12   7          3.53          3.32         8.66 o                         
   0  12   7        904.46        915.16        14.09 o                         
   1  12   7         93.88        105.49         9.48 o                         
   2  12   7        340.73        346.51        16.58 o                         
   3  12   7         72.47         98.67        26.12 o                         
   4  12   7         85.08         60.46        29.98 o                         
   5  12   7         17.88         10.19        29.69 o                         
   6  12   7        206.82        242.46        40.51 o                         
   7  12   7         37.93         76.53        42.60 o                         
  -8  13   7         12.29        -23.85        36.36 o                         
  -7  13   7          5.19          4.35        29.40 o                         
  -6  13   7         40.93         58.94        27.90 o                         
  -5  13   7        189.81        189.84        29.01 o                         
  -4  13   7         40.05         32.36        22.27 o                         
  -3  13   7        135.37        125.91        16.62 o                         
  -2  13   7         16.42         12.07         9.24 o                         
  -1  13   7        421.98        401.41        11.13 o                         
   0  13   7          8.22          1.80        12.43 o                         
   1  13   7        162.64        129.68        11.84 o                         
   2  13   7        431.57        394.26        18.10 o                         
   3  13   7        212.73        211.11        25.84 o                         
   4  13   7         45.93         63.66        32.21 o                         
   5  13   7          2.31         18.88        32.78 o                         
   6  13   7          0.59         24.97        38.15 o                         
   7  13   7         30.63         66.30        39.21 o                         
  -8  14   7          5.78        -20.22        36.49 o                         
  -7  14   7         21.19         35.13        30.52 o                         
  -6  14   7         37.97         73.88        28.25 o                         
  -5  14   7        211.22        199.88        29.87 o                         
  -4  14   7        128.35        119.83        17.84 o                         
  -3  14   7         10.39         13.33        15.64 o                         
  -2  14   7        582.13        566.46        13.25 o                         
  -1  14   7          0.19          8.55        12.10 o                         
   0  14   7        222.69        247.06        20.22 o                         
   1  14   7         22.76         32.86        14.17 o                         
   2  14   7        739.26        771.78        30.26 o                         
   3  14   7       1315.74       1251.45        38.83 o                         
   4  14   7         78.30        110.00        30.85 o                         
   5  14   7        129.28         86.35        36.29 o                         
   6  14   7         71.46        130.32        37.84 o                         
   7  14   7          2.34        -34.59        40.49 o                         
  -7  15   7         35.30         26.35        29.74 o                         
  -6  15   7        107.50        154.76        29.76 o                         
  -5  15   7         21.81         40.82        27.61 o                         
  -4  15   7        259.08        335.12        76.66 o                         
  -3  15   7        222.00        244.00        29.95 o                         
  -2  15   7        180.28        177.03        12.40 o                         
  -1  15   7          5.44         -0.60        12.47 o                         
   0  15   7         28.58         51.32        13.98 o                         
   1  15   7        336.03        304.89        24.18 o                         
   2  15   7          5.77         -8.52        23.14 o                         
   3  15   7          0.15         22.57        26.45 o                         
   4  15   7        201.99        257.72        32.06 o                         
   5  15   7          3.34        -13.00        33.13 o                         
   6  15   7          3.09        -38.00        38.00 o                         
   7  15   7          0.17          8.14        41.72 o                         
  -7  16   7         18.22         44.01        31.76 o                         
  -6  16   7         22.99        -12.23        28.89 o                         
  -5  16   7         42.64         39.13        21.38 o                         
  -4  16   7         21.61         16.56        17.95 o                         
  -3  16   7         11.98          5.24        16.31 o                         
  -2  16   7         36.89         46.23        10.37 o                         
  -1  16   7        246.93        246.13        14.91 o                         
   0  16   7         44.69         43.53        13.65 o                         
   1  16   7        297.55        303.19        23.27 o                         
   2  16   7        389.62        396.17        29.51 o                         
   3  16   7         84.20         67.89        29.55 o                         
   4  16   7         11.92         30.47        29.48 o                         
   5  16   7          2.50         29.79        30.82 o                         
   6  16   7          2.17        -18.82        38.32 o                         
  -7  17   7          8.66         16.93        35.00 o                         
  -6  17   7          0.15         23.51        23.33 o                         
  -5  17   7         32.10         22.07        21.87 o                         
  -4  17   7         84.87        103.64        19.53 o                         
  -3  17   7         12.31         15.41        17.71 o                         
  -2  17   7        329.86        304.09        24.29 o                         
  -1  17   7        279.62        300.46        16.55 o                         
   0  17   7          6.76          4.22        14.84 o                         
   1  17   7          0.20          1.66        16.16 o                         
   2  17   7       1734.13       1717.78        42.58 o                         
   3  17   7          0.04        -26.11        27.60 o                         
   4  17   7         71.55         72.88        30.54 o                         
   5  17   7         22.70         67.80        33.98 o                         
   6  17   7         10.26         56.82        37.07 o                         
  -7  18   7          1.54          8.81        25.31 o                         
  -6  18   7        205.32        229.82        26.50 o                         
  -5  18   7         74.08         66.42        22.20 o                         
  -4  18   7        108.53        128.35        40.12 o                         
  -3  18   7          5.71         -1.59        16.16 o                         
  -2  18   7        172.21        126.08        25.23 o                         
  -1  18   7        103.24        136.59        22.44 o                         
   0  18   7          1.43         -1.48        15.39 o                         
   1  18   7        248.99        269.32        19.87 o                         
   2  18   7        145.58        113.52        28.27 o                         
   3  18   7         17.93          3.57        29.24 o                         
   4  18   7          1.75         59.17        31.64 o                         
   5  18   7         68.38        108.59        33.79 o                         
   6  18   7          3.23        -28.86        39.01 o                         
  -7  19   7          2.67         41.31        27.43 o                         
  -6  19   7         11.45         40.10        25.09 o                         
  -5  19   7        111.57        114.81        56.44 o                         
  -4  19   7        134.30         97.85        20.93 o                         
  -3  19   7          6.24         -4.48        25.49 o                         
  -2  19   7         91.11         73.63        24.06 o                         
  -1  19   7        134.91        119.09        16.37 o                         
   0  19   7          0.34          6.54        15.90 o                         
   1  19   7         84.53         54.48        18.12 o                         
   2  19   7         27.73        -11.61        26.66 o                         
   3  19   7         27.38         43.17        27.67 o                         
   4  19   7        155.66         87.09        31.75 o                         
   5  19   7          6.27         30.82        34.98 o                         
   6  19   7          5.64         83.60        37.20 o                         
  -6  20   7         23.36         57.93        25.56 o                         
  -5  20   7          3.68          4.17        23.36 o                         
  -4  20   7        122.62         90.96        21.43 o                         
  -3  20   7        110.78        112.39        26.81 o                         
  -2  20   7         57.33         35.26        24.54 o                         
  -1  20   7          2.46         17.01        24.60 o                         
   0  20   7        536.05        494.82        29.01 o                         
   1  20   7          4.70        -11.73        18.23 o                         
   2  20   7          9.45        -11.87        29.30 o                         
   3  20   7          9.11         -3.99        30.22 o                         
   4  20   7         17.45          4.68        31.56 o                         
   5  20   7          0.14          6.43        33.89 o                         
   6  20   7         65.84         92.42        40.35 o                         
  -6  21   7          0.12         12.71        25.65 o                         
  -5  21   7          9.18          0.84        22.50 o                         
  -4  21   7         17.78         -2.31        27.89 o                         
  -3  21   7        201.46        201.52        28.60 o                         
  -2  21   7         99.67         87.96        28.21 o                         
  -1  21   7        472.10        493.16        32.26 o                         
   0  21   7       1410.52       1436.82        36.70 o                         
   1  21   7          9.56         33.69        18.48 o                         
   2  21   7        102.91        115.18        30.24 o                         
   3  21   7          4.19        -16.98        29.73 o                         
   4  21   7         31.32         -7.01        32.91 o                         
   5  21   7          0.26         19.42        37.66 o                         
  -6  22   7         15.71         40.52        32.64 o                         
  -5  22   7         41.28         -8.27        33.89 o                         
  -4  22   7          8.90        -13.13        27.67 o                         
  -3  22   7        321.54        227.42        29.40 o                         
  -2  22   7        510.83        470.39        32.83 o                         
  -1  22   7         34.42         36.17        28.45 o                         
   0  22   7         23.50         63.15        18.89 o                         
   1  22   7          4.07         34.40        18.61 o                         
   2  22   7        158.99        180.81        21.57 o                         
   3  22   7         25.37         25.00        29.85 o                         
   4  22   7         59.12        129.32        35.50 o                         
   5  22   7          5.28          3.43        35.61 o                         
  -5  23   7          0.20         28.28        32.08 o                         
  -4  23   7         71.96         41.82        29.10 o                         
  -3  23   7         38.38        100.20        29.07 o                         
  -2  23   7          0.52        -14.11        26.06 o                         
  -1  23   7        216.25        178.10        29.41 o                         
   0  23   7        538.31        546.02        23.89 o                         
   1  23   7          2.72         13.21        18.58 o                         
   2  23   7          0.20          8.57        52.07 o                         
   3  23   7          6.88         -9.10        32.63 o                         
   4  23   7         40.86         15.36        32.53 o                         
   5  23   7        195.80        201.97        42.70 o                         
  -5  24   7          0.14         -0.76        32.15 o                         
  -4  24   7         19.64          5.21        31.78 o                         
  -3  24   7         41.94         48.47        28.39 o                         
  -2  24   7        206.40        165.81        29.95 o                         
  -1  24   7        198.19        159.03        30.58 o                         
   0  24   7         22.90         34.13        27.87 o                         
   1  24   7         59.30         91.44        25.08 o                         
   2  24   7          0.10         26.48        29.48 o                         
   3  24   7         19.80        -13.92        34.10 o                         
   4  24   7         23.81         22.00        36.19 o                         
  -5  25   7         12.87        -23.83        35.82 o                         
  -4  25   7          0.09         -8.81        31.62 o                         
  -3  25   7          7.90         39.26        28.86 o                         
  -2  25   7        109.42         54.05        30.92 o                         
  -1  25   7          0.74        -12.78        27.92 o                         
   0  25   7         20.72         23.36        29.83 o                         
   1  25   7         82.36        213.53        98.11 o                         
   2  25   7        230.23        260.78        25.24 o                         
   3  25   7         12.11         63.97        33.48 o                         
   4  25   7          2.33         23.10        36.01 o                         
  -4  26   7         50.25          2.64        33.26 o                         
  -3  26   7         12.54         27.12        30.65 o                         
  -2  26   7         13.72          9.63        29.62 o                         
  -1  26   7         14.62        -20.99        30.70 o                         
   0  26   7         27.78         -3.62        30.76 o                         
   1  26   7         23.91         20.03        19.82 o                         
   2  26   7          7.31         53.89        22.43 o                         
   3  26   7        152.04        228.34        39.11 o                         
  -3  27   7          5.79         12.80        34.03 o                         
  -2  27   7          1.97        -29.04        29.04 o                         
  -1  27   7         35.11        -25.96        30.20 o                         
   0  27   7         38.93         35.48        32.00 o                         
   1  27   7         17.52         92.67        22.96 o                         
   2  27   7        124.46        196.47        25.16 o                         
   3  27   7          3.93         56.32        34.63 o                         
  -3  28   7         43.61         69.87        34.35 o                         
  -2  28   7         43.45         32.59        34.10 o                         
  -1  28   7          3.75        -19.03        32.73 o                         
   0  28   7         76.37         88.08        33.07 o                         
   1  28   7         49.60         57.22        34.61 o                         
   2  28   7          8.94         14.80        21.85 o                         
  -2  29   7          3.79          7.21        30.59 o                         
  -1  29   7         33.77         62.16        37.16 o                         
   0  29   7         45.80         27.19        34.78 o                         
   1  29   7          4.01        -21.50        35.52 o                         
  -8   0   8         11.65          1.79        24.53 o                         
  -6   0   8        990.38       1006.19        37.11 o                         
  -4   0   8       1750.14       1884.90        90.83 o                         
  -2   0   8      10862.79      10415.85        38.73 o                         
   0   0   8       5026.67       5172.35        73.84 o                         
   2   0   8          2.24         -9.25         9.25 o                         
   4   0   8       1828.13       1819.80        30.00 o                         
   6   0   8         39.29         39.40        28.30 o                         
  -9   1   8          3.75         21.73        31.70 o                         
  -8   1   8         15.79         29.07        17.79 o                         
  -7   1   8         28.78         43.77        15.46 o                         
  -6   1   8          0.56         17.90        22.24 o                         
  -5   1   8          1.17         25.78        10.98 o                         
  -4   1   8       6242.77       6342.78        55.09 o                         
  -3   1   8        393.83        366.04         9.63 o                         
  -2   1   8        248.43        339.26        13.67 o                         
  -1   1   8        179.93        173.50         6.31 o                         
   0   1   8          1.81          3.01         4.68 o                         
   1   1   8        441.16        499.82        34.88 o                         
   2   1   8         48.12         48.03         6.31 o                         
   3   1   8       1099.62       1030.32        17.24 o                         
   4   1   8        146.36        179.16         9.15 o                         
   5   1   8         94.72         72.03        11.62 o                         
   6   1   8         29.64          6.73        12.46 o                         
   7   1   8         46.17         71.12        14.40 o                         
   8   1   8         30.60        169.32        81.87 o                         
  -9   2   8         25.75        -26.36        29.47 o                         
  -8   2   8         41.19         83.29        27.74 o                         
  -7   2   8         46.04         34.69        19.81 o                         
  -6   2   8          0.07         17.57        21.22 o                         
  -5   2   8       1014.72       1047.90        13.87 o                         
  -4   2   8        317.79        338.20        17.03 o                         
  -3   2   8        416.67        381.14         9.66 o                         
  -2   2   8       2098.77       2087.16        39.81 o                         
  -1   2   8       3923.89       3914.29        57.17 o                         
   0   2   8       4012.52       4155.42        16.56 o                         
   1   2   8         54.86         41.25         6.59 o                         
   2   2   8        173.60        174.33         7.03 o                         
   3   2   8         27.91         26.17         7.03 o                         
   4   2   8        249.16        232.48        11.97 o                         
   5   2   8         32.52         47.91        11.17 o                         
   6   2   8        300.72        274.14        16.83 o                         
   7   2   8          2.54        -13.44        16.53 o                         
   8   2   8         44.54        156.45        28.84 o                         
  -9   3   8         10.78         -4.14        50.33 o                         
  -8   3   8         32.56         49.41        17.17 o                         
  -7   3   8          2.89         -6.02        19.08 o                         
  -6   3   8         63.66         38.95        17.99 o                         
  -5   3   8        412.04        450.51        19.28 o                         
  -4   3   8         10.34         58.55         9.03 o                         
  -3   3   8        835.17        804.90        26.34 o                         
  -2   3   8        307.68        291.27         8.46 o                         
  -1   3   8         28.09         42.11         4.82 o                         
   0   3   8      10980.60      11290.90        92.36 o                         
   1   3   8        531.07        521.29        27.57 o                         
   2   3   8        447.52        496.47         9.52 o                         
   3   3   8         18.38          8.49        11.84 o                         
   4   3   8        172.77        184.18        11.00 o                         
   5   3   8        331.64        315.56        17.16 o                         
   6   3   8        150.50        160.10        25.01 o                         
   7   3   8         27.15         48.00        28.55 o                         
   8   3   8          7.59          1.73        32.45 o                         
  -9   4   8         13.84        137.86        70.93 o                         
  -8   4   8         36.49         32.14        20.88 o                         
  -7   4   8          0.04         10.47        26.49 o                         
  -6   4   8         76.62         52.86        18.01 o                         
  -5   4   8        164.39        145.13        12.06 o                         
  -4   4   8       1050.60       1009.11        21.94 o                         
  -3   4   8        323.93        317.58        12.89 o                         
  -2   4   8        855.12        833.40         8.60 o                         
  -1   4   8         75.73         73.98         5.01 o                         
   0   4   8       1399.63       1397.76        24.33 o                         
   1   4   8         46.75         54.80         7.20 o                         
   2   4   8       1827.28       1785.43        12.26 o                         
   3   4   8         68.36         57.37         7.10 o                         
   4   4   8         33.27         42.20        10.41 o                         
   5   4   8        298.42        319.48        12.38 o                         
   6   4   8        170.47        191.40        19.98 o                         
   7   4   8         54.94        182.53        79.23 o                         
   8   4   8          6.92         67.19        67.69 o                         
  -8   5   8          4.54        -25.92        49.27 o                         
  -7   5   8        191.63        188.85        53.05 o                         
  -6   5   8        275.36        246.33        20.15 o                         
  -5   5   8         12.08         13.20        10.35 o                         
  -4   5   8        404.47        422.04        10.47 o                         
  -3   5   8       1103.49       1089.83        12.54 o                         
  -2   5   8        512.43        486.78        11.32 o                         
  -1   5   8          6.17         -1.87         7.63 o                         
   0   5   8       2255.95       2430.87        19.18 o                         
   1   5   8        564.43        519.92         9.24 o                         
   2   5   8        357.03        365.80         7.90 o                         
   3   5   8         29.30         23.40         7.17 o                         
   4   5   8         35.48         15.48        10.84 o                         
   5   5   8        230.20        219.84        15.50 o                         
   6   5   8         58.23         68.22        16.42 o                         
   7   5   8          0.39         11.32        18.59 o                         
   8   5   8          0.36        -22.76        29.54 o                         
  -8   6   8        128.38        369.04       140.94 o                         
  -7   6   8          5.68          3.50        18.67 o                         
  -6   6   8         69.53         63.71        22.48 o                         
  -5   6   8          3.98          8.61        39.33 o                         
  -4   6   8         82.49        113.98         8.72 o                         
  -3   6   8       2505.61       2562.72        16.91 o                         
  -2   6   8        236.93        238.44         7.24 o                         
  -1   6   8        144.42        155.20         8.50 o                         
   0   6   8         69.80         58.11         8.59 o                         
   1   6   8       2535.19       2616.57        25.12 o                         
   2   6   8        456.90        433.54         8.57 o                         
   3   6   8       1214.89       1221.57        19.49 o                         
   4   6   8        120.08        126.73        12.68 o                         
   5   6   8         47.40         35.47        19.04 o                         
   6   6   8         42.96         47.71        14.20 o                         
   7   6   8         37.06         38.04        17.14 o                         
  -8   7   8         15.33        186.51       109.73 o                         
  -7   7   8          8.80         21.96        18.24 o                         
  -6   7   8        346.33        301.26        20.29 o                         
  -5   7   8         50.04         41.02        14.59 o                         
  -4   7   8          9.53         22.48         9.63 o                         
  -3   7   8        546.29        559.77        11.57 o                         
  -2   7   8       1267.14       1212.70        41.49 o                         
  -1   7   8       2408.03       2323.30        32.11 o                         
   0   7   8        252.87        220.80         9.67 o                         
   1   7   8         11.66         20.95         8.64 o                         
   2   7   8         11.60         16.16         6.88 o                         
   3   7   8        118.75        104.85        14.38 o                         
   4   7   8        563.70        599.92        30.38 o                         
   5   7   8         14.68         11.52        14.49 o                         
   6   7   8        189.20        174.58        19.25 o                         
   7   7   8         35.82         45.93        28.83 o                         
  -8   8   8         28.59         50.63        21.82 o                         
  -7   8   8         15.61         21.42        18.49 o                         
  -6   8   8        125.80        100.81        17.78 o                         
  -5   8   8        304.76        294.34        16.75 o                         
  -4   8   8       1374.60       1341.72        18.86 o                         
  -3   8   8        232.23        217.30        10.51 o                         
  -2   8   8         10.83          5.80         9.09 o                         
  -1   8   8         85.84         88.18         7.25 o                         
   0   8   8        274.05        294.00        12.00 o                         
   1   8   8        641.96        694.14        12.14 o                         
   2   8   8       1280.20       1134.98        12.56 o                         
   3   8   8         45.58         49.72        10.81 o                         
   4   8   8       1395.83       1288.40        20.26 o                         
   5   8   8        113.45        119.01        20.22 o                         
   6   8   8         69.23         68.24        20.12 o                         
   7   8   8         19.28         34.95        23.14 o                         
  -8   9   8          6.11         84.44        55.73 o                         
  -7   9   8        108.25         87.33        36.79 o                         
  -6   9   8          0.05         29.71        16.76 o                         
  -5   9   8         39.00         54.65        14.75 o                         
  -4   9   8        147.54        115.73        13.54 o                         
  -3   9   8        584.93        595.29        21.30 o                         
  -2   9   8          1.72          3.88         8.81 o                         
  -1   9   8       1774.63       1740.21        51.24 o                         
   0   9   8       1219.09       1231.23        14.66 o                         
   1   9   8        159.27        171.42        11.10 o                         
   2   9   8        177.39        170.13        15.59 o                         
   3   9   8        455.92        460.47        19.79 o                         
   4   9   8         27.55         39.60        17.90 o                         
   5   9   8         59.54         46.04        19.26 o                         
   6   9   8          7.50         33.44        25.76 o                         
   7   9   8          4.81         31.17        22.69 o                         
  -8  10   8          6.52          3.18        20.90 o                         
  -7  10   8         33.63         75.94        19.87 o                         
  -6  10   8        122.19        156.04        18.25 o                         
  -5  10   8         78.85         50.91        26.25 o                         
  -4  10   8          1.46          9.08        21.13 o                         
  -3  10   8       1656.06       1638.64        21.01 o                         
  -2  10   8        854.88        892.28        17.83 o                         
  -1  10   8        291.46        306.92        17.54 o                         
   0  10   8        245.51        277.56        10.58 o                         
   1  10   8        307.92        295.87        10.53 o                         
   2  10   8          0.22          4.89        13.95 o                         
   3  10   8        227.24        297.91        18.21 o                         
   4  10   8          1.88         49.80        19.00 o                         
   5  10   8         23.50         53.75        19.67 o                         
   6  10   8          4.48          5.46        28.87 o                         
   7  10   8          2.40         53.80        22.05 o                         
  -8  11   8         12.50         53.49        35.24 o                         
  -7  11   8          6.27         29.77        29.47 o                         
  -6  11   8        150.97        160.49        30.13 o                         
  -5  11   8         72.67         64.36        24.98 o                         
  -4  11   8         25.83         20.27        20.90 o                         
  -3  11   8        445.66        439.31        15.16 o                         
  -2  11   8       2167.38       2120.15        16.59 o                         
  -1  11   8        715.62        731.25        13.78 o                         
   0  11   8        905.42        843.86        13.82 o                         
   1  11   8         17.16         11.88         8.80 o                         
   2  11   8        231.91        200.55        15.34 o                         
   3  11   8          0.36         13.15        15.95 o                         
   4  11   8        708.16        763.17        41.65 o                         
   5  11   8         35.71         43.46        20.68 o                         
   6  11   8        101.44        119.92        49.75 o                         
   7  11   8         33.12         61.43        22.21 o                         
  -8  12   8          9.63         44.25        32.59 o                         
  -7  12   8          2.28          3.35        31.37 o                         
  -6  12   8          7.44         26.13        26.41 o                         
  -5  12   8        348.18        336.86        31.20 o                         
  -4  12   8          6.62          7.32        23.26 o                         
  -3  12   8          5.19         18.11        11.51 o                         
  -2  12   8         11.99          8.96        10.22 o                         
  -1  12   8         41.30         54.23         9.65 o                         
   0  12   8        624.96        630.18        16.76 o                         
   1  12   8         56.07         28.55         9.39 o                         
   2  12   8        169.37        149.95        15.86 o                         
   3  12   8        188.33        178.95        17.80 o                         
   4  12   8         14.42         38.43        18.62 o                         
   5  12   8         46.54         69.68        20.39 o                         
   6  12   8        134.15        171.35        23.98 o                         
   7  12   8         30.07         36.24        27.35 o                         
  -8  13   8         23.25        -17.60        37.98 o                         
  -7  13   8         14.16         14.10        33.04 o                         
  -6  13   8         32.66         40.46        28.87 o                         
  -5  13   8        720.18        734.43        34.39 o                         
  -4  13   8        209.09        171.47        23.89 o                         
  -3  13   8          2.51         -4.64        17.22 o                         
  -2  13   8        590.23        599.92        13.14 o                         
  -1  13   8          3.59          1.23        12.14 o                         
   0  13   8          2.12         -2.63         9.36 o                         
   1  13   8        449.25        458.01        23.22 o                         
   2  13   8         15.41         18.39        19.56 o                         
   3  13   8        329.60        314.66        32.04 o                         
   4  13   8        226.64        231.85        20.71 o                         
   5  13   8        238.56        204.93        33.38 o                         
   6  13   8          3.10         38.43        21.76 o                         
   7  13   8         28.49         28.63        24.56 o                         
  -8  14   8         30.44        -22.09        39.14 o                         
  -7  14   8         28.12        100.96        34.51 o                         
  -6  14   8        147.34        117.97        30.92 o                         
  -5  14   8          1.33        -21.16        25.12 o                         
  -4  14   8         57.54         46.41        23.83 o                         
  -3  14   8         34.77         41.42        23.87 o                         
  -2  14   8          0.68          2.82        11.79 o                         
  -1  14   8        900.71        947.84        25.54 o                         
   0  14   8         55.67         54.54        13.83 o                         
   1  14   8        487.99        481.51        18.23 o                         
   2  14   8        405.13        358.98        39.19 o                         
   3  14   8        639.41        662.85        23.16 o                         
   4  14   8         77.96         90.91        30.68 o                         
   5  14   8         64.04         80.01        34.16 o                         
   7  14   8          0.02        158.43        72.45 o                         
  -7  15   8          0.08         70.11        34.08 o                         
  -6  15   8          3.52        -22.80        29.65 o                         
  -5  15   8         64.35         52.95        26.57 o                         
  -4  15   8          4.13         18.84        18.80 o                         
  -3  15   8        689.45        663.25        21.26 o                         
  -2  15   8          7.61          8.42        12.47 o                         
  -1  15   8        125.26        128.38        14.13 o                         
   0  15   8         87.39         98.84        14.72 o                         
   1  15   8       1771.92       1864.24        53.17 o                         
   2  15   8         56.19         30.60        22.82 o                         
   3  15   8        252.61        264.39        20.26 o                         
   4  15   8        139.50        152.53        30.16 o                         
   5  15   8         13.75         40.78        31.52 o                         
   6  15   8          2.17         -7.09        38.00 o                         
  -7  16   8          0.01         39.87        32.68 o                         
  -6  16   8         24.35         17.05        31.89 o                         
  -5  16   8          1.73         -4.11        20.60 o                         
  -4  16   8        132.07        135.57        20.42 o                         
  -3  16   8         20.75         21.39        23.16 o                         
  -2  16   8        417.52        354.53        42.63 o                         
  -1  16   8         31.18         42.86        14.27 o                         
   0  16   8         27.60         21.40        14.69 o                         
   1  16   8         21.19         36.80        29.48 o                         
   2  16   8        503.05        419.13        20.86 o                         
   3  16   8        117.44        115.28        20.43 o                         
   4  16   8         79.60         76.82        30.69 o                         
   5  16   8         38.03         54.36        31.79 o                         
   6  16   8          4.14         25.17        35.79 o                         
  -7  17   8         15.24         27.86        26.97 o                         
  -6  17   8        207.49        255.51        26.93 o                         
  -5  17   8         67.39         24.43        21.44 o                         
  -4  17   8        187.38        163.63        41.98 o                         
  -3  17   8          0.01          3.98        25.15 o                         
  -2  17   8        625.04        578.11        28.83 o                         
  -1  17   8        176.65        205.35        16.56 o                         
   0  17   8          1.57          6.52        15.36 o                         
   1  17   8        399.07        377.85        19.84 o                         
   2  17   8       1033.93       1076.09        33.08 o                         
   3  17   8          9.38         13.81        19.24 o                         
   4  17   8         85.88         93.26        30.47 o                         
   5  17   8         41.41         84.83        35.94 o                         
   6  17   8          7.67        -36.20        36.20 o                         
  -7  18   8          8.45        -10.39        26.90 o                         
  -6  18   8         16.71         44.20        41.21 o                         
  -5  18   8          1.06        -23.57        23.57 o                         
  -4  18   8        316.91        244.09        31.07 o                         
  -3  18   8         58.71         51.25        25.07 o                         
  -2  18   8         36.72         77.49        23.26 o                         
  -1  18   8       1947.19       1947.40        58.97 o                         
   0  18   8        135.06        105.81        18.72 o                         
   1  18   8         83.00        127.02        18.47 o                         
   2  18   8        610.05        603.51        24.44 o                         
   3  18   8        382.06        414.22        24.49 o                         
   4  18   8         58.78         48.29        33.84 o                         
   5  18   8          8.58         17.60        32.03 o                         
   6  18   8         12.65          3.74        37.46 o                         
  -7  19   8          0.08         45.90        68.50 o                         
  -6  19   8         14.14          9.56        24.17 o                         
  -5  19   8        249.88        291.17        25.10 o                         
  -4  19   8         20.13         -0.97        27.44 o                         
  -3  19   8         14.63          9.58        27.17 o                         
  -2  19   8        383.50        374.68        28.18 o                         
  -1  19   8        104.21        129.75        17.39 o                         
   0  19   8         47.46         39.05        16.95 o                         
   1  19   8          0.31         -5.11        18.12 o                         
   2  19   8         74.62         77.65        20.45 o                         
   3  19   8        234.08        238.98        22.93 o                         
   4  19   8         46.24        -12.74        30.03 o                         
   5  19   8          0.04         -4.90        34.68 o                         
   6  19   8         10.56        -27.95        36.66 o                         
  -6  20   8         38.65        104.63        46.55 o                         
  -5  20   8          5.34         -3.37        30.47 o                         
  -4  20   8        381.90        323.77        32.43 o                         
  -3  20   8        177.32        122.34        29.91 o                         
  -2  20   8       1230.54       1174.93        36.92 o                         
  -1  20   8         44.79         48.77        17.73 o                         
   0  20   8         31.68         26.39        17.89 o                         
   1  20   8         52.30         52.22        18.95 o                         
   2  20   8        187.37        200.62        21.14 o                         
   3  20   8         40.38         59.67        21.27 o                         
   4  20   8        109.89         98.69        35.02 o                         
   5  20   8         31.01        102.88        37.60 o                         
  -6  21   8          3.25         -1.58        35.33 o                         
  -5  21   8          3.01         31.58        29.59 o                         
  -4  21   8         91.86         37.47        29.78 o                         
  -3  21   8          7.32         86.05        28.06 o                         
  -2  21   8        981.83        999.30        37.00 o                         
  -1  21   8        174.22        159.20        29.09 o                         
   0  21   8         84.33         78.43        18.19 o                         
   1  21   8        214.41        214.68        20.97 o                         
   2  21   8         17.15         16.56        25.34 o                         
   3  21   8         11.00        -12.31        20.63 o                         
   4  21   8         32.22         55.63        34.12 o                         
   5  21   8          0.61        -11.64        35.91 o                         
  -6  22   8         11.82        -35.78        35.78 o                         
  -5  22   8          1.40         50.69        32.62 o                         
  -4  22   8         23.13          5.61        29.48 o                         
  -3  22   8         22.64         62.23        28.75 o                         
  -2  22   8        212.81        213.08        29.49 o                         
  -1  22   8        259.55        228.46        28.90 o                         
   0  22   8        201.83        172.93        19.99 o                         
   1  22   8        275.19        337.36        22.53 o                         
   2  22   8         10.08         10.35        20.04 o                         
   3  22   8         42.91         69.78        22.36 o                         
   4  22   8          4.65        -11.09        28.89 o                         
   5  22   8         12.24         58.42        37.32 o                         
  -5  23   8         34.26         96.07        35.79 o                         
  -4  23   8          1.99        -14.78        30.56 o                         
  -3  23   8         42.66         53.14        28.24 o                         
  -2  23   8         80.29         59.09        27.25 o                         
  -1  23   8          0.49         -1.01        29.39 o                         
   0  23   8        208.66        188.37        20.45 o                         
   1  23   8         18.27         11.66        20.04 o                         
   2  23   8         15.47         55.99        21.15 o                         
   3  23   8          9.07         32.56        22.23 o                         
   4  23   8          0.32         20.87        23.92 o                         
  -5  24   8         17.88          1.50        42.05 o                         
  -4  24   8         11.65          8.05        32.47 o                         
  -3  24   8        143.16        170.25        30.13 o                         
  -2  24   8         74.00         28.94        29.82 o                         
  -1  24   8         10.24          2.75        27.93 o                         
   0  24   8         50.52         55.64        19.20 o                         
   1  24   8         27.66         11.41        19.72 o                         
   2  24   8         13.47         42.18        21.34 o                         
   3  24   8          8.82         45.36        22.30 o                         
   4  24   8         40.48         93.27        24.69 o                         
  -4  25   8         20.13         82.39        34.53 o                         
  -3  25   8         11.39         36.82        30.92 o                         
  -2  25   8         56.71         45.13        30.39 o                         
  -1  25   8          7.53        -22.36        30.02 o                         
   0  25   8         28.45          2.71        31.18 o                         
   1  25   8          0.95         -1.32        19.66 o                         
   2  25   8         70.19        127.01        23.35 o                         
   3  25   8          5.93         24.88        23.68 o                         
  -4  26   8         32.43         19.64        36.27 o                         
  -3  26   8          4.36         51.30        32.96 o                         
  -2  26   8          0.93        -30.36        30.36 o                         
  -1  26   8         16.63         10.35        29.41 o                         
   0  26   8          0.28        -12.14        30.83 o                         
   1  26   8         47.33         60.64        19.99 o                         
   2  26   8          0.15         46.45        23.91 o                         
   3  26   8         62.59        103.34        26.78 o                         
  -3  27   8          0.01         11.71        35.77 o                         
  -2  27   8         27.26         -8.50        33.32 o                         
  -1  27   8          7.15         13.21        32.50 o                         
   0  27   8          2.21         14.56        31.29 o                         
   1  27   8         35.76         45.26        24.32 o                         
   2  27   8          7.31         45.06        38.54 o                         
  -2  28   8         67.21         87.66        33.81 o                         
  -1  28   8         15.13         14.03        32.51 o                         
   0  28   8          0.10        -32.86        32.86 o                         
   1  28   8          6.45         45.06        34.22 o                         
  -7   0   9          0.09         31.77        20.34 o                         
  -5   0   9        176.08        185.26        16.91 o                         
  -3   0   9        799.72        869.89        16.88 o                         
  -1   0   9       1221.24       1281.69        18.74 o                         
   1   0   9        160.88        154.52         8.43 o                         
   3   0   9        170.26        173.72        13.34 o                         
   5   0   9          7.44         16.02        24.63 o                         
   7   0   9          6.37        -25.26        25.26 o                         
  -9   1   9         85.65         98.60        38.94 o                         
  -8   1   9         97.28        115.88        17.86 o                         
  -7   1   9         48.35         57.16        13.71 o                         
  -6   1   9       1059.31       1028.10        47.76 o                         
  -5   1   9         15.85         22.32        10.68 o                         
  -4   1   9        376.06        353.70        11.29 o                         
  -3   1   9        670.03        736.22        11.43 o                         
  -2   1   9      10736.89      11137.79        33.22 o                         
  -1   1   9          3.24          4.95         6.19 o                         
   0   1   9       4746.69       4661.41       152.14 o                         
   1   1   9         66.32         68.17         5.73 o                         
   2   1   9        492.64        493.60        11.43 o                         
   3   1   9        358.90        366.05        13.34 o                         
   4   1   9        244.75        264.67        10.20 o                         
   5   1   9        328.77        297.54        16.07 o                         
   6   1   9         52.30         82.72        17.50 o                         
   7   1   9         15.53         29.30        16.10 o                         
  -9   2   9          5.75        -33.28        33.28 o                         
  -8   2   9        140.66        126.39        22.34 o                         
  -7   2   9          4.83         -8.47        22.11 o                         
  -6   2   9         14.79         40.61        15.62 o                         
  -5   2   9        496.24        490.40        11.48 o                         
  -4   2   9        837.96        825.36        23.71 o                         
  -3   2   9        854.60        953.90        12.32 o                         
  -2   2   9        299.28        285.26        16.83 o                         
  -1   2   9        244.91        274.62        12.51 o                         
   0   2   9       4088.95       4381.31        32.28 o                         
   1   2   9        152.71        159.66         5.13 o                         
   2   2   9         16.66          9.72         7.34 o                         
   3   2   9        466.67        462.99         9.40 o                         
   4   2   9       2938.34       2985.09        34.43 o                         
   5   2   9         76.17         76.26        14.54 o                         
   6   2   9         97.38         68.89        25.40 o                         
   7   2   9        154.97        185.95        27.14 o                         
  -8   3   9         44.66        106.09        17.10 o                         
  -7   3   9        398.02        361.96        51.70 o                         
  -6   3   9         46.21         28.15        21.04 o                         
  -5   3   9        237.74        208.09        13.73 o                         
  -4   3   9          1.91         37.64         8.24 o                         
  -3   3   9        342.80        325.25         9.91 o                         
  -2   3   9       4100.31       4119.04        45.93 o                         
  -1   3   9        578.74        608.91        16.33 o                         
   0   3   9       8425.04       9142.88        34.49 o                         
   1   3   9       3584.85       3607.04        31.68 o                         
   2   3   9       1220.05       1307.64        17.87 o                         
   3   3   9        385.21        350.16         9.13 o                         
   4   3   9         35.16         66.98        11.31 o                         
   5   3   9         87.16        113.81        12.54 o                         
   6   3   9        235.35        239.37        17.09 o                         
   7   3   9         21.52         12.26        20.75 o                         
  -8   4   9        180.59        103.39        54.20 o                         
  -7   4   9        269.24        275.18        22.12 o                         
  -6   4   9        103.04         45.76        18.69 o                         
  -5   4   9        224.28        208.63        24.45 o                         
  -4   4   9        767.37        749.66        11.30 o                         
  -3   4   9         52.99         42.69         7.33 o                         
  -2   4   9        177.99        166.48         6.47 o                         
  -1   4   9       5524.34       5373.25        76.14 o                         
   0   4   9       2483.86       2587.34        15.48 o                         
   1   4   9          1.49         14.66         7.07 o                         
   2   4   9       2803.66       2828.38        20.55 o                         
   3   4   9        181.52        178.39         8.42 o                         
   4   4   9        136.08        144.99        13.40 o                         
   5   4   9        697.69        770.86        26.45 o                         
   6   4   9         93.96         76.61        15.60 o                         
   7   4   9         48.14         93.27        30.82 o                         
  -8   5   9         34.89         45.13        30.65 o                         
  -7   5   9          3.59          7.01        29.22 o                         
  -6   5   9       1234.43       1123.36        27.25 o                         
  -5   5   9        173.41        167.46        20.26 o                         
  -4   5   9        262.57        264.39        10.18 o                         
  -3   5   9       2842.03       2972.80        18.24 o                         
  -2   5   9          7.66          5.63         6.28 o                         
  -1   5   9         42.96         51.13         8.78 o                         
   0   5   9       1023.42       1024.50        17.50 o                         
   1   5   9        101.90        121.16         7.77 o                         
   2   5   9       1837.58       1745.94        12.64 o                         
   3   5   9        176.74        195.30         8.16 o                         
   4   5   9        270.28        259.98        12.40 o                         
   5   5   9         17.43         37.16        12.86 o                         
   6   5   9          8.87          3.23        25.32 o                         
   7   5   9          6.39        -28.18        28.18 o                         
  -8   6   9         38.17        122.67        22.69 o                         
  -7   6   9          4.91        167.29       106.03 o                         
  -6   6   9        348.54        324.04        46.36 o                         
  -5   6   9         28.80         22.74        27.09 o                         
  -4   6   9         46.38         55.12         9.00 o                         
  -3   6   9        307.97        308.43         9.30 o                         
  -2   6   9       2514.72       2611.71        19.68 o                         
  -1   6   9        494.60        495.60        11.09 o                         
   0   6   9        380.17        373.42        10.70 o                         
   1   6   9         75.89         57.63         7.82 o                         
   2   6   9       2410.63       2420.36        29.98 o                         
   3   6   9          0.05         -5.91        10.81 o                         
   4   6   9          9.81         -7.16        16.97 o                         
   5   6   9        290.51        265.66        21.94 o                         
   6   6   9          3.67         34.00        21.18 o                         
   7   6   9         24.91         41.70        28.46 o                         
  -8   7   9         72.21        124.76        22.88 o                         
  -7   7   9        117.80        139.94        20.60 o                         
  -6   7   9        174.04        153.08        21.39 o                         
  -5   7   9        141.36        157.00        15.72 o                         
  -4   7   9        104.47        109.59         9.32 o                         
  -3   7   9        192.94        181.38        11.05 o                         
  -2   7   9         47.80         56.97         9.36 o                         
  -1   7   9          0.17          1.90         8.43 o                         
   0   7   9       1517.94       1656.10        16.13 o                         
   1   7   9          5.92          5.90         8.76 o                         
   2   7   9        255.76        257.70        15.71 o                         
   3   7   9        494.44        518.62        18.83 o                         
   4   7   9        179.98        176.61        19.43 o                         
   5   7   9          2.79          6.49        25.04 o                         
   6   7   9         54.55         45.16        18.67 o                         
   7   7   9         54.79         47.12        27.68 o                         
  -8   8   9        173.72        140.96        36.23 o                         
  -7   8   9        199.38        141.25        33.53 o                         
  -6   8   9        154.94        184.00        29.57 o                         
  -5   8   9        105.97         89.51        25.24 o                         
  -4   8   9         83.38         85.55        13.65 o                         
  -3   8   9        239.92        241.80        11.57 o                         
  -2   8   9        675.56        697.00        15.92 o                         
  -1   8   9        981.38        972.76        34.09 o                         
   0   8   9       2960.92       3208.99        37.94 o                         
   1   8   9        774.40        762.94        20.23 o                         
   2   8   9         19.88         20.51         8.92 o                         
   3   8   9        390.80        371.31        30.47 o                         
   4   8   9         88.05        102.53        22.78 o                         
   5   8   9        560.60        450.04        23.47 o                         
   6   8   9          3.05         18.99        25.42 o                         
   7   8   9         25.33         47.60        27.16 o                         
  -8   9   9          0.18         -7.65        35.69 o                         
  -7   9   9         12.76          6.69        30.46 o                         
  -6   9   9          3.36         46.36        27.29 o                         
  -5   9   9         11.21          4.45        23.99 o                         
  -4   9   9        269.33        264.28        14.79 o                         
  -3   9   9         44.78         40.12        10.12 o                         
  -2   9   9        766.85        695.62        17.92 o                         
  -1   9   9          0.17          2.05         9.27 o                         
   0   9   9       1437.68       1501.05        35.43 o                         
   1   9   9       1224.58       1172.02        15.59 o                         
   2   9   9          0.26         -0.56         8.72 o                         
   3   9   9        170.64        182.98        22.69 o                         
   4   9   9          3.27         39.02        18.33 o                         
   5   9   9        135.38        118.59        21.00 o                         
   6   9   9         87.95        128.56        23.50 o                         
   7   9   9         22.07        102.18        21.76 o                         
  -8  10   9          0.14         50.20        34.97 o                         
  -7  10   9         84.42        126.70        33.97 o                         
  -6  10   9        339.03        329.32        33.34 o                         
  -5  10   9        620.79        619.95        31.47 o                         
  -4  10   9          0.02          7.77        20.20 o                         
  -3  10   9        142.43        147.62        11.00 o                         
  -2  10   9       1254.03       1206.33        31.86 o                         
  -1  10   9       1829.75       1932.66        39.79 o                         
   0  10   9        743.01        765.65        16.61 o                         
   1  10   9        202.37        179.83        11.34 o                         
   2  10   9          0.96         -2.04        13.61 o                         
   3  10   9         47.60         53.48        21.83 o                         
   4  10   9         64.53         89.99        19.65 o                         
   5  10   9          5.54         28.21        21.07 o                         
   6  10   9         38.25         50.03        30.24 o                         
   7  10   9          1.00        138.49        61.63 o                         
  -8  11   9          1.75        -20.25        35.82 o                         
  -7  11   9        218.53        189.88        34.29 o                         
  -6  11   9         71.00         76.45        28.23 o                         
  -5  11   9         15.52         11.84        27.55 o                         
  -4  11   9         89.67         81.10        23.81 o                         
  -3  11   9        162.27        167.61        13.03 o                         
  -2  11   9         53.05         63.30        10.46 o                         
  -1  11   9         41.41         27.29        11.32 o                         
   0  11   9       1007.31       1085.25        20.19 o                         
   1  11   9        130.45        126.26        10.22 o                         
   2  11   9         30.28         12.41        14.29 o                         
   3  11   9         84.73         98.64        17.30 o                         
   4  11   9          0.06         31.01        17.95 o                         
   5  11   9         23.90         22.16        19.30 o                         
   6  11   9          0.03         53.54        36.15 o                         
   7  11   9         32.06        137.05        90.86 o                         
  -8  12   9          2.20        -25.68        34.91 o                         
  -7  12   9         72.72         87.19        30.99 o                         
  -6  12   9         49.72         49.27        29.83 o                         
  -5  12   9         23.86         12.77        26.18 o                         
  -4  12   9          5.91          4.89        22.78 o                         
  -3  12   9         30.63         34.78        11.75 o                         
  -2  12   9         92.39         92.64        10.65 o                         
  -1  12   9         62.00         64.38        10.20 o                         
   0  12   9        199.19        195.34        10.92 o                         
   1  12   9        200.53        196.76        11.00 o                         
   2  12   9         36.80         26.87        15.34 o                         
   3  12   9        201.48        219.24        18.39 o                         
   4  12   9         23.26         43.17        18.80 o                         
   5  12   9          5.22          5.86        21.33 o                         
   6  12   9        116.87        147.87        33.58 o                         
   7  12   9          0.87         56.83        24.62 o                         
  -8  13   9         33.70        -35.80        35.80 o                         
  -7  13   9          4.26         -7.42        31.28 o                         
  -6  13   9        155.01        149.13        30.14 o                         
  -5  13   9        244.18        208.61        29.46 o                         
  -4  13   9        263.71        241.95        26.74 o                         
  -3  13   9         11.67         17.05        12.72 o                         
  -2  13   9        285.48        258.28        18.78 o                         
  -1  13   9        100.71         80.95        10.71 o                         
   0  13   9         97.22         82.35        10.81 o                         
   1  13   9         53.04         52.78        10.77 o                         
   2  13   9          1.57        -15.80        15.88 o                         
   3  13   9         88.76         91.09        18.60 o                         
   4  13   9         86.22        104.31        20.27 o                         
   5  13   9         63.13         89.05        20.56 o                         
   6  13   9         36.82         14.37        39.41 o                         
   7  13   9          6.70         10.85        34.22 o                         
  -7  14   9          1.97         45.16        30.65 o                         
  -6  14   9          6.98         39.69        29.47 o                         
  -5  14   9         12.32        -22.22        27.89 o                         
  -4  14   9        531.37        463.72        30.16 o                         
  -3  14   9        168.64        168.20        24.19 o                         
  -2  14   9         55.42         43.66        14.58 o                         
  -1  14   9         72.24         71.27        20.06 o                         
   0  14   9         23.81         14.32        10.10 o                         
   1  14   9        692.74        713.19        28.13 o                         
   2  14   9        209.13        234.82        18.96 o                         
   3  14   9         16.78          8.06        18.26 o                         
   4  14   9          4.50         -3.28        21.34 o                         
   5  14   9          4.35         -6.43        21.48 o                         
   6  14   9          0.39          1.84        22.16 o                         
  -7  15   9         34.45         51.64        32.94 o                         
  -6  15   9          0.27         15.97        28.82 o                         
  -5  15   9          0.34         -1.45        28.35 o                         
  -4  15   9          2.74          3.33        26.14 o                         
  -3  15   9         97.35        108.16        24.50 o                         
  -2  15   9         13.26          7.95        21.05 o                         
  -1  15   9        152.18        173.79        16.46 o                         
   0  15   9         62.51         55.77        14.78 o                         
   1  15   9        542.63        471.29        21.24 o                         
   2  15   9         60.89         59.31        18.08 o                         
   3  15   9         30.00         36.32        37.31 o                         
   4  15   9          8.03         -8.50        19.55 o                         
   5  15   9          1.50         57.81        63.31 o                         
   6  15   9          9.50         30.63        24.07 o                         
  -7  16   9          1.19         35.81        33.96 o                         
  -6  16   9         12.43         14.01        24.87 o                         
  -5  16   9         12.88         31.04        21.53 o                         
  -4  16   9         73.98         25.78        25.99 o                         
  -3  16   9        195.23        184.79        26.36 o                         
  -2  16   9        334.37        350.71        42.47 o                         
  -1  16   9          0.43          2.68        14.59 o                         
   0  16   9         12.76         17.82        15.74 o                         
   1  16   9        159.06        166.85        30.61 o                         
   2  16   9        176.68        134.67        19.52 o                         
   3  16   9        135.28        129.01        19.92 o                         
   4  16   9        160.59        153.55        22.73 o                         
   5  16   9          8.76          9.02        21.93 o                         
   6  16   9          0.31         49.50        32.94 o                         
  -7  17   9         57.97          9.71        24.93 o                         
  -6  17   9         40.74         12.26        24.07 o                         
  -5  17   9        159.23        105.04        29.34 o                         
  -4  17   9         36.22         26.64        26.32 o                         
  -3  17   9        111.54        145.92        28.04 o                         
  -2  17   9        216.23        243.89        17.51 o                         
  -1  17   9         24.15         35.98        16.25 o                         
   0  17   9          0.55         -6.99        16.00 o                         
   1  17   9         64.75         54.01        18.34 o                         
   2  17   9       1306.23       1198.26        27.56 o                         
   3  17   9         22.98         17.13        19.31 o                         
   4  17   9          2.59         21.63        21.00 o                         
   5  17   9          5.09         -3.24        21.65 o                         
   6  17   9          0.01         21.70        24.84 o                         
  -7  18   9         67.85         58.04        42.93 o                         
  -6  18   9         46.34         99.65        33.69 o                         
  -5  18   9         11.83         23.52        29.76 o                         
  -4  18   9         23.49         21.44        28.07 o                         
  -3  18   9         16.29         -5.11        25.54 o                         
  -2  18   9        140.28        125.07        27.68 o                         
  -1  18   9        248.71        213.27        19.18 o                         
   0  18   9       1032.95       1087.48        25.77 o                         
   1  18   9          8.93         -4.38        18.98 o                         
   2  18   9          0.54         -1.04        18.42 o                         
   3  18   9          6.85          7.94        19.99 o                         
   4  18   9        231.93        239.97        23.88 o                         
   5  18   9          1.12          9.48        22.33 o                         
   6  18   9         23.58        -25.84        31.73 o                         
  -6  19   9         72.08         72.24        36.39 o                         
  -5  19   9          1.58        -20.48        30.55 o                         
  -4  19   9          0.48        -21.42        27.51 o                         
  -3  19   9         31.32         27.17        26.25 o                         
  -2  19   9          2.73         57.18        26.68 o                         
  -1  19   9        799.67        906.00        24.04 o                         
   0  19   9         24.61         33.68        17.72 o                         
   1  19   9        105.68        135.93        29.72 o                         
   2  19   9         11.66         -3.18        18.90 o                         
   3  19   9         79.96         90.29        22.24 o                         
   4  19   9         17.11         69.70        22.67 o                         
   5  19   9          0.04         13.03        30.31 o                         
  -6  20   9         10.93        -17.19        31.65 o                         
  -5  20   9          2.20          0.65        31.43 o                         
  -4  20   9         25.04         -3.19        29.99 o                         
  -3  20   9         12.70         29.92        29.83 o                         
  -2  20   9        488.58        502.54        31.68 o                         
  -1  20   9          6.84         10.70        17.61 o                         
   0  20   9         31.90         24.93        17.28 o                         
   1  20   9          4.70         13.63        19.64 o                         
   2  20   9        100.68         70.97        19.62 o                         
   3  20   9          2.12         20.07        22.07 o                         
   4  20   9         11.17         -4.07        22.35 o                         
   5  20   9         80.09        117.84        34.83 o                         
  -6  21   9         21.40        -12.76        34.41 o                         
  -5  21   9          4.20        -21.51        33.37 o                         
  -4  21   9          0.08        -19.58        28.60 o                         
  -3  21   9          4.70         28.66        29.64 o                         
  -2  21   9        115.98        157.24        29.97 o                         
  -1  21   9        116.30        140.84        30.06 o                         
   0  21   9         53.63         51.10        18.22 o                         
   1  21   9          8.94         15.01        18.76 o                         
   2  21   9          1.94         14.04        19.83 o                         
   3  21   9         97.50         67.07        22.34 o                         
   4  21   9          3.27        -13.12        22.81 o                         
   5  21   9          3.71        -10.08        24.33 o                         
  -5  22   9          1.80         36.40        30.62 o                         
  -4  22   9         78.13         46.28        31.19 o                         
  -3  22   9        286.19        258.35        32.65 o                         
  -2  22   9          0.42        -12.40        28.15 o                         
  -1  22   9         13.60        -18.29        28.67 o                         
   0  22   9         42.39         25.76        18.22 o                         
   1  22   9          6.93          5.80        19.60 o                         
   2  22   9         82.12        164.56        71.76 o                         
   3  22   9          5.18         35.14        40.26 o                         
   4  22   9         53.22         89.14        24.53 o                         
  -5  23   9          1.29        181.02        33.62 o                         
  -4  23   9          0.03        -17.10        33.32 o                         
  -3  23   9         92.82        116.93        31.12 o                         
  -2  23   9         36.97         38.61        30.76 o                         
  -1  23   9         57.88         21.11        27.89 o                         
   0  23   9          7.96         12.23        20.38 o                         
   1  23   9         27.88         35.57        20.29 o                         
   2  23   9        242.69        259.18        24.45 o                         
   3  23   9          0.88         57.53        24.98 o                         
   4  23   9         60.70         90.55        23.70 o                         
  -5  24   9        129.97        161.44        39.15 o                         
  -4  24   9        106.00         67.90        33.09 o                         
  -3  24   9         84.05        112.90        32.08 o                         
  -2  24   9         56.10         59.88        30.00 o                         
  -1  24   9          1.35        -15.17        30.87 o                         
   0  24   9         24.67         29.99        19.33 o                         
   1  24   9        138.63        142.33        21.64 o                         
   2  24   9         19.59         20.03        22.26 o                         
   3  24   9         11.75        149.75        24.07 o                         
   4  24   9         16.11         56.39        25.75 o                         
  -4  25   9         12.19         -0.45        34.37 o                         
  -3  25   9        136.32        134.42        33.89 o                         
  -2  25   9          0.81        -13.82        30.19 o                         
  -1  25   9         32.50        -13.86        28.01 o                         
   0  25   9          3.97         33.05        31.56 o                         
   1  25   9         25.16         72.16        21.96 o                         
   2  25   9          6.92         64.36        30.67 o                         
   3  25   9         66.18        102.53        27.31 o                         
  -4  26   9          5.84        -15.68        35.39 o                         
  -3  26   9         26.31         70.01        34.83 o                         
  -2  26   9         54.55         25.13        32.38 o                         
  -1  26   9          1.06        -30.32        34.13 o                         
   0  26   9         97.29         63.48        31.07 o                         
   1  26   9        170.45        170.78        23.86 o                         
   2  26   9          0.67         -2.94        27.83 o                         
  -3  27   9          5.69         43.66        35.29 o                         
  -2  27   9         72.05         19.54        32.73 o                         
  -1  27   9          2.17         -9.25        33.25 o                         
   0  27   9          1.43        -15.79        33.73 o                         
   1  27   9         20.73          8.72        22.08 o                         
   2  27   9          1.31        -18.88        23.44 o                         
  -2  28   9          1.61          2.39        31.70 o                         
  -1  28   9         57.75         84.47        35.23 o                         
   0  28   9         27.60          5.78        36.40 o                         
  -8   0  10        155.08        108.93        38.46 o                         
  -6   0  10       3137.16       2992.06       240.90 o                         
  -4   0  10       1052.61        947.12        34.21 o                         
  -2   0  10       3603.01       3634.66        87.37 o                         
   0   0  10         11.01         41.12        20.28 o                         
   2   0  10       2870.33       2680.52        36.32 o                         
   4   0  10        118.08        119.09        16.17 o                         
   6   0  10        115.85         92.49        28.25 o                         
  -8   1  10         51.08         37.89        22.66 o                         
  -7   1  10         15.13         17.53        13.46 o                         
  -6   1  10        661.10        785.94        16.70 o                         
  -5   1  10          1.54          1.21        10.21 o                         
  -4   1  10         59.45         58.75         9.67 o                         
  -3   1  10        214.67        234.94        12.50 o                         
  -2   1  10        698.09        799.51        23.08 o                         
  -1   1  10       1439.83       1385.32        40.24 o                         
   0   1  10       5234.76       5013.23       166.52 o                         
   1   1  10        170.92        207.00         8.47 o                         
   2   1  10         52.33         45.54         9.44 o                         
   3   1  10        470.91        446.10        16.21 o                         
   4   1  10        991.94        985.82        15.87 o                         
   5   1  10        627.62        558.95        23.80 o                         
   6   1  10        149.52        135.48        20.84 o                         
   7   1  10         59.71         98.53        19.45 o                         
  -8   2  10        118.44        118.30        45.59 o                         
  -7   2  10         35.32         10.31        23.64 o                         
  -6   2  10        647.10        623.91        19.96 o                         
  -5   2  10        513.06        487.86        15.26 o                         
  -4   2  10        211.90        208.87        10.22 o                         
  -3   2  10        772.79        766.46        11.74 o                         
  -2   2  10        670.97        615.33        11.71 o                         
  -1   2  10        297.22        269.41        14.68 o                         
   0   2  10        248.14        307.66        11.63 o                         
   1   2  10       1065.93       1062.06        15.60 o                         
   2   2  10        102.16         87.44         8.06 o                         
   3   2  10        123.72        109.35        10.91 o                         
   4   2  10        878.50        891.94        18.70 o                         
   5   2  10         40.74         32.02        14.84 o                         
   6   2  10         39.61         25.87        18.83 o                         
   7   2  10          0.82         20.46        19.92 o                         
  -8   3  10        139.03        194.07        32.60 o                         
  -7   3  10          2.97         20.60        18.57 o                         
  -6   3  10         56.89         61.79        36.23 o                         
  -5   3  10        470.07        456.11        11.71 o                         
  -4   3  10        943.51        920.25        16.06 o                         
  -3   3  10         95.50         94.04         8.90 o                         
  -2   3  10        194.26        192.86         8.94 o                         
  -1   3  10        771.33        811.73        31.76 o                         
   0   3  10       4322.70       4579.40        37.02 o                         
   1   3  10        403.44        382.28         9.05 o                         
   2   3  10         66.32         76.62         8.38 o                         
   3   3  10         51.73         34.59         8.81 o                         
   4   3  10        149.54        134.47        16.89 o                         
   5   3  10         21.15          3.59        13.93 o                         
   6   3  10          1.86         16.93        17.75 o                         
   7   3  10          1.48        -29.31        29.31 o                         
  -8   4  10         12.27         23.87        35.88 o                         
  -7   4  10         55.20         17.26        16.70 o                         
  -6   4  10         58.99         55.33        18.11 o                         
  -5   4  10          2.73          6.09         9.33 o                         
  -4   4  10         34.94         34.19         8.03 o                         
  -3   4  10         89.71         89.28         8.64 o                         
  -2   4  10         90.18         69.11         7.55 o                         
  -1   4  10        187.91        162.09         7.28 o                         
   0   4  10       2412.17       2725.95        19.29 o                         
   1   4  10        106.34        106.95         7.79 o                         
   2   4  10        959.18        916.14        12.52 o                         
   3   4  10         83.81         73.82         9.16 o                         
   4   4  10        354.87        375.44        19.50 o                         
   5   4  10          9.46          7.82        16.29 o                         
   6   4  10          7.03         21.14        28.67 o                         
   7   4  10         16.84         21.50        27.53 o                         
  -8   5  10          9.47         26.55        36.61 o                         
  -7   5  10          0.17        -20.80        26.58 o                         
  -6   5  10         17.95         -6.00        17.85 o                         
  -5   5  10        506.93        525.20        13.28 o                         
  -4   5  10          0.76         22.54        10.88 o                         
  -3   5  10        287.33        270.50        11.63 o                         
  -2   5  10        159.26        164.35        12.13 o                         
  -1   5  10         10.27          4.70         8.45 o                         
   0   5  10        220.54        224.27        12.93 o                         
   1   5  10         24.49         24.84         7.48 o                         
   2   5  10        926.97        947.92        15.62 o                         
   3   5  10        178.64        146.17        10.59 o                         
   4   5  10        887.13        872.86        19.49 o                         
   5   5  10         56.71         72.64        17.90 o                         
   6   5  10          8.30         24.65        28.10 o                         
   7   5  10          0.69         25.00        27.50 o                         
  -8   6  10         16.74         31.51        32.06 o                         
  -7   6  10        289.22        338.39        35.61 o                         
  -6   6  10          6.01         18.63        28.90 o                         
  -5   6  10         59.51         77.55        26.64 o                         
  -4   6  10        325.52        318.94        20.36 o                         
  -3   6  10        410.58        401.76        12.48 o                         
  -2   6  10        229.63        237.88        13.21 o                         
  -1   6  10        120.78        118.46         9.39 o                         
   0   6  10        267.33        267.69        10.19 o                         
   1   6  10        266.44        273.88        13.06 o                         
   2   6  10         45.01         44.73         8.47 o                         
   3   6  10         78.21         57.04        12.26 o                         
   4   6  10        944.12        924.70        25.87 o                         
   5   6  10        129.95         77.91        25.04 o                         
   6   6  10         46.95         96.94        26.89 o                         
   7   6  10         31.85        -29.59        29.59 o                         
  -8   7  10         78.22        114.73        36.42 o                         
  -7   7  10        113.36        116.55        31.70 o                         
  -6   7  10          2.87        -17.16        26.54 o                         
  -5   7  10        374.14        330.53        27.76 o                         
  -4   7  10        304.10        313.16        13.91 o                         
  -3   7  10        699.17        688.78        20.13 o                         
  -2   7  10          4.86         11.81         9.59 o                         
  -1   7  10       2158.53       2181.59        30.20 o                         
   0   7  10          0.05          5.86         8.49 o                         
   1   7  10          0.60          8.65         8.78 o                         
   2   7  10        337.04        353.66        13.90 o                         
   3   7  10         56.80         75.42        14.90 o                         
   4   7  10        123.29        113.92        18.91 o                         
   5   7  10         25.01         12.06        19.07 o                         
   6   7  10          0.49         16.42        25.31 o                         
   7   7  10          6.00          1.56        27.75 o                         
  -8   8  10          1.29          1.59        33.82 o                         
  -7   8  10          0.54        -26.78        31.21 o                         
  -6   8  10        111.45        147.34        29.54 o                         
  -5   8  10        226.10        215.17        27.67 o                         
  -4   8  10        353.28        362.86        15.55 o                         
  -3   8  10         39.30         43.19        10.92 o                         
  -2   8  10        300.68        287.14        17.29 o                         
  -1   8  10        519.78        480.62        12.19 o                         
   0   8  10          6.85          7.03         8.90 o                         
   1   8  10        805.75        797.02        15.20 o                         
   2   8  10       1027.76       1015.63        29.93 o                         
   3   8  10          3.75         -3.98        14.99 o                         
   4   8  10        170.14        163.36        35.99 o                         
   5   8  10         20.79         13.73        18.66 o                         
   6   8  10        137.90        125.61        26.55 o                         
   7   8  10          1.50         10.75        27.66 o                         
  -8   9  10          3.22          3.09        37.00 o                         
  -7   9  10         10.82         12.93        31.47 o                         
  -6   9  10       1229.62       1276.75        43.74 o                         
  -5   9  10         34.41         19.48        25.75 o                         
  -4   9  10          9.23         29.96        14.00 o                         
  -3   9  10        157.19        142.54        11.46 o                         
  -2   9  10        754.58        725.13        14.17 o                         
  -1   9  10         26.92         25.50         9.58 o                         
   0   9  10        287.56        284.60        12.84 o                         
   1   9  10        523.69        469.51        22.73 o                         
   2   9  10          0.26         -7.32        12.96 o                         
   3   9  10        139.46        126.27        19.33 o                         
   4   9  10        464.69        504.95        38.36 o                         
   5   9  10         55.05         71.56        20.26 o                         
   6   9  10         11.98         -1.21        27.07 o                         
   7   9  10         16.45         49.42        26.97 o                         
  -8  10  10          3.20        -32.55        36.15 o                         
  -7  10  10         19.04         20.12        31.39 o                         
  -6  10  10          0.39         79.06        27.53 o                         
  -5  10  10        351.20        367.87        30.36 o                         
  -4  10  10        500.21        517.73        27.99 o                         
  -3  10  10          4.66         16.36        10.83 o                         
  -2  10  10        565.26        536.71        19.91 o                         
  -1  10  10         47.61         37.14        10.09 o                         
   0  10  10       1130.16       1163.82        16.30 o                         
   1  10  10        860.13        846.98        15.52 o                         
   2  10  10         29.47         18.85        22.38 o                         
   3  10  10        109.71        115.24        16.73 o                         
   4  10  10          0.76         21.90        18.49 o                         
   5  10  10          8.25        -15.31        20.28 o                         
   6  10  10         93.06         82.23        23.57 o                         
   7  10  10          2.97        122.64        28.04 o                         
  -8  11  10         22.89         44.73        37.23 o                         
  -7  11  10         14.23         29.53        31.01 o                         
  -6  11  10        139.14        114.34        31.39 o                         
  -5  11  10       1011.53       1115.22        38.59 o                         
  -4  11  10        181.14        172.15        26.21 o                         
  -3  11  10        680.71        706.80        15.25 o                         
  -2  11  10          7.25          4.51        12.31 o                         
  -1  11  10          1.85         -5.90        10.13 o                         
   0  11  10          0.51          9.57        15.30 o                         
   1  11  10          3.90          8.52         9.91 o                         
   2  11  10          6.22          0.87        14.38 o                         
   3  11  10         60.09         62.02        17.23 o                         
   4  11  10          6.82         13.54        17.79 o                         
   5  11  10          0.35        -15.19        20.36 o                         
   6  11  10         21.12         24.74        22.21 o                         
   7  11  10        103.21        256.02        31.06 o                         
  -8  12  10         22.57         84.62        42.27 o                         
  -7  12  10        134.67        117.16        34.03 o                         
  -6  12  10          3.14         24.97        28.80 o                         
  -5  12  10          1.88         10.43        26.41 o                         
  -4  12  10         32.94         34.77        24.33 o                         
  -3  12  10         78.58         66.14        20.05 o                         
  -2  12  10        264.34        269.23        20.00 o                         
  -1  12  10         45.05         28.56        10.85 o                         
   0  12  10        413.30        403.19        14.45 o                         
   1  12  10          3.11          9.99        10.32 o                         
   2  12  10        185.01        208.63        32.01 o                         
   3  12  10        142.38        144.94        18.34 o                         
   4  12  10          0.03          2.13        18.92 o                         
   5  12  10         14.59          6.91        31.14 o                         
   6  12  10         52.36         26.77        22.57 o                         
  -7  13  10          3.96         41.93        35.47 o                         
  -6  13  10         21.09         15.95        28.04 o                         
  -5  13  10         77.59         60.56        28.65 o                         
  -4  13  10          1.34         15.32        24.09 o                         
  -3  13  10        184.28        179.32        14.72 o                         
  -2  13  10         78.55         81.39        11.81 o                         
  -1  13  10        565.28        571.01        23.75 o                         
   0  13  10        981.14       1009.71        16.50 o                         
   1  13  10        274.35        279.75        17.68 o                         
   2  13  10         99.40        107.85        23.25 o                         
   3  13  10        546.45        518.68        22.56 o                         
   4  13  10        128.62         89.22        20.16 o                         
   5  13  10         37.83         31.25        21.13 o                         
   6  13  10          0.97         11.92        37.71 o                         
  -7  14  10         97.20        116.47        36.04 o                         
  -6  14  10          0.28          9.24        29.53 o                         
  -5  14  10         65.85         53.84        29.91 o                         
  -4  14  10        222.62        186.18        27.43 o                         
  -3  14  10        656.80        622.98        29.99 o                         
  -2  14  10        154.41        126.37        24.65 o                         
  -1  14  10          0.28          3.29        14.49 o                         
   0  14  10          9.16          4.85        11.53 o                         
   1  14  10       2390.40       2313.42        92.94 o                         
   2  14  10         13.23         11.92        17.24 o                         
   3  14  10          4.17         -7.82        18.06 o                         
   4  14  10          0.00         -5.62        23.56 o                         
   5  14  10         76.87         93.06        22.08 o                         
   6  14  10          1.42         -0.88        44.11 o                         
  -7  15  10        104.67         81.62        35.50 o                         
  -6  15  10          0.05         12.14        31.62 o                         
  -5  15  10         23.38        -12.94        29.28 o                         
  -4  15  10         70.09         42.37        26.62 o                         
  -3  15  10         28.20          7.15        23.63 o                         
  -2  15  10        495.36        494.65        19.00 o                         
  -1  15  10        620.78        640.94        20.07 o                         
   0  15  10       1012.60        991.07        18.14 o                         
   1  15  10        656.78        643.74        22.19 o                         
   2  15  10         64.85         44.33        17.64 o                         
   3  15  10        178.53        140.25        20.40 o                         
   4  15  10         18.21         10.28        51.66 o                         
   5  15  10         37.32         44.77        23.69 o                         
   6  15  10         36.38        214.14       151.92 o                         
  -7  16  10          3.88         20.16        35.79 o                         
  -6  16  10         33.79         31.80        31.26 o                         
  -5  16  10         15.79        -14.89        29.60 o                         
  -4  16  10         41.71         13.75        25.20 o                         
  -3  16  10         60.12         74.99        26.15 o                         
  -2  16  10        974.03        889.62        22.48 o                         
  -1  16  10          7.78          0.41        15.54 o                         
   0  16  10         53.77         82.95        16.75 o                         
   1  16  10          0.62          7.09        17.66 o                         
   2  16  10        152.20        170.49        22.36 o                         
   3  16  10        769.36        732.15        25.18 o                         
   4  16  10         91.62         74.30        21.89 o                         
   5  16  10          3.01         -5.02        22.75 o                         
   6  16  10          0.54         15.52        34.17 o                         
  -7  17  10         37.42         55.03        36.53 o                         
  -6  17  10          1.93          9.98        32.08 o                         
  -4  17  10         24.86        -25.84        26.42 o                         
  -3  17  10        248.32        252.87        27.81 o                         
  -2  17  10        106.28         99.84        16.47 o                         
  -1  17  10        355.90        361.63        19.90 o                         
   0  17  10        305.00        383.99        20.66 o                         
   1  17  10        687.48        665.70        23.22 o                         
   2  17  10         92.01         77.22        19.78 o                         
   3  17  10         17.54         17.06        25.90 o                         
   4  17  10         47.32         53.81        24.81 o                         
   5  17  10         42.39         56.12        24.37 o                         
   6  17  10         22.97         44.46        45.70 o                         
  -6  18  10         24.27         40.21        30.42 o                         
  -5  18  10         64.92         29.75        30.83 o                         
  -4  18  10          0.56        -22.83        27.86 o                         
  -3  18  10         45.40         58.07        27.02 o                         
  -2  18  10          3.61         26.81        24.16 o                         
  -1  18  10         78.17         50.33        17.97 o                         
   0  18  10       1469.82       1460.15        60.74 o                         
   1  18  10        350.97        351.54        22.48 o                         
   2  18  10         92.91        102.73        19.69 o                         
   3  18  10         68.39         86.70        21.37 o                         
   4  18  10        149.49        186.69        38.03 o                         
   5  18  10          6.97        -16.61        24.95 o                         
  -6  19  10          9.73         58.78        35.14 o                         
  -5  19  10         66.33         92.83        32.09 o                         
  -4  19  10         24.47         -1.45        28.94 o                         
  -3  19  10          0.27         -7.02        26.56 o                         
  -2  19  10          6.84         29.92        25.11 o                         
  -1  19  10         11.91         19.31        17.61 o                         
   0  19  10         54.77         48.94        18.52 o                         
   1  19  10         64.18         49.94        19.22 o                         
   2  19  10         72.73         94.50        20.02 o                         
   3  19  10          0.08         28.80        20.60 o                         
   4  19  10         20.38         50.67        22.63 o                         
   5  19  10         13.82         34.52        23.37 o                         
  -6  20  10         20.86          4.29        35.12 o                         
  -5  20  10         14.27         24.22        31.04 o                         
  -4  20  10        202.08        174.37        34.05 o                         
  -3  20  10         12.50         51.73        27.02 o                         
  -2  20  10         94.56        143.11        28.91 o                         
  -1  20  10        990.11        905.44        63.00 o                         
   0  20  10          6.02          4.59        17.75 o                         
   1  20  10         69.58         46.84        20.66 o                         
   2  20  10          2.09         12.30        20.13 o                         
   3  20  10          0.19        -16.43        20.50 o                         
   4  20  10         24.34         18.12        32.49 o                         
   5  20  10         17.31         30.63        25.21 o                         
  -6  21  10          3.75        -33.88        35.11 o                         
  -5  21  10         10.81        -31.38        31.38 o                         
  -4  21  10          0.63         32.58        29.87 o                         
  -3  21  10         47.12         62.79        31.27 o                         
  -2  21  10        158.99        176.51        27.76 o                         
  -1  21  10        354.15        374.43        20.95 o                         
   0  21  10         68.04         73.13        18.78 o                         
   1  21  10        122.71        129.55        19.72 o                         
   2  21  10        128.30        144.06        21.35 o                         
   3  21  10          5.46         -1.11        21.55 o                         
   4  21  10          0.02          9.03        23.55 o                         
  -5  22  10          0.65        -15.39        32.94 o                         
  -4  22  10         50.93         44.77        31.79 o                         
  -3  22  10        147.95        200.61        35.09 o                         
  -2  22  10          3.63          2.97        28.18 o                         
  -1  22  10         24.19         -6.59        29.55 o                         
   0  22  10          0.95          8.06        16.30 o                         
   1  22  10         72.51         77.17        20.03 o                         
   2  22  10         80.72         93.78        20.40 o                         
   3  22  10         29.41         29.08        22.77 o                         
   4  22  10          0.61         35.57        24.65 o                         
  -5  23  10         21.10         65.32        35.72 o                         
  -4  23  10        115.11        118.94        33.58 o                         
  -3  23  10         14.34         47.37        32.49 o                         
  -2  23  10         71.95         21.89        29.90 o                         
  -1  23  10         74.82         75.13        28.85 o                         
   0  23  10         80.30         59.68        19.84 o                         
   1  23  10         13.47          3.44        19.66 o                         
   2  23  10          0.00         46.49        28.49 o                         
   3  23  10          0.09         -5.47        22.66 o                         
   4  23  10          3.69         32.61        30.58 o                         
  -4  24  10        135.91        106.30        36.98 o                         
  -3  24  10          0.73         10.30        33.71 o                         
  -2  24  10          4.84        -21.98        31.18 o                         
  -1  24  10        103.84         81.14        33.88 o                         
   0  24  10         50.53         25.02        20.30 o                         
   1  24  10          1.37        -30.77        34.13 o                         
   2  24  10         14.30         19.12        21.77 o                         
   3  24  10          3.69        -16.36        27.95 o                         
  -4  25  10          0.01        -13.48        35.87 o                         
  -3  25  10          9.19         11.48        35.12 o                         
  -2  25  10          0.48          6.86        32.66 o                         
  -1  25  10          8.53         -4.47        30.51 o                         
   0  25  10         36.79         -1.25        29.97 o                         
   1  25  10         65.66         77.22        22.01 o                         
   2  25  10         24.13         14.18        22.94 o                         
   3  25  10         11.06         91.35        97.35 o                         
  -3  26  10         12.34         40.81        34.60 o                         
  -2  26  10         46.70         17.32        32.60 o                         
  -1  26  10          4.87         23.23        33.16 o                         
   0  26  10         42.67         11.94        33.12 o                         
   1  26  10          0.53         22.28        16.33 o                         
   2  26  10         80.35         92.02        22.89 o                         
  -2  27  10          3.86        -31.82        31.82 o                         
  -1  27  10         12.36         11.20        32.37 o                         
   0  27  10          0.50         10.47        36.77 o                         
   1  27  10         35.47         42.14        35.64 o                         
  -7   0  11        300.33        308.60        21.25 o                         
  -5   0  11        182.41        181.72        17.00 o                         
  -3   0  11        545.28        599.12        39.54 o                         
  -1   0  11         12.57          8.14         8.90 o                         
   1   0  11       1004.15       1031.68        25.68 o                         
   3   0  11         58.28         50.79        19.65 o                         
   5   0  11        308.42        321.08        29.89 o                         
  -8   1  11        192.34        190.51        19.39 o                         
  -7   1  11         29.39          1.60        16.08 o                         
  -6   1  11        541.16        525.30        13.77 o                         
  -5   1  11        318.92        314.71        13.73 o                         
  -4   1  11         26.20         18.57         9.47 o                         
  -3   1  11       1638.00       1574.67        14.94 o                         
  -2   1  11        307.77        270.54         8.66 o                         
  -1   1  11        134.76        118.91         6.83 o                         
   0   1  11         54.46         62.97         7.62 o                         
   1   1  11        186.48        216.35        13.20 o                         
   2   1  11         65.45         55.91        10.31 o                         
   3   1  11        165.59        140.49        10.95 o                         
   4   1  11         12.39         -0.02        13.53 o                         
   5   1  11         15.48          6.82        18.05 o                         
   6   1  11        167.84        159.31        21.66 o                         
   7   1  11          0.61         27.42        20.82 o                         
  -8   2  11          0.00         59.44        22.71 o                         
  -7   2  11          1.59         17.96        23.32 o                         
  -6   2  11          7.55         16.31        11.07 o                         
  -5   2  11        121.75        151.35        11.91 o                         
  -4   2  11         10.64         12.51         9.71 o                         
  -3   2  11          0.34         14.16        11.67 o                         
  -2   2  11         85.20         92.96         7.91 o                         
  -1   2  11         43.26         29.97         8.51 o                         
   0   2  11        571.13        538.74        16.32 o                         
   1   2  11         10.83         17.96         8.78 o                         
   2   2  11         13.94         20.61        10.00 o                         
   3   2  11         23.78         30.30        11.02 o                         
   4   2  11        273.76        310.23        16.49 o                         
   5   2  11          0.15          9.13        18.18 o                         
   6   2  11         26.44         35.83        20.93 o                         
   7   2  11         62.46         50.85        21.46 o                         
  -8   3  11         19.97         28.35        22.34 o                         
  -7   3  11        344.31        386.23        35.39 o                         
  -6   3  11         75.61         59.81        32.08 o                         
  -5   3  11          0.33         16.41        11.11 o                         
  -4   3  11        530.56        534.81        21.26 o                         
  -3   3  11          0.70          9.91         8.43 o                         
  -2   3  11          1.46         -7.13         7.13 o                         
  -1   3  11        816.28        892.16        10.88 o                         
   0   3  11        450.51        466.21        22.99 o                         
   1   3  11         11.04          9.51         8.06 o                         
   2   3  11       1159.03       1092.19        30.58 o                         
   3   3  11        780.88        739.29        37.96 o                         
   4   3  11       1423.46       1425.79        49.51 o                         
   5   3  11         51.01         55.87        14.31 o                         
   6   3  11          0.85         14.29        30.35 o                         
   7   3  11          1.82        -25.97        25.97 o                         
  -8   4  11         12.78         35.62        35.94 o                         
  -7   4  11         74.73         46.93        30.54 o                         
  -6   4  11         19.84         24.33        29.65 o                         
  -5   4  11       1013.67       1068.80        43.69 o                         
  -4   4  11        471.31        488.70        12.54 o                         
  -3   4  11         80.77         76.94        10.99 o                         
  -2   4  11         57.62         70.72         9.52 o                         
  -1   4  11       1238.66       1192.23        20.85 o                         
   0   4  11        430.07        468.33        10.17 o                         
   1   4  11        450.52        461.47        10.00 o                         
   2   4  11          8.21          9.50         8.20 o                         
   3   4  11        319.74        280.34        12.80 o                         
   4   4  11        472.32        435.75        20.87 o                         
   5   4  11        134.33        155.47        23.49 o                         
   6   4  11          1.34          0.62        20.11 o                         
   7   4  11         41.24         96.01        28.20 o                         
  -8   5  11          2.88         36.27        36.16 o                         
  -7   5  11          5.74          8.56        29.17 o                         
  -6   5  11        114.65        100.87        30.67 o                         
  -5   5  11        187.37        205.88        14.06 o                         
  -4   5  11         41.89         39.01        11.54 o                         
  -3   5  11        374.30        384.34        10.75 o                         
  -2   5  11        140.54        125.42        10.04 o                         
  -1   5  11       1253.55       1306.36        15.50 o                         
   0   5  11         32.74         33.81         7.45 o                         
   1   5  11        635.35        625.41        11.08 o                         
   2   5  11          7.41         13.22         8.35 o                         
   3   5  11        197.56        196.66        19.17 o                         
   4   5  11        340.72        344.82        30.06 o                         
   5   5  11         83.29         54.18        18.38 o                         
   6   5  11          0.78         34.74        28.85 o                         
   7   5  11          0.26          4.35        27.02 o                         
  -8   6  11         26.01         55.75        35.56 o                         
  -7   6  11          8.83         17.87        31.13 o                         
  -6   6  11          0.03          5.52        29.41 o                         
  -5   6  11        191.06        181.01        15.16 o                         
  -4   6  11        192.78        210.30        15.77 o                         
  -3   6  11         25.28         15.64        10.55 o                         
  -2   6  11        626.56        600.36        22.49 o                         
  -1   6  11          9.61          7.52         8.96 o                         
   0   6  11          3.25          0.92         9.01 o                         
   1   6  11          2.81         11.97         7.91 o                         
   2   6  11        755.39        726.71        18.49 o                         
   3   6  11       1104.18       1089.38        18.69 o                         
   4   6  11        136.99         97.64        18.72 o                         
   5   6  11         41.39         59.31        24.51 o                         
   6   6  11         30.06         14.79        29.01 o                         
   7   6  11          4.79        -14.68        28.81 o                         
  -8   7  11          8.17        -17.18        34.10 o                         
  -7   7  11         50.75         68.96        34.43 o                         
  -6   7  11        113.26        108.48        29.36 o                         
  -5   7  11         16.44         16.65        23.74 o                         
  -4   7  11        279.79        287.48        13.94 o                         
  -3   7  11          6.11          6.30        10.71 o                         
  -2   7  11       2965.45       3120.46        86.37 o                         
  -1   7  11        333.70        304.06        11.20 o                         
   0   7  11          8.09          9.28         9.37 o                         
   1   7  11          2.78          5.92         9.26 o                         
   2   7  11        511.84        471.43        22.32 o                         
   3   7  11        129.03        126.03        16.46 o                         
   4   7  11        205.20        236.66        26.98 o                         
   5   7  11        616.10        539.00        31.01 o                         
   6   7  11         73.71        131.85        28.95 o                         
   7   7  11         24.05         78.39        33.97 o                         
  -8   8  11         32.00         80.22        38.39 o                         
  -7   8  11         75.50         17.29        32.20 o                         
  -6   8  11        283.55        253.89        31.25 o                         
  -5   8  11        877.10        891.44        35.02 o                         
  -4   8  11         21.28         42.03        12.47 o                         
  -3   8  11         53.67         51.30        11.69 o                         
  -2   8  11        291.28        302.22        12.30 o                         
  -1   8  11        160.95        136.38        10.71 o                         
   0   8  11         38.77         22.65         9.61 o                         
   1   8  11        788.43        764.39        15.17 o                         
   2   8  11        120.30        121.43        11.18 o                         
   3   8  11          9.37         27.95        16.18 o                         
   4   8  11        333.54        325.53        21.09 o                         
   5   8  11         47.40         57.91        25.33 o                         
   6   8  11          7.82          9.47        22.34 o                         
   7   8  11         46.32         54.35        29.63 o                         
  -8   9  11         12.19        -35.58        35.58 o                         
  -7   9  11         41.62         71.13        34.56 o                         
  -6   9  11         13.01         58.18        30.76 o                         
  -5   9  11         14.33         40.49        28.49 o                         
  -4   9  11         12.67         24.98        12.90 o                         
  -3   9  11        891.91        887.91        39.41 o                         
  -2   9  11          7.59         18.46        10.60 o                         
  -1   9  11        112.31        112.10        12.10 o                         
   0   9  11          4.49          6.60         9.84 o                         
   1   9  11        476.89        471.72        13.06 o                         
   2   9  11        418.92        429.92        57.44 o                         
   3   9  11         27.90         33.17        16.42 o                         
   4   9  11        209.09        224.71        64.10 o                         
   5   9  11         30.84         20.62        23.87 o                         
   6   9  11         21.70        -25.08        25.08 o                         
   7   9  11          8.57         80.92        32.69 o                         
  -8  10  11          0.46         47.16        37.35 o                         
  -7  10  11         16.34         -3.45        33.75 o                         
  -6  10  11          7.82         36.29        29.37 o                         
  -5  10  11         45.24         49.88        28.30 o                         
  -4  10  11       1270.63       1278.03        50.45 o                         
  -3  10  11        644.54        658.56        15.63 o                         
  -2  10  11         79.79         80.34        11.08 o                         
  -1  10  11       1072.87       1073.34        23.17 o                         
   0  10  11        393.92        350.68        13.30 o                         
   1  10  11          8.28         18.99        12.35 o                         
   2  10  11          6.88         10.89        15.00 o                         
   3  10  11         50.48         55.04        16.76 o                         
   4  10  11        365.72        402.72        43.00 o                         
   5  10  11          0.12         -6.63        18.87 o                         
   6  10  11        263.12        236.41        34.33 o                         
  -8  11  11         81.40         69.12        40.59 o                         
  -7  11  11        183.98        159.76        35.45 o                         
  -6  11  11        267.27        243.88        33.43 o                         
  -5  11  11        166.43        190.07        28.56 o                         
  -4  11  11        420.46        410.25        29.72 o                         
  -3  11  11       1130.18       1141.31        44.40 o                         
  -2  11  11        679.30        623.27        15.44 o                         
  -1  11  11         93.83         91.89        15.49 o                         
   0  11  11          0.44          3.22        10.21 o                         
   1  11  11        147.33        134.41        11.44 o                         
   2  11  11        195.50        193.99        17.49 o                         
   3  11  11        332.26        307.88        19.05 o                         
   4  11  11        289.36        253.53        20.28 o                         
   5  11  11         41.52         54.62        20.63 o                         
   6  11  11          2.95         34.32        28.00 o                         
  -7  12  11         38.35         49.95        33.94 o                         
  -6  12  11        125.32        100.87        29.60 o                         
  -5  12  11        375.33        407.75        32.73 o                         
  -4  12  11        988.53        921.27        36.06 o                         
  -3  12  11         55.15         52.41        13.25 o                         
  -2  12  11       2032.53       1983.67        45.53 o                         
  -1  12  11       1172.90       1181.55        18.05 o                         
   0  12  11         33.99         38.27        10.98 o                         
   1  12  11         81.15         67.06        11.55 o                         
   2  12  11         89.74         81.35        16.63 o                         
   3  12  11          0.91         11.00        17.43 o                         
   4  12  11         23.36         14.58        19.64 o                         
   5  12  11        107.68        112.14        21.28 o                         
   6  12  11          0.03         40.13        32.57 o                         
  -7  13  11         31.46         56.58        34.18 o                         
  -6  13  11         27.07         65.90        30.62 o                         
  -5  13  11         58.65         74.89        31.05 o                         
  -4  13  11        249.32        256.64        28.50 o                         
  -3  13  11        649.35        670.42        50.73 o                         
  -2  13  11       1854.15       1753.05        40.87 o                         
  -1  13  11        600.99        575.21        15.26 o                         
   0  13  11        842.57        846.99        22.84 o                         
   1  13  11          0.45          4.58        16.31 o                         
   2  13  11          9.09          1.52        16.26 o                         
   3  13  11        421.26        442.80        22.36 o                         
   4  13  11         50.07         98.69        39.37 o                         
   5  13  11         60.11         86.02        42.50 o                         
   6  13  11          2.72         21.50        23.80 o                         
  -7  14  11          0.00         38.10        33.75 o                         
  -6  14  11         93.22         84.37        33.49 o                         
  -5  14  11        104.96        109.76        30.88 o                         
  -4  14  11         72.41         24.92        25.80 o                         
  -3  14  11         41.18         67.04        15.88 o                         
  -2  14  11          0.72         -1.07        13.13 o                         
  -1  14  11        758.28        832.34        19.21 o                         
   0  14  11        447.62        490.49        15.58 o                         
   1  14  11        487.17        451.49        34.28 o                         
   2  14  11        322.36        275.68        35.57 o                         
   3  14  11        267.42        234.28        23.93 o                         
   4  14  11          3.76         27.92        20.11 o                         
   5  14  11         73.50         46.96        21.33 o                         
   6  14  11          3.08         30.94        22.14 o                         
  -7  15  11          9.90         58.32        35.99 o                         
  -6  15  11        166.64        197.26        34.93 o                         
  -5  15  11          4.22         17.67        30.27 o                         
  -4  15  11        223.57        185.92        28.51 o                         
  -3  15  11        152.08        139.21        27.27 o                         
  -2  15  11       1517.95       1389.80        25.65 o                         
  -1  15  11        483.74        469.40        19.93 o                         
   0  15  11        421.17        410.91        15.86 o                         
   1  15  11        639.86        632.96        33.54 o                         
   2  15  11        247.57        282.59        20.90 o                         
   3  15  11          1.10          3.38        19.89 o                         
   4  15  11         50.79         63.26        18.85 o                         
   5  15  11         92.47         80.51        21.57 o                         
   6  15  11          1.45         12.60        22.44 o                         
  -7  16  11          4.00        -10.29        34.67 o                         
  -6  16  11         24.05         44.14        34.61 o                         
  -5  16  11        205.05        170.49        32.83 o                         
  -4  16  11         20.52         -2.18        26.70 o                         
  -3  16  11         26.16         24.71        25.38 o                         
  -2  16  11         11.66         -2.53        20.70 o                         
  -1  16  11        242.06        262.94        19.67 o                         
   0  16  11        792.70        903.04        18.87 o                         
   1  16  11         16.09         -3.74        21.14 o                         
   2  16  11         50.09         62.48        18.93 o                         
   3  16  11        377.40        370.18        23.18 o                         
   4  16  11         23.22         12.61        24.05 o                         
   5  16  11         12.46         32.33        35.50 o                         
  -6  17  11          7.59         36.58        35.35 o                         
  -5  17  11          0.33        -16.58        29.62 o                         
  -4  17  11         17.89         -9.02        28.09 o                         
  -3  17  11        602.43        589.89        35.02 o                         
  -2  17  11         45.32         11.58        15.95 o                         
  -1  17  11        182.64        152.04        18.95 o                         
   0  17  11        234.24        236.31        19.95 o                         
   1  17  11         10.71         -6.18        19.26 o                         
   2  17  11          1.07         -7.66        18.84 o                         
   3  17  11          2.31         10.94        19.91 o                         
   4  17  11          8.59         12.60        20.54 o                         
   5  17  11         26.71         28.26        22.58 o                         
  -6  18  11          5.99          3.31        37.82 o                         
  -5  18  11          6.92        -30.34        30.34 o                         
  -4  18  11         30.83         55.45        30.23 o                         
  -3  18  11        274.15        256.22        30.52 o                         
  -2  18  11        357.26        307.16        30.69 o                         
  -1  18  11        229.23        239.38        19.98 o                         
   0  18  11        487.84        478.46        48.31 o                         
   1  18  11        376.12        347.27        22.13 o                         
   2  18  11         46.12         53.53        20.12 o                         
   3  18  11        495.38        487.40        25.88 o                         
   4  18  11         18.90         11.68        23.01 o                         
   5  18  11          6.36         13.96        24.17 o                         
  -6  19  11         52.29         47.44        35.31 o                         
  -5  19  11          6.96        -32.75        32.75 o                         
  -4  19  11         15.40          8.71        29.06 o                         
  -3  19  11        177.80        174.32        31.42 o                         
  -2  19  11        139.03        147.33        28.96 o                         
  -1  19  11          7.79         -6.36        17.28 o                         
   0  19  11        137.70        148.78        19.54 o                         
   1  19  11        185.93        166.13        20.36 o                         
   2  19  11        369.07        403.69        24.11 o                         
   3  19  11        151.37        125.33        41.43 o                         
   4  19  11         70.08         61.47        21.91 o                         
   5  19  11         19.19        -24.44        24.44 o                         
  -6  20  11         35.07         20.59        49.29 o                         
  -5  20  11         12.35        -31.79        31.79 o                         
  -4  20  11        110.27         54.82        32.59 o                         
  -3  20  11         72.19         79.21        30.49 o                         
  -2  20  11         46.20         45.32        29.63 o                         
  -1  20  11        131.98        105.78        18.66 o                         
   0  20  11         37.82         46.68        19.01 o                         
   1  20  11        172.66        184.60        21.45 o                         
   2  20  11         87.61         82.34        21.57 o                         
   3  20  11          0.10         26.78        21.74 o                         
   4  20  11         22.25        114.96        23.62 o                         
  -5  21  11         36.44         53.87        37.58 o                         
  -4  21  11        193.69        159.16        34.14 o                         
  -3  21  11         17.85         38.62        29.67 o                         
  -2  21  11        267.25        230.75        32.73 o                         
  -1  21  11        170.86        193.47        19.96 o                         
   0  21  11         27.58         55.14        18.76 o                         
   1  21  11         14.61          5.25        18.56 o                         
   2  21  11          0.07         10.94        20.14 o                         
   3  21  11         66.47        130.08        23.94 o                         
   4  21  11         76.43        124.64        55.03 o                         
  -5  22  11          4.09        -33.77        33.77 o                         
  -4  22  11          5.56        -13.53        30.66 o                         
  -3  22  11         23.73         59.84        30.40 o                         
  -2  22  11        197.19        150.93        32.19 o                         
  -1  22  11          0.03         32.42        29.68 o                         
   0  22  11          6.71          0.42        20.39 o                         
   1  22  11         39.01         58.32        19.48 o                         
   2  22  11         11.35         24.28        20.22 o                         
   3  22  11          0.73         18.08        21.84 o                         
   4  22  11         95.80        109.51        25.29 o                         
  -4  23  11         35.76         38.60        34.72 o                         
  -3  23  11          9.31         31.36        31.67 o                         
  -2  23  11          3.73        -29.64        29.64 o                         
  -1  23  11         16.92         -0.55        30.75 o                         
   0  23  11         13.89          4.61        18.73 o                         
   1  23  11         33.12         52.57        20.37 o                         
   2  23  11          5.39         24.31        32.05 o                         
   3  23  11          3.12         42.22        25.24 o                         
  -4  24  11          2.46         33.18        33.06 o                         
  -3  24  11         23.45         77.38        33.54 o                         
  -2  24  11         99.37         63.96        31.14 o                         
  -1  24  11         50.04         29.62        30.91 o                         
   0  24  11          3.95         -9.96        21.10 o                         
   1  24  11         11.04         28.92        20.02 o                         
   2  24  11          0.22          7.50        21.40 o                         
   3  24  11         33.67         77.56        32.55 o                         
  -3  25  11         30.79         43.51        33.64 o                         
  -2  25  11         15.13        -14.86        32.78 o                         
  -1  25  11         62.90         79.57        35.57 o                         
   0  25  11         30.13         -8.10        31.64 o                         
   1  25  11         11.45          4.10        20.94 o                         
   2  25  11         42.33         72.44        29.28 o                         
  -2  26  11         28.33         34.34        36.12 o                         
  -1  26  11          9.18        -32.56        32.56 o                         
   0  26  11          0.34         13.44        33.37 o                         
   1  26  11          8.01        -22.40        22.40 o                         
  -1  27  11          1.09        -35.75        35.75 o                         
  -8   0  12        878.59        992.08        45.72 o                         
  -6   0  12        210.06        228.03        23.25 o                         
  -4   0  12         45.16         76.05        20.56 o                         
  -2   0  12        814.96        829.97        16.35 o                         
   0   0  12        467.64        422.12        21.68 o                         
   2   0  12        829.17        807.65        45.67 o                         
   4   0  12        372.50        336.77        19.27 o                         
   6   0  12         24.79         27.21        30.70 o                         
  -8   1  12          1.43         68.46        36.05 o                         
  -7   1  12         58.36         53.79        21.50 o                         
  -6   1  12        150.90        176.25        13.67 o                         
  -5   1  12         38.56         27.32        12.76 o                         
  -4   1  12         46.95         40.63        10.02 o                         
  -3   1  12        101.70         96.52         9.28 o                         
  -2   1  12        283.86        265.18         9.26 o                         
  -1   1  12         84.54         75.71         8.75 o                         
   0   1  12        127.53        137.91        13.04 o                         
   1   1  12        662.71        716.52        28.81 o                         
   2   1  12        381.82        428.88        13.77 o                         
   3   1  12        179.93        153.19        24.62 o                         
   4   1  12         23.27         10.28        14.43 o                         
   5   1  12        202.60        180.30        21.90 o                         
   6   1  12        122.31         99.09        22.22 o                         
   7   1  12          0.25         15.48        25.45 o                         
  -8   2  12         57.12         96.19        70.33 o                         
  -7   2  12          3.16        214.16       140.89 o                         
  -6   2  12        160.51        137.82        13.33 o                         
  -5   2  12         26.18         27.23        11.34 o                         
  -4   2  12          5.83         44.56         9.98 o                         
  -3   2  12        153.82        150.36         9.59 o                         
  -2   2  12        489.68        496.05        30.04 o                         
  -1   2  12       1264.60       1258.41        29.46 o                         
   0   2  12        298.29        328.29        11.33 o                         
   1   2  12        239.62        237.13        11.98 o                         
   2   2  12       1848.19       1808.55        57.28 o                         
   3   2  12         16.19         20.33        12.14 o                         
   4   2  12          0.36         11.50        14.29 o                         
   5   2  12         14.72         15.28        19.91 o                         
   6   2  12         81.78        117.96        53.43 o                         
   7   2  12          4.17          4.93        37.51 o                         
  -8   3  12         26.75         77.44        36.49 o                         
  -7   3  12        118.90        143.42        34.10 o                         
  -6   3  12         25.42         26.60        15.74 o                         
  -5   3  12         16.51         27.65        11.51 o                         
  -4   3  12         83.35         72.95        11.60 o                         
  -3   3  12        801.09        774.50        18.22 o                         
  -2   3  12        518.06        539.58        28.09 o                         
  -1   3  12       1817.56       1875.40        23.43 o                         
   0   3  12        132.44        127.29         8.15 o                         
   1   3  12       1199.04       1165.54        16.43 o                         
   2   3  12        613.10        615.39        16.86 o                         
   3   3  12        148.99        141.50        20.49 o                         
   4   3  12        281.29        278.06        21.68 o                         
   5   3  12        410.39        457.46        30.16 o                         
   6   3  12         68.23         56.21        31.97 o                         
   7   3  12         18.80        -10.35        30.19 o                         
  -8   4  12         36.12         56.05        39.27 o                         
  -7   4  12        226.18        189.58        33.50 o                         
  -6   4  12         10.43        -12.15        28.93 o                         
  -5   4  12        236.65        229.44        12.82 o                         
  -4   4  12        254.92        253.34        11.41 o                         
  -3   4  12          0.07          8.41        11.04 o                         
  -2   4  12       3327.19       3195.32        47.25 o                         
  -1   4  12        192.49        202.03        10.60 o                         
   0   4  12        178.58        196.13         9.02 o                         
   1   4  12          6.05          5.40         9.87 o                         
   2   4  12         63.40         41.12        11.08 o                         
   3   4  12       1393.04       1341.36        69.08 o                         
   4   4  12       1335.39       1293.95        59.96 o                         
   5   4  12         67.42         66.12        15.57 o                         
   6   4  12         36.01         17.14        23.36 o                         
   7   4  12          3.96         -6.74        27.07 o                         
  -8   5  12        152.02        188.57        38.58 o                         
  -7   5  12          0.57        -25.17        31.30 o                         
  -6   5  12          5.13          0.86        28.26 o                         
  -5   5  12         28.38         42.83        13.45 o                         
  -4   5  12         86.37         75.46        12.24 o                         
  -3   5  12        218.02        220.63        14.96 o                         
  -2   5  12        463.46        480.66        13.07 o                         
  -1   5  12         68.30         58.11         9.68 o                         
   0   5  12       1762.18       1751.55        25.56 o                         
   1   5  12         33.73         35.69         8.53 o                         
   2   5  12        233.95        235.69        19.65 o                         
   3   5  12        237.32        249.28        17.96 o                         
   4   5  12          7.72         25.19        17.92 o                         
   5   5  12        173.69        201.33        45.92 o                         
   6   5  12         23.51         63.40        29.38 o                         
   7   5  12         10.00         40.25        28.62 o                         
  -8   6  12         46.81         32.33        36.91 o                         
  -7   6  12         77.54         59.62        32.07 o                         
  -6   6  12        485.80        533.40        35.29 o                         
  -5   6  12         56.98         58.70        13.38 o                         
  -4   6  12         20.98          3.63        12.02 o                         
  -3   6  12        850.86        910.84        16.78 o                         
  -2   6  12        476.82        458.28        15.77 o                         
  -1   6  12        304.45        269.47        14.34 o                         
   0   6  12         75.13         60.79         8.50 o                         
   1   6  12        644.83        660.79        17.02 o                         
   2   6  12        223.56        182.65        13.08 o                         
   3   6  12         34.81         52.01        21.68 o                         
   4   6  12        475.01        424.06        30.64 o                         
   5   6  12          2.86         40.82        24.33 o                         
   6   6  12         90.50         56.31        29.78 o                         
  -8   7  12        127.38        137.79        37.31 o                         
  -7   7  12          1.09         -4.97        33.36 o                         
  -6   7  12         83.59         75.28        28.77 o                         
  -5   7  12        114.48        139.15        19.54 o                         
  -4   7  12         27.42         47.00        13.95 o                         
  -3   7  12        503.35        543.17        17.04 o                         
  -2   7  12         98.54        117.54        11.69 o                         
  -1   7  12        646.22        642.11        20.52 o                         
   0   7  12        581.09        568.61        13.39 o                         
   1   7  12        246.80        236.55        11.88 o                         
   2   7  12        275.37        271.88        12.15 o                         
   3   7  12         45.95         12.85        22.04 o                         
   4   7  12        114.72        111.37        25.55 o                         
   5   7  12         56.98         87.65        27.23 o                         
   6   7  12         12.10         80.00        30.23 o                         
  -8   8  12         30.36         75.78        37.22 o                         
  -6   8  12         32.59         72.50        29.05 o                         
  -5   8  12        128.06        157.39        48.21 o                         
  -4   8  12       1011.53       1053.68        48.82 o                         
  -3   8  12          0.00          0.38        11.94 o                         
  -2   8  12       2329.60       2290.50        46.79 o                         
  -1   8  12        666.98        673.77        14.39 o                         
   0   8  12        469.32        449.23        14.44 o                         
   1   8  12          8.69         25.02         9.98 o                         
   2   8  12         16.81          5.49        11.03 o                         
   3   8  12         18.55         22.71        22.06 o                         
   4   8  12          1.90          9.58        24.28 o                         
   5   8  12         57.32         46.20        26.80 o                         
   6   8  12          1.66         76.00        64.40 o                         
  -8   9  12         36.30         80.34        36.83 o                         
  -7   9  12         20.00          4.05        32.34 o                         
  -6   9  12        256.96        312.73        33.48 o                         
  -5   9  12        168.34        194.33        28.90 o                         
  -4   9  12       1850.77       1889.01        54.01 o                         
  -3   9  12        322.47        328.64        17.58 o                         
  -2   9  12         77.79         76.98        12.42 o                         
  -1   9  12        459.20        450.41        23.68 o                         
   0   9  12        249.11        236.68        12.40 o                         
   1   9  12         28.62         42.05        11.10 o                         
   2   9  12          7.64        -14.44        15.47 o                         
   3   9  12         34.36         19.16        16.47 o                         
   4   9  12          1.00        -12.15        24.53 o                         
   5   9  12         33.34         56.12        27.53 o                         
   6   9  12        100.88        142.81        29.26 o                         
  -7  10  12          1.64        -34.10        34.10 o                         
  -6  10  12         24.24         45.01        26.77 o                         
  -5  10  12          1.21         14.93        26.99 o                         
  -4  10  12        121.95        143.44        15.60 o                         
  -3  10  12       1650.56       1648.06        62.61 o                         
  -2  10  12       1362.26       1345.25        24.75 o                         
  -1  10  12        388.01        403.02        14.11 o                         
   0  10  12         92.49         75.62        11.17 o                         
   1  10  12         13.20         14.02        11.30 o                         
   2  10  12        145.98        160.91        17.24 o                         
   3  10  12        151.16        149.22        18.66 o                         
   4  10  12         32.37         19.25        26.36 o                         
   5  10  12          0.68         30.70        26.46 o                         
   6  10  12         16.75         40.25        29.35 o                         
  -7  11  12         30.69         -1.95        33.92 o                         
  -6  11  12         44.11         33.03        29.51 o                         
  -5  11  12         20.75         53.99        28.19 o                         
  -4  11  12         95.73         90.75        38.73 o                         
  -3  11  12        414.09        418.55        25.19 o                         
  -2  11  12        173.85        183.99        13.68 o                         
  -1  11  12        810.10        745.89        30.60 o                         
   0  11  12          0.27         -2.74        11.16 o                         
   1  11  12         85.84         83.12        11.88 o                         
   2  11  12          0.00        -16.02        16.02 o                         
   3  11  12         86.46         63.07        20.89 o                         
   4  11  12          0.17          8.61        18.28 o                         
   5  11  12         44.72         70.38        27.50 o                         
   6  11  12          0.02         15.47        30.90 o                         
  -7  12  12         13.76         12.41        31.67 o                         
  -6  12  12         88.24         80.46        29.98 o                         
  -5  12  12         58.51         68.23        29.19 o                         
  -4  12  12        134.99        107.28        28.08 o                         
  -3  12  12         19.48         45.83        14.78 o                         
  -2  12  12         84.38         84.15        13.74 o                         
  -1  12  12        308.88        260.76        14.16 o                         
   0  12  12          6.47         20.03        12.48 o                         
   1  12  12        423.95        395.41        31.36 o                         
   2  12  12         76.18         90.81        18.16 o                         
   3  12  12          1.63        -17.00        17.00 o                         
   4  12  12          4.98         40.06        18.01 o                         
   5  12  12         50.85         51.34        26.37 o                         
   6  12  12         14.42         23.83        26.21 o                         
  -7  13  12          8.54         28.74        34.16 o                         
  -6  13  12          0.21         36.98        32.00 o                         
  -5  13  12        457.28        478.07        35.47 o                         
  -4  13  12        162.82        111.00        28.00 o                         
  -3  13  12        800.22        815.63        18.25 o                         
  -2  13  12          9.76         27.43        13.31 o                         
  -1  13  12         84.11         89.29        13.67 o                         
   0  13  12       1205.01       1276.81        19.58 o                         
   1  13  12          0.03         -0.68        16.53 o                         
   2  13  12          2.94         -7.74        17.54 o                         
   3  13  12          4.84         18.81        17.28 o                         
   4  13  12          4.33          9.24        19.16 o                         
   5  13  12         14.04         31.13        28.94 o                         
   6  13  12          1.84          5.69        32.72 o                         
  -7  14  12         44.95         55.29        36.10 o
[truncated: 159,085 more chars]
